# Supplementary material for: Identification of markers of sensory quality in ground coffee: an untargeted metabolomics approach
Source: Metabolomics. 2020 Dec 14;16(12):127. doi: 10.1007/s11306-020-01751-6 (PMC7736008; doi:10.1007/s11306-020-01751-6)
Supplement: Supplementary file 4 — Supplementary file4 (XLSX 3230 kb) [file 11306_2020_1751_MOESM4_ESM.xlsx]

## Sheet: Index 
Identification of Markers of Sensory Quality in Ground Coffee: An Untargeted Metabolomics Approach
Gabriele Rocchetti, Gian Paolo Braceschi, Luigi Odello, Terenzio Bertuzzi, Marco Trevisan, Luigi Lucini
Supplementary table 2
Sheet "MFE"	Features identified through Molecular features extraction from untargeted metabolomics carried out in coffee samples selected from ICT sensory analysis
	Features are provided with individual intensities, together with composite mass spectra (mass-abundance combinations)
	Values as "1" denote not detectable features
Sheet "FooDB"	List of compounds putatively identified by using the database FoodDB in the different coffee samples
	Compounds are provided with individual intensities, together with composite mass spectra (mass-abundance combinations)
	Values as "1" denote not detectable compounds
Sheet MSMS annotations	MSMS annotations following MS-DIAL and MS-finder in silico annotation steps. Compounds are provided with MS and MSMS spectra, followed by accuracy scores (%) for both MSMS and in silico MSMS.
Sheet "PCA FoodDB QCs"	PCA score plot together with contribution plot built considering coffee samples (high vs low quality groups) and quality control sample groups.
Sheet "Phenol-Explorer"	List of compounds putatively identified by using the database Phenol-Explorer in the different coffee samples
	Compounds are provided with individual intensities, together with composite mass spectra (mass-abundance combinations)
	Values as "1" denote not detectable compounds
Sheet "Maillard and volatiles"	List of compounds putatively identified by coupling UHPLC-QTOF-MS (for Maillard reaction products) and HS-GC-MS (for volatile compounds)
	Compounds are provided with averaged individual intensities
	For HS-GC-MS, representative Total Ion Chromatograms and retention time values are also provided

## Sheet: MFE
Compounds	C013_4-r001_1	C013_4-r002_1	C013_4-r003_1	C019_15-r001_1	C019_15-r002_1	C019_15-r003_1	C035_20-r001_1	C035_20-r002_1	C035_20-r003_1	C043_16-r001_1	C043_16-r002_1	C043_16-r003_1	C050_14-r001_1	C050_14-r002_1	C050_14-r003_1	C057_1-r001_1	C057_1-r002_1	C057_1-r003_1	C074_18-r001_1	C074_18-r002_1	C074_18-r003_1	C076_2-r001_1	C076_2-r002_1	C076_2-r003_1	C080_13-r001_1	C080_13-r002_1	C080_13-r003_1	C087_11-r001_1	C087_11-r002_1	C087_11-r003_1	C106_5-r001_1	C106_5-r002_1	C106_5-r003_1	C138_8-r001_1	C138_8-r002_1	C138_8-r003_1	C154_12-r001_1	C154_12-r002_1	C154_12-r003_1	C162_3-r001_1	C162_3-r002_1	C162_3-r003_1	C167_17-r001_1	C167_17-r002_1	C167_17-r003_1	C168_7-r001_1	C168_7-r002_1	C168_7-r003_1	C171_6-r001_1
CP1	7138651	7064474	7007078	7044831	6995400	7032437	7984623	7720904	7830433	2982816	2963893	2998788	4659208	4526681	4521240	16192306	14054528	11833919	3566134	3269331	3289120	6117825	5048042	4425191	9568466	6223743	6163998	7594295	7517507	7522619	7557942	7514063	7348898	3364586	3612211	3423871	3389280	3414958	3735953	5703125	5663173	5521131	5560497	5571605	5567610	4574755	4570512	4580531	4350284
CP2	11033012	7712033	8052966	7056188	8414180	7749507	7566996	8970554	7562822	6034042	7333013	10925689	7685727	11933194	8839528	15509688	12873642	9935593	7052007	13109880	8773300	7568285	7264505	5975755	13639868	8387343	7451688	13693466	14328480	12665814	8026106	7409487	13936732	6163228	5422248	5337238	5765658	6445021	6313689	13613096	9010028	8330292	6716623	7332977	6917310	6373440	6493997	4994784	13309524
CP3	17961764	18860806	17990466	19163570	19494014	18939712	34112628	33554968	33852680	10297270	10106554	10215163	11659402	11985998	11703453	9841584	10618626	12002136	16525890	15648586	16845610	4747226	6754843	8422486	26429338	22054170	22329126	20824868	22110798	20491854	18705852	19608402	19678774	9575030	9213098	9179361	7549496	7893000	7969785	9531095	9671204	10261103	18737582	18789556	18618130	20950974	21467886	21812212	14990017
CP4	4590374	3510612	3503457	3242375	3324231	3284757	1490803	1322731	1425527	3689465	3759858	3735405	3373548	3534159	3275265	4310190	3378368	3636392	2466380	2559509	2566864	3893527	6557875	4824107	3205988	2455637	2611755	2142042	2214204	2348422	2373869	2363975	2414326	6915755	6408147	6497690	4438947	4442862	4464359	3634917	3373133	4923032	3337837	3359022	3212874	4548538	4226651	4844908	5664241
CP5	5640386	5227795	6067052	3870475	3727864	3264904	3302265	2692718	2362520	4827208	4233510	4163902	5073017	5010779	5418869	5097573	5446587	5477116	5501967	5591406	5170942	5753695	6983935	5073846	5534847	4239373	3946149	4241181	4502944	4078597	4451841	3777330	4008336	7499664	6877492	6779682	5727226	4761553	4990402	5356543	4976428	5480367	3762611	3797424	3374671	8425201	8122786	9940515	6101180
CP6	3599108	3678498	3318302	3256677	3403719	3237307	2613256	2436553	2469856	4157454	3748934	3717355	2857578	2962640	2932630	4438834	4641415	4486866	3528507	3638921	3796858	3252282	5175295	4337405	4324282	4307052	3754918	5082929	3542822	5204386	3857313	4773211	4029207	4461084	4679402	4176986	4550057	4920220	4883715	6195213	4226789	5813560	3315057	3286689	3011815	2089258	2684148	2492015	4817176
CP7	6517688	6322360	6183577	5154496	5133643	5100701	2828783	5264023	5042516	3994293	4057876	4134357	5612052	5715480	5683007	4458424	4286993	4584804	5075002	5025107	4926888	3147845	2740286	5019740	6977797	5634644	5435068	5001207	4509918	4333012	6074070	5720421	3022517	2625020	1867909	4682344	3024794	2728452	2935980	2092891	2867362	4428991	5159489	4940475	4946161	6935997	6735915	6873803	4835863
CP8	10678349	10097523	10169448	10419802	10298345	9926595	8553191	8586824	8195784	9346437	9631432	9627117	10093819	10220616	9505100	4022992	4772921	5645023	9701219	11923951	13035320	3030665	8604781	16028022	9745204	10229694	15711164	8273074	8616273	8490315	11424522	10958311	10920600	11586646	10638383	11048649	10493082	10703304	10732990	9980610	9867825	9854312	9987574	10343715	10281819	10653143	8047910	7862464	10087248
CP9	26793866	26932868	26869092	30337866	64413268	30550642	34817452	35047400	35183088	28996236	29654974	29259714	27365694	26181546	25935878	46639244	31654150	29589656	35470920	35897616	35885284	33676572	31018830	30574672	81375152	35444272	35114932	34480096	34440972	34394444	31084304	31131634	30941758	20655226	23037218	24621924	52320252	29145926	28641696	31748684	40087856	32247926	31015694	30591748	30571928	34282444	35219180	33819236	32188744
CP10	2055550	1840861	1884020	1286927	1201138	1133550	3391440	2518456	2192126	1877341	1746469	1627496	1174193	1240086	1665496	1931300	2015836	1862492	1368962	1353432	2201522	1955456	1812649	1361876	3404273	1570458	1483371	1947388	1873100	1831384	1708538	1565396	1705248	1789398	1285676	1324911	1797293	1584446	1584323	1938953	1920588	1951850	1324419	1638595	1299017	2607596	1264982	2571907	2054067
CP11	4639342	6267770	4611745	4572626	4790875	4546744	3644559	3842149	3815049	3982966	4075622	3951009	3822194	3760052	3681486	8805794	8434070	7051447	3627202	4369950	3818243	7585001	6244876	6216292	6083034	4494011	4848451	4935188	6165561	4645875	4647559	6415388	4808306	4440457	4085851	4194661	5554473	4217784	4052597	5118637	4972324	4937704	4502321	4666090	4089851	3788965	4871237	5354936	4780501
CP12	12714846	12885816	12396245	13467716	13504621	13271332	11046666	10694213	10479869	7757085	7866083	7823558	9682793	9525414	9617386	42919284	38331656	32803906	5708185	5711662	5660095	35569648	26799006	17271722	12069828	11686196	11519633	14669898	14874698	14857242	14414525	14297353	14195984	16199838	15358652	15426792	13882586	14362309	14196373	10008007	10312484	10044943	11618364	11789225	11662761	2052393	2028481	2141751	18634220
CP13	3809048	4124773	4122070	3245331	3509083	2924975	3228494	3293098	2851934	3073764	3157686	3079719	3592198	3718858	3614294	2487348	3168965	2803164	3376979	2744026	3363646	1943084	3477652	3769470	3624935	3221937	3215184	3087227	3293666	3083843	3661237	3349497	3383971	3740000	3425246	3187901	3690656	1923637	1969850	3826393	3520196	3829055	3050708	3086784	3052063	3446598	3403721	4002057	3811801
CP14	2867840	2766942	2782551	2266638	2334520	2242276	2467687	2253407	2344819	2818644	2767251	2858497	2461562	2641604	2551916	5165203	4987192	4423027	2679821	2854528	2600352	3191337	3480370	3055318	3424189	2531529	2473776	2586324	2761420	2555937	2546534	2495292	2389917	3229162	2996818	3007875	3034802	2939063	2870682	3434823	3469450	3396997	2637450	2589050	2728114	2629457	2591667	2592895	3220154
CP15	78952520	79202688	79248680	56897412	55593000	53261984	104522472	102286320	105370944	34601108	31406580	34479116	50204040	52483492	51536828	106137432	90689744	76371680	53006752	54155028	51587392	34085628	31785852	31139740	63662212	64184112	64924908	75630528	74524128	78485256	73397376	72580768	71275760	31729264	31959940	27091342	28233352	25918678	27727782	69823000	67854128	67720840	56309452	59728548	55268740	70467384	71095728	73477728	58697224
CP16	95914328	94869440	93375800	62066384	63198200	62947292	116754864	114585192	113679168	36933856	37530500	37595704	56830060	56876396	55817332	132190264	112622088	97610528	63090288	63009444	63677380	42593768	36896600	35706064	77561800	75382704	74327784	86583760	90326936	88252664	87466152	88307536	87702648	34893988	34903696	34523120	30079424	30734304	30884026	80738160	80077872	80015096	66215444	66252568	67775736	83901776	82918944	83312752	68522400
CP17	18678476	18750312	17703358	18341666	18270564	18082150	22843246	21083828	21800674	17996412	17704798	17981910	15833810	16217218	16023667	23748068	20880860	19577388	17170642	17911586	17575062	11439799	13972841	15559266	22271464	19284786	19534726	19442952	20490138	21610764	16440798	16101788	16061258	14973966	13328265	12322175	16769900	15129815	14757361	23570960	19767140	23401810	16385356	15405241	15380426	19067332	18482602	18531808	17252448
CP18	21887534	21588810	20670770	21052658	20810460	20636470	24865792	24012396	23750114	19717100	19836010	19353674	19089068	18379832	18626396	29946246	28942126	26321136	19287408	19223720	20011828	13116916	15139374	15202515	21945708	23365772	23088620	22725208	24280034	23038860	19303076	18848662	18656456	14944939	15592899	14335615	14619122	15610376	15646035	23030622	23469414	23581588	18764928	18226788	18231534	20620186	20297134	20700770	20819086
CP19	3320878	2593415	3583972	4896323	2369338	2380295	2999420	4747103	2108983	3909734	3494610	4536425	2794187	2410443	2745476	4638340	4553887	4334138	3257056	3199785	4222091	2708507	4374562	3743615	4359103	3377423	3144852	2696841	2532483	3660950	3076022	3240757	2074069	4846166	2920909	3624156	4406860	4091392	3900086	4334064	5110735	4260402	2947284	2373207	3158857	2042846	3060030	2052372	3848788
CP20	21552010	18750900	21722428	17145440	17671766	17310610	16664337	17112468	13991048	19602188	19807010	18397580	13635870	13040607	13095675	27071434	25312372	21624210	16369291	15790138	15752965	16407118	21391170	18500262	15570814	14685140	15100451	20863208	20439018	19498642	15736660	20221178	19342954	18093984	17792740	17401874	17921550	1	18410144	24890484	24861112	26322700	18138192	14694991	14514548	16613472	17276600	16549638	21720952
CP21	7014672	7029966	7107898	5932303	6030957	5860159	6864080	6545981	6403190	5572178	5697014	5349140	5175821	5257539	5271872	7413390	7341680	6753089	6766601	6612438	6922620	5884194	6027163	4725790	6656708	7007311	7054606	6922831	6701950	7099295	6292558	6403746	6587649	4890009	4601831	4346266	4703739	4867334	4775971	8623709	7974771	7954925	5297599	5218621	4914361	6528519	6473497	6389655	7299218
CP22	17328414	16781862	17223580	13063649	13176773	13231658	11031194	11635320	11826231	18226630	18879354	18982478	14527285	14883582	14597186	32452766	27290592	25769168	15361540	16214565	16196716	28434122	31459496	22725958	15211933	15330901	14936893	15352353	16947680	15877783	14503032	14320388	14521282	25744182	25252170	25660432	21646240	22213496	21967240	23970944	23603706	24494770	15519847	16181294	15997926	14757705	14416268	14306998	21081432
CP23	5825943	5122081	5162541	5290430	4085612	4602983	5282919	5445091	5020221	7827871	6456199	7276541	5227160	5561712	4635961	6075807	6166558	6095888	6824792	7655429	8129780	4188645	5167261	3947173	7455235	5748943	6131158	7078801	7506736	4829321	5855167	4621145	5687262	5893479	4663433	3583770	6417766	4582438	6193578	8185253	8295543	7127124	4998767	5819417	5240653	5558829	5366368	5616888	6690991
CP24	53558196	52014208	49383088	29094514	26028372	29198854	58430016	56915288	58952656	22878994	24906140	24403446	33121996	36254864	36867100	55056900	50530624	49630716	30189932	29988416	35701908	21730804	20144816	24476496	31747706	37673500	36582396	40611204	41617856	40178788	48057384	40350680	45753620	27013312	24222838	24245180	19701246	18285024	20662342	35885884	36097488	42924324	31546126	30030124	38925816	69154848	67385496	65452544	38218292
CP25	8985648	8361823	9329236	6629985	7118936	6607210	8088053	7759032	7441504	5865003	5480137	5651515	6374519	6694507	6851941	7890598	8032812	7491946	6838437	5185469	6649308	6638181	7723503	9387501	8469514	7870806	6833016	8233373	8792406	7620994	6749857	9488140	6717167	10269569	7308241	7904837	6973005	7096044	5229275	7446225	7254833	7177774	7151499	6323842	8118700	7377011	6884046	8311909	7499740
CP26	7004562	6906117	6742459	5757333	6154498	5611512	6160953	6629671	6508924	5215008	5467478	4987908	4858896	5548047	5639130	6790486	6895353	6421075	7375096	7351134	7440360	5125090	4743323	5504173	9588505	8267923	8456434	8452782	7934585	7863846	8012166	7953689	8150188	6493735	5625330	5687667	5204344	5418358	5321636	9255392	9196175	8691641	6520889	6648535	6298340	9349364	8447218	7598383	8169015
CP27	49586008	50758292	48003416	38328620	37555792	38273600	60590324	59616268	57852120	29643724	30479950	30575238	35452764	36157516	35277988	71639952	59426996	53695548	37504416	36737116	35397260	24713622	23071628	22930178	37969600	42150332	41733688	51077600	47737720	48526720	48698532	50189744	49291412	23122398	21278098	20188158	22204856	22441560	21611712	48529548	45293164	45485884	37730644	40026820	40034072	32976352	27819090	30588070	38980732
CP28	69242584	69557808	68648296	49421372	48819192	49111596	81740672	80683752	80628408	39543296	39322928	39585772	47297508	46708724	47455636	109676920	96243792	83211904	53469768	53394228	52619272	39963212	34552900	32745998	66858916	60614192	60014112	70932912	70592736	70037752	71645240	70603696	71659624	32321124	31121472	30131220	30466596	31115496	31039606	68088336	67259360	67460856	56548844	55573184	54879788	48139036	48522796	49268568	58259828
CP29	4088343	3717726	2335860	1826904	3439718	3120533	5396425	5620656	2881564	3387494	3450594	2740100	1602581	1953840	1221704	3458202	2823883	3107655	1701200	1767575	3413798	1086483	1437772	1077956	4909924	3006923	1962714	3131268	2648177	2601659	3316427	2182393	1492489	1448281	1146514	1040894	1835289	1387001	2106798	2704362	2718125	2604068	1969510	1559690	1967978	1869138	2110594	1136988	2379619
CP30	10119474	10286300	10149726	6479404	6420235	6371761	4666757	4603482	4481596	7968741	7358862	7879519	8476017	9178376	9187018	13122288	15550852	14032134	7577973	7977771	7382823	15367462	12554249	10592436	9404152	7452394	7425337	8553121	7382723	7518330	6405067	7200450	7264718	16078499	15545265	15227051	8769813	9725031	9848751	10330072	10395146	10219928	6757641	6479349	6635716	13697231	13734818	13851225	11088290
CP31	1001132	1226072	881848	1603822	1605770	1586998	1429511	1497013	750602	1862737	1796893	1890771	727637	1357884	1381024	1835812	1410142	1602950	1942442	910178	1851204	807363	1628705	1415802	1741863	2045568	943226	946581	2123474	1207092	1169817	958868	1164897	1419022	1333161	1244736	2178766	2376252	1419834	1992881	1457086	1430078	1751652	1770857	1846310	801303	1699222	988724	1458116
CP32	71873216	71485664	72409200	39239076	37941656	38804220	80701136	76728496	72840296	25577064	25521742	26684646	45367524	48611860	50822304	76326688	76700848	69311576	51530404	54407048	54231716	30724980	38265204	29274772	54497480	52919036	50364464	60050560	58680912	55706796	66032568	70360568	68431736	34984872	33700528	32546188	30131084	30766518	27406004	58136752	58378824	59610020	50521908	52882888	51958476	101150440	99698744	98056024	56664688
CP33	12405106	12824689	10316427	12665798	12480179	12078443	11387189	11397636	10185565	13481245	9977730	12791673	14911138	10804901	10894401	32155938	14964644	20817774	7949256	7244587	13751561	23397232	13737912	14876516	19159176	9083117	11791024	13625749	16953660	13339671	16052416	11480328	12299037	18172430	14388266	12775882	17563928	17367548	17004772	10242471	13849562	13120608	11755073	6151005	8466587	14020703	12432752	13725740	12300825
CP34	8640830	8536714	8438163	8602219	11183910	10807114	9603376	10898800	10230761	10321085	8928584	8782114	8361497	8302193	7707907	5833619	7475188	5608342	10099428	9726601	9401748	5150720	14071410	11984495	10255125	9968978	9965323	10159997	10088072	8912704	11352248	11923321	9559463	12292731	10922580	10787911	9548588	10379898	10135005	12629423	11477779	11049688	9599338	7687484	10822125	10284286	8517916	12137500	11296431
CP35	4488792	3815407	3477760	3209573	3608695	3069418	3390201	4115631	3856742	3858088	3359602	3291976	3077001	3053385	3930638	6580354	6389284	5854240	1200561	1934104	2268155	1528616	2354935	1940804	3230913	2168846	1956356	2384245	2352501	2653377	2316204	1736001	2190779	2712827	2139511	2390636	1554279	2048024	2101966	2540482	2259840	2781013	1338020	1212303	1129681	2456300	2621521	2238928	961703
CP36	3439560	3296209	3435700	5019978	5034497	3049588	3280489	3356415	3145648	2726959	2779093	2753257	2952458	2969554	2787480	3464391	3688313	3529814	3944863	4055806	4075891	4269080	4186703	3163471	11558515	4036338	4027562	4267885	4277143	4379664	4327316	4141510	4206662	5463002	3718689	3328484	4226340	3739198	3769437	4580792	4701759	4721927	3788781	3837399	3788553	4120360	3689947	4471136	3348758
CP37	6667215	6645636	6695027	5546148	4908410	5332084	7638578	7304232	6765685	4182575	4584114	4248468	4994903	5052095	4862162	11916651	10602694	9727396	5298453	6692592	6449703	6511648	5840065	4677355	6633946	5299201	5439753	7260717	6879639	7116829	6373567	5870480	5990825	4705125	5150697	4870334	5152859	5032573	4882365	8002163	8365574	8324896	5969820	5367779	5260284	8103798	8554752	8820505	5706993
CP38	4187686	3786796	4025519	4345133	4192755	4151811	4525377	3655620	3146720	3608792	4300737	3803414	4468499	3567633	3424311	2549901	2867666	3085443	4108197	3137581	2727282	1826181	4307450	3918210	4487897	3263919	2594302	3754033	3682459	2897097	3770706	3929159	3540636	4072231	3742745	2661651	3406153	3420604	3723867	2863608	4197340	4528855	3601920	4151288	3316188	3331312	3212291	4373668	3567038
CP39	4767496	3702693	4618267	4634573	4914277	4714233	5423182	4579446	3719678	4121316	4287414	4283881	3782500	3547082	3560325	4943662	3449994	4713576	4341288	3558861	3987848	2097667	2173067	2601309	3909732	4334269	4941614	4691118	4913259	4601019	4503879	4450972	4377347	2029341	2433312	2817499	2939529	2781512	2278652	5158223	4238085	3998101	3739106	3818262	3521172	3644298	3678703	3514648	3270083
CP40	7988171	7555073	7917669	5314051	5406817	5891128	6283925	6088084	5897154	3945760	4238988	4009996	5785462	5788054	5744190	8319714	7696955	7189437	5580233	4845684	4917695	6801230	9595091	6839086	5881953	5475635	5807929	5448063	5389377	5148820	10336828	7526031	10701337	6617956	8388838	5443636	6362688	5317957	6852619	8610840	8905418	8830111	7354431	5821968	5700430	12217613	11736208	8865163	9209108
CP41	41253948	40753736	41309072	37382980	37217100	37637776	32542010	32340978	32082736	37049768	36857340	36001048	37378040	38106008	37140956	13905095	20814062	26427266	35784388	35494220	35258872	14157023	36157404	45868192	37004928	38090692	37755084	35033632	34920840	34802500	41876444	41904316	41624892	44016180	41774160	41219460	38908120	38625000	38989632	41457780	43175324	41093524	36438000	36159120	35988192	36655940	36140040	36966452	41003068
CP42	45196388	41465644	40530344	46234232	37480692	38415628	35588664	29682894	43008796	34816436	32665194	34914540	33895956	38344788	40826248	17627744	21310648	26561004	35728964	41361736	35283940	16955246	38157228	45983176	43248880	37900828	41045004	38330436	28445472	34537676	36205216	31189676	30990394	40524804	42472240	40689108	37440316	34172612	40915888	44036176	46345568	37527596	34108292	28508536	32573658	33708848	28361492	38381000	39236620
CP43	4836938	5330748	5373291	3454107	2927044	3481151	4535160	4587605	4391451	6852286	5117591	5290097	3902446	4584368	3708546	6944971	7534740	5639200	5403672	5161341	5703039	13116512	12508228	10374916	7669646	5235398	5151677	4988895	6158217	5317489	6915410	6031098	6576899	6032992	5724618	5705157	6162373	6944612	5871639	5063538	5735688	5820903	6841137	7339137	7560827	4041636	3586902	3625402	4296723
CP44	37445432	30694578	25905102	25103350	24945830	26107644	18893288	20222736	18619798	37090788	40235064	42592712	30911172	27908794	28466542	77328464	71395520	56255432	31232912	31556176	31091544	66340272	53388772	38153472	45221080	26445812	25746976	31742102	32269990	31667090	32799424	27567786	35443716	51411484	41075828	42662192	51330020	42557252	40214724	51571920	53946668	54773044	31911990	33370096	31748682	13782017	14053303	18116378	39950748
CP45	19531980	18834886	18994272	8565696	8354477	8092541	8631270	8410558	8692996	16526287	17804580	17469698	22014256	21267752	21965386	17728558	16761823	16135052	15312479	16238448	15899323	15291472	15714266	12390267	21409262	11949340	13252243	10733863	10663473	10156856	10727059	9821953	9491492	29428676	29772364	29192280	20246500	13065085	14227921	13509270	13335327	13803476	11112597	10188294	9460982	41666824	40866676	38782600	25635066
CP46	9094869	9279272	8661788	5957028	6185431	6218810	13735162	13602291	13710200	3158198	3268498	3242580	6007074	6124648	6183608	4996868	5197368	4621208	5497269	5349925	5581723	2002742	2423984	2749945	6879018	7136744	7238614	8374100	8900749	8697180	8822381	8630466	9309588	2400738	2409147	2384723	2148151	2136500	2113191	5809317	5398174	5674195	5781708	5554906	5682910	10829404	10073324	9806226	5325404
CP47	1728488	1726886	1761108	2447003	2440309	2369514	2142723	2081100	2016232	2181905	2160421	2168657	2121180	2206347	2157215	2096051	1878457	1804568	2119867	2093874	2076208	1211807	1729320	1801531	2218567	2096557	2143449	1865322	1994171	1985354	1771058	1779347	1770106	2015378	1958660	1977070	2052594	2089364	2134058	1776332	1762332	1782529	2196906	2153970	2116768	1828959	1834891	1895435	1744670
CP48	10501109	10531846	10911522	7780229	4708638	9689934	14818318	10826180	8302402	8205543	9210594	7537567	7537499	6357648	10710030	13482902	13704808	10149483	10091587	9901164	6415603	5324250	8487551	9105917	15315704	9734128	9411694	13412150	14591337	13376146	9783151	9434212	9183658	7702155	7279380	7073498	7801632	8071500	7297214	11259022	11180733	10030906	8894079	7669112	8606880	10088986	10779646	10781774	9713395
CP49	34375896	34188932	33989772	27135638	26908668	26783544	34766912	35010464	35060160	22782572	22845812	17275682	27536642	20580394	27159600	32841876	31273728	30025302	25553282	24022758	7147723	16884508	17106388	22601354	28504190	20992178	20746542	25834830	22693040	22795704	22980296	25563918	26213682	16091616	15912807	19070752	16749671	17310032	16645212	25308874	20646476	22130970	20270350	14704041	22307044	27402988	28501962	27007778	22207782
CP50	5160747	5658462	5175905	5040539	5022106	4737445	4680859	4713610	4396814	5681595	5711793	5685231	4171975	4208695	4500266	6747151	7547386	7110977	4175678	3243015	3392376	5018354	6256022	6084551	6262344	5922506	5181272	6159242	6201598	5936018	4878527	5261915	5288403	6116610	5071567	5599491	5132792	5349573	5315159	6634847	6639268	6441388	4596290	4963599	5022493	3023268	3993104	2925466	6273749
CP51	4692844	4751364	4717669	4616624	4497813	4623708	4281164	4008500	4088062	4525668	4599179	4566687	3795547	4158385	3899669	7886131	7337237	6767554	2996841	3060695	3061496	4968109	5016160	5456118	5319982	5078257	4936011	5428027	5375656	5126823	4491442	4448980	4598437	5320309	5358411	5386224	4141651	4295064	4135077	4973612	4910517	4880580	4284599	4267557	4121985	2599168	2269786	2227529	4719262
CP52	2137069	2125545	1820374	1742330	1662993	1683368	1937880	1838554	1735846	1516872	1567002	1593183	1708729	1846116	1859271	2055069	2182733	2093558	1584539	1483399	1510542	1607380	1588520	1675540	3511443	1839740	1833040	1806530	1860802	1865868	2026357	1952581	1727507	2261896	1720669	1656462	1458498	1485466	1559341	1882585	1866559	1914076	1683481	1609394	1636167	2947821	1952117	2429743	1849077
CP53	7413698	7368773	7637811	5654488	6467483	7096246	8014904	7145497	7050058	7176504	7965523	7084761	7146314	7386843	7172387	1352028	3953715	3013650	8073113	8459234	6985322	1929552	7346422	7547296	7326502	6984868	5025530	7849584	6808830	6427954	7798458	7542754	7560715	8276801	6682645	7101215	6862477	6917553	7264552	8472447	7800427	9527416	7022601	6461304	6502703	7657447	4850622	8907636	7506888
CP54	7290810	7323527	7109149	6064464	6656488	6894222	9985869	8293178	9225922	4514667	4317781	4085712	5883100	5650966	5799442	10103310	10344600	8536951	5674745	5641535	5108968	4512111	4204162	4415440	8971116	7286556	6914599	7654548	6275880	6149761	8283234	6846650	7104811	6873001	5085092	4709437	5969362	3196698	3202016	6448352	6598203	7572060	5268350	5327605	5205690	8509104	9091158	8682144	6150462
CP55	5148640	5182201	4909686	4203919	4174356	3582097	4049291	2772685	2658969	4191748	3412973	3387721	4099347	3675158	4040477	5715296	4693683	7034952	3517794	4292216	4381363	5076035	6700886	11899454	7475659	3644679	3962567	3511743	4205117	3376519	4643214	4835666	4901947	6343499	6814521	4200172	8596618	6004196	4982011	5315449	6503761	11116174	4574036	4685288	4416100	2167985	4616611	4479841	4211038
CP56	3638939	3883434	3642178	3946905	3924189	3877014	4002130	4020206	3947483	2574128	2659952	2609219	4056463	4084903	4061752	4451450	4793022	4194078	3456154	3514564	3730120	3332727	3581858	3355099	4925236	3883261	4202160	3627975	3882607	3676454	3494078	3446305	3409311	4363334	4085693	4005552	2831896	2725979	2623430	2938058	2823238	2885366	2863670	2685590	3020158	6925994	7061988	7543538	3153802
CP57	151367264	121257720	120166544	126703968	118368824	134465920	137174944	121130584	115823432	112502664	124228008	107877192	119243648	108261736	116586208	55755300	82778536	97088664	130552176	146175904	109594368	55615392	156100096	151244320	141373792	63658308	124361000	104263536	110843512	114165760	147718304	151422736	131828880	151165488	124292704	118351120	111756352	95380856	66006016	162254352	147892032	157626688	99795248	98774328	114677568	146871248	135879136	154907104	113467976
CP58	26973598	27144092	27078476	19886150	20268862	20133970	22813418	22656088	22576740	17208756	17056804	17114508	23569280	24234028	23726252	22749908	23007670	23148754	19869420	20672818	19213356	17129680	18136652	20641224	23182452	22367392	22284870	22149872	22055028	22130464	23269954	23008432	24066826	20786082	20276960	19891630	16765904	17063208	17314224	20265510	20550060	20258560	18720694	18872892	18684436	35631436	37005624	35813908	23852350
CP59	4071984	4040372	3635126	3708568	3721404	3776515	3252486	3143227	3019814	3539470	3463728	3534892	3679810	3680797	3653304	2541188	2811626	3268581	3389238	3246998	1440902	2107610	3830760	4582615	2709602	3705527	3657490	3054848	3473469	2935929	3734300	4223457	4177947	4491275	3733288	3689423	3625880	1757834	1758740	4042242	3537077	3517566	3536465	3543012	3511011	2975253	3378497	3503666	4073098
CP60	6984517	7261724	7020804	4220898	3202886	4217826	5149180	4042319	5699290	4301494	4533680	4305385	5464051	4476718	5417221	9594414	10079092	8868366	4799478	3394120	3753218	5015499	6389782	4961118	9537848	5724392	5667305	6351026	5719532	6248377	6478059	7020642	1941718	5248312	3475277	3619109	3790088	5115827	4716502	6229589	6399272	5966248	5618837	5334471	5033892	3679225	6310111	3949613	5394704
CP61	1842392	1718993	1977146	3349878	1251028	3284086	3929464	1436529	2081085	2076744	1907581	2622386	4298658	2586870	1390043	922495	1373893	999770	2309461	4751235	1303954	1062269	2019226	2949593	3178305	2133028	2037430	2089933	2269941	1966667	2273713	2003892	2344644	1956302	1720481	1217430	2197649	2136500	2578060	2847190	1896225	2464412	4801761	4936907	5171654	3141772	5418382	3227965	1784344
CP62	1048702	1229421	1003996	748349	666755	681452	812403	706574	693675	1049701	1023698	1101190	795460	779663	808185	1921127	1610691	1629219	931392	799842	1121963	2058967	1311702	1271278	1572358	1060824	885207	1450014	962911	1342822	1022360	1008337	963361	1348010	1292462	1158438	1322075	1060315	1479259	1436604	1421213	1585782	681112	687558	669707	885023	946728	1041320	1193802
CP63	5183509	4590937	4331359	5208981	5011004	5132046	5914983	5498975	5493080	4998974	4986806	3666203	4781407	5388901	4951100	2736847	2763096	2897423	4391261	4624275	4516496	2245171	5049955	5289221	4138142	4660964	4636103	3974941	4592501	3510976	4781693	4875840	4654406	5703237	4784678	4584045	4450255	4494909	5330465	4965713	4737476	4476039	4856193	4517172	4688240	5425542	3498379	5442698	4784948
CP64	18315134	47106688	43394776	55271240	54375904	41321072	57161024	57326048	57566000	31686398	31593176	30788624	38141724	37087092	37382428	53690916	50299332	39196372	37570512	10918211	41044576	27591506	27332086	29637380	66893392	46887640	43348268	46160304	47581636	47097440	44574884	44177372	43520416	41798752	30063590	30732580	40070368	30534890	29135736	38571264	37939712	41428732	41023848	39678716	40817356	38714792	43799852	39052760	41932928
CP65	5259517	5163985	5024718	4571671	4609377	4405569	5246163	4850020	4663910	4142474	4025984	3893495	5669626	5596708	5573390	3428142	3560106	3943155	5209771	5203709	5284415	4225821	5403449	5817221	5395671	3771715	3883261	5018434	4981653	4713180	5395873	5420371	5423165	7393866	7166512	7065543	5087736	5263976	5145601	3369353	3451033	3451620	4150994	4104310	4198922	7077961	7275331	7077612	7331375
CP66	24031466	24017326	23261634	16816856	17845288	17190264	20404786	19612174	19588968	14792119	15490680	14567950	20841256	21927350	21041464	20864198	22022490	20769272	17390238	16498018	17229756	14612876	15965856	18090936	19152424	19127992	18717110	18255958	18523136	18577130	20092920	20283058	19270966	18668376	18072438	16841100	15475228	15022233	15097932	18149474	18002356	17779604	16810848	16332918	16449620	30956342	28471562	30751438	20712996
CP67	12502230	12694766	12240595	7774979	7520668	7456001	18373106	17522460	17830700	3969239	4058121	4102319	7732045	7814193	7649900	7654923	7517498	6919909	6812147	7301100	6898735	2933202	3277816	3759706	9934974	9598454	9286594	11506968	11638793	11551128	11949853	11722345	11968348	3020137	3158088	3778702	2828065	2951379	2951854	7457809	7136724	7325066	7162185	7076895	7053177	14205742	14162077	13325027	6828267
CP68	15583496	19438528	18911328	19030766	18478200	19187300	18310852	17856338	18081618	19018136	19151016	18424706	16639447	15917865	15984574	25716284	22322834	20529532	15289551	16176870	17395724	16794722	17269652	17915432	29808756	20051418	20960264	23402736	23551212	33099434	26306436	18442636	21235264	15856380	11638423	15075980	15760488	15734280	16051625	20219090	20147726	21164548	13145710	16330786	15924206	22465364	23409544	24796592	21238528
CP69	27452218	27291006	26270122	26466626	25897546	24536010	35583360	35374196	34685124	26485142	25353104	27996520	22562414	24217560	23597870	23889856	25488022	24407246	20426288	20709520	22730302	8792910	15688752	19206192	20645830	22876420	21826914	25603484	26740334	19128668	17218714	15302496	23837496	17455396	17416008	15203998	20012820	14966161	17746446	24945166	21234562	22304482	20106410	20002860	22023466	13545581	12355722	12431088	20763422
CP70	7119992	7042769	8921415	6691940	6674989	6609662	11290626	11218366	11175178	7368030	7368719	5189746	8374588	8483216	8332212	18174560	14987338	12853487	7212975	7228539	7255390	12559868	462167	7790902	8423624	8421190	8265829	7203395	7992210	1	6115048	8965074	8934156	8284546	8243388	8169994	6033928	5965523	5877692	6333714	6224491	3837729	5624144	5816593	8594682	10780082	13576113	10571493	8722517
CP71	2552063	2027256	1977293	2083019	2167629	2192872	3846948	3782434	3603517	1731641	1686458	1633036	1898141	1941456	1930512	3834634	3320804	2917212	1808504	2022503	1824228	1558066	1209012	1151590	2047901	2252905	2012805	2758135	2563940	2529114	2220776	2197018	2395728	1118747	1067925	1097300	1039489	1106458	1072488	1369354	1342058	2483114	1594893	1550533	1790816	3356291	2587582	2784919	1440512
CP72	2248016	1351283	1046046	1981340	1206487	730352	1212132	2491932	841690	1182370	586889	1950178	1164530	934666	755841	994026	3292646	3292502	1839666	2419117	661061	1117547	765988	1164995	1258103	2189753	2224023	2605864	1970915	1182490	2215558	2295361	667160	2372143	777873	607980	2551817	2047286	2139377	1107046	2403280	915281	1939363	1166600	1938194	2699483	1178023	2138943	2171023
CP73	3730904	3339791	3709534	4057580	4085396	4091566	5187872	5486496	4850734	7383977	6340340	7229105	3859493	4036110	4127029	1	1	4444026	6249928	5852873	6293790	1	1	5399587	5740878	5833144	5618797	6616916	6590575	6828193	4250460	4349377	4648654	1	4299845	3940289	6715415	6715035	6290213	5285352	2847499	6195172	4765176	4856647	4668340	3173532	2772231	3295878	5368730
CP74	1665260	1725421	1678044	1458839	1421586	1443597	1279155	1238224	1218081	1558207	1565349	1594513	1439187	1388226	1373097	1980925	1923182	1912005	1290575	1348643	1322553	1206821	1983659	2085162	1415058	1431259	1406861	1468181	1553765	1530612	1688473	1669321	1686895	1780134	1712482	1713301	1679000	1725371	1710102	1799496	1812618	1845797	1412503	1386975	1395289	1138356	1117326	1080577	1700837
CP75	15941256	15779690	15664108	13068253	12573785	12659228	12409923	11667424	9886095	12248856	12313549	11923853	13906305	13563472	13079718	2950897	5531477	6449250	12937419	13307901	11852954	5022962	14176499	15147194	12703536	13704232	12306396	13057976	12904000	5922751	14860697	14774141	14623825	14641895	9320330	13746939	9126846	12436467	12504911	16396581	13928962	15425073	12033801	12042900	10865055	16961984	16755996	15925220	10834712
CP76	812982	669591	664594	506151	505954	498930	657262	633411	611152	399915	382184	402409	494743	457521	458688	638657	660307	659162	478950	486263	479617	372420	372153	352510	660083	501821	507133	477531	498385	490827	617343	589599	636076	422514	399824	385383	342647	348149	336607	641690	663117	634692	436550	448997	425987	947111	958797	896167	467047
CP77	7867681	8003527	7536301	7483960	7204180	7561039	5943985	4957958	4474145	9125393	8698931	7513941	6596514	6863791	6987314	11416650	10173096	9843001	7104628	5818912	5706098	8270672	10640322	9767644	6655831	6219740	6164151	5864350	6111258	5071330	6742788	6229114	6837653	10911774	9468687	9531718	9452653	9540473	9614528	8476880	8329833	10336958	6359918	7285066	5764345	6541899	6885967	7714609	9641978
CP78	10327932	10469111	10319630	9660855	9223458	9584856	7472621	6907060	6909270	9968633	9562382	9740598	8690181	8493538	8753706	16411975	17380338	15569439	4957690	6029385	5858030	8498444	9588067	6014505	5270640	5367121	5222686	5642260	5454623	5447122	5833292	5813919	5786137	8116733	7780891	8084149	7456597	6504320	7701991	8540499	8110817	8572451	5370556	5615258	5580092	6490969	10010826	6876971	8126663
CP79	1140505	1142930	1067197	929512	1246407	1030439	923359	955324	867680	884709	870134	952901	1105769	800112	875261	1644339	1472473	1374166	811022	775571	985712	1393208	1191180	1097164	1255087	991619	1127382	1016948	1107862	977797	1118980	1175945	1053911	1538349	1012961	918071	1269571	968442	930957	1166748	1114976	1086000	933459	941301	1019453	903433	911947	952760	1053190
CP80	931160	971675	676877	750385	900293	715420	993469	920442	795948	670958	657599	695585	630869	671803	673652	1837859	1902528	1656297	707610	706764	707078	930074	743638	426586	1641729	778206	789417	744108	750461	761410	759540	738097	737203	469849	385126	377133	510522	474975	494739	995424	1011303	1029912	595527	530743	547964	1486535	1202064	1031619	808320
CP81	1036877	1029389	994938	1052605	1059718	1027770	424291	369528	376424	1155529	1203915	1161640	843681	913153	887341	1580629	1431798	1346808	1898892	2834724	1669611	1583276	3379581	4376260	1246075	2105329	2359927	3461358	2079688	1885864	1863492	1786465	1812218	3835591	3378439	3141780	2449473	1968469	2238827	3301440	3857140	1924419	1624858	1458996	1631457	694868	713981	690729	3214468
CP82	1439783	1458482	1479337	1294637	1260576	1211966	1132053	1046940	1009819	1138830	1172706	1187758	1135971	1123234	1067782	1894842	1990869	1503950	1069926	1103963	1071565	1088541	1583158	2134789	1161760	1035556	1073028	1320842	1280513	1225772	1469390	1434488	1470757	1656052	1522076	1520542	1291172	1488404	1485707	2457201	2354461	2393058	1186997	1162070	1124728	1840972	1865239	2032949	1478843
CP83	5198708	5312560	4986855	4003335	3992543	4034967	3495280	3408763	3328482	4489706	4395548	4479523	2787333	2949647	2888640	12665284	13625146	11353967	4031120	3970810	3962043	10999938	10945538	5419122	7420859	5271357	5158132	4091472	4110131	4092436	4546299	4658921	4706809	6804572	6005332	5923408	5529408	5486724	5576506	7085308	7386981	6838861	4183433	4118217	4099001	1121921	1065283	1138817	8759378
CP84	5144631	4940044	4981071	2139384	2182888	2113757	6935459	6768338	6682518	1615988	1558278	1612505	3556007	3704611	3443865	12385210	11780653	9401782	2648862	2537388	2572514	4272005	2881106	869177	4877646	3509410	3435310	3303339	3398094	3433376	3380245	3198913	3363554	1502984	1361437	1338440	998171	973364	951756	3003688	2904198	2864933	2687462	2642215	2604891	13725932	13326132	13530514	2269153
CP85	5909206	6085458	5837885	2258280	2249458	2311208	7479358	7018359	7096214	1714352	1744934	1759540	3850443	3942625	3737868	16377750	14940228	12376330	2977563	2924750	2861207	5085522	3334955	1021975	3184603	4070794	3916821	3792430	3831713	3876732	3872496	3928542	3905486	1738204	1547834	1523666	1055820	1081864	1137822	3470420	3419215	3300229	2991351	2950329	2869701	14001012	13475383	14138994	2655246
CP86	11479326	11750716	11606654	6820901	6819693	7732475	14674961	13939064	13944797	9432971	9269428	9290876	8793060	8862567	8770028	18573376	15948849	14072738	11744627	12333429	11943252	11026709	7942382	3319143	744917	10922378	10845631	15188726	14698915	15115085	11198278	10921736	11287478	4889440	5142078	5055643	5606498	6139582	6198334	12922408	12913717	12939393	8886448	8926464	8773337	16505716	12722629	16762097	10022903
CP87	4163179	4507734	4123466	3337792	3337733	3335300	2792884	2704682	2656942	4388481	4473181	4466788	3488212	3808201	3714574	5609744	7552732	5623138	3646863	3569028	3576847	5771187	7328870	4136491	6196544	3902375	3816228	4014365	3970341	4026235	3569560	3412573	3432339	9558768	5302699	6308919	4223662	5364963	5394778	5118746	4808589	5971095	3827193	3802345	3853783	2832499	2740082	2536959	5575448
CP88	15668861	16829818	17988962	17366724	14803479	13682758	17197592	17700292	9808228	20234150	17986430	17101446	17959192	17117378	14319727	9367927	9198250	8789736	15667349	19119378	10131058	6787118	15524139	14200710	18678822	17873248	20158996	18108848	18779824	16331083	18552108	23635862	15624526	19277038	18089004	19610874	13260245	20819516	16995046	12232191	15827779	17985142	19532720	15762223	18644056	21814438	19027084	17147364	19942660
CP89	4666255	4730672	4823012	3533771	3586321	3586605	3549744	3492748	3398055	4193451	4127877	4195840	3935340	4096877	3892693	8359128	7661500	6935739	3516982	3535015	3399048	6024561	6287488	4002134	3951196	3745123	3844309	3681382	3684924	3666817	4254987	4432783	3952386	4367504	3871639	3824137	3958111	3975548	4042746	4810442	5417479	5014454	3577661	3635823	3633674	5580429	5133468	5447874	4336112
CP90	9131463	9559743	9447738	6921994	6780465	6870354	7131625	6969870	6911223	8613274	7741949	7793828	7494094	7581585	7552690	14180066	15245736	12640947	6464631	6286560	6336323	9651089	11790008	7214005	7176903	7343781	7229185	6827790	6798087	6857366	8350299	7741891	8124467	7836441	7247583	6874815	7447030	7331233	7465409	9297182	9228940	8677219	6833827	6567919	6552148	10299412	9355442	10574627	8033758
CP91	2540223	2287699	2271967	2318710	2383948	2240269	2448945	2511093	2436678	925600	899636	934024	1579087	1617039	1577521	6587271	6172582	4915098	1233966	1249559	1256388	2015366	1557502	1120921	2375728	2324089	2352001	1987809	2033164	2038910	1908328	1923502	1946463	1587539	1461409	1473663	803452	832106	792793	1819404	1888271	1857444	1820253	1766803	1733180	1455146	1392838	1589192	1558687
CP92	2763639	2985908	2934812	2735711	2748979	2726691	3076098	2918848	2920124	1235641	1205500	1190661	2001883	1980536	2017528	8326419	6878953	5450748	1659638	1700775	1704188	2894698	2125614	1617063	2879774	2883395	2853289	2623808	2558815	2538061	2499917	2585156	2522905	2134759	2044722	1936416	1078260	1088511	1095910	2498252	2501979	2521955	2208105	2189434	2177757	1875985	1915178	2007082	2121447
CP93	10481427	11375960	10246343	7196870	7286777	7197274	15126892	13786186	13486877	1709938	1682133	1693216	4693882	4804517	4634820	15023195	13074146	10785491	4820381	4944024	4876526	3662404	2747704	1873424	9990352	8839556	8952399	6702302	6302192	6258664	8424887	8526409	8260275	2070179	2023204	2054881	1711988	1768872	1725964	6106729	5871355	6568610	6554871	6767451	6466569	6941863	7384334	6987931	4683829
CP94	11585391	11395741	11424518	7271630	7293626	7097855	15455866	15093386	15059219	2021657	2004971	2065410	5179774	5138241	5079652	16665649	13954413	11584429	5118154	5143319	5137750	4304097	2970710	2456473	9190751	9181603	9172257	6804702	6967458	6917370	9358533	9342180	9278719	2582074	2487977	2540019	2188111	2140375	2187250	6645327	6677893	6603878	6880876	6703299	6818592	7563784	7494432	7559480	5209340
CP95	4059935	4049085	3947306	2483435	2458781	2436497	3160108	3082487	2968032	1899866	1947630	1900479	3282233	3338277	3252831	3083556	3288484	3143405	2546009	2473755	2536340	2144204	2069000	3050016	4848485	3000365	2992900	3033161	2845145	2803923	3059540	3058125	2949153	2588822	2564056	2491107	2026622	1910540	1962010	2697301	2488162	2455128	2300396	2290360	2277676	6559695	6467329	6297665	3158327
CP96	7257647	9557169	9586608	8952967	9092730	8803157	8557590	8294836	7927679	8993978	6067582	8811494	6150953	9462011	9062048	4480584	7667757	7888067	5761672	8435166	8384204	4394059	9304786	10585187	8907827	9083618	8742945	8420915	8893250	8018672	9928097	7116164	9682278	10022138	6735596	9165506	9375574	9478701	6083068	7318053	10125627	9780924	8523258	8794159	8832638	6633142	6448893	9746888	10364356
CP97	11865365	11344400	10859146	10530253	10072872	9415376	8096045	9666326	8508386	9662378	11935482	10236040	10095239	9945796	10382456	5088245	6428643	5878225	8430976	9896543	8772254	4650224	10025752	8953112	9148143	8208874	9105556	8401844	9621858	7709589	10267324	10395991	9100682	9684918	9735118	8993857	8481751	8662134	9511026	10939234	8135681	11418308	8857959	7744082	9851670	10838667	10641984	11364404	8440696
CP98	3349245	3304110	3373874	2459539	2556506	2419169	2347850	2249193	2236543	3030058	3025986	3094783	2447436	2492107	2487528	6011893	6164974	5396215	2940261	2880117	2885783	3862771	4087134	2908715	2980751	3037184	2874380	2936792	2975302	3097389	3027053	2986799	2914005	3152692	3126111	3274694	3000060	2920219	2993144	4498590	4530241	4637387	2689774	2759905	2717924	2602097	2551759	2397416	3854268
CP99	3000217	3046665	2884193	3257775	3068242	3305489	2438071	2370566	2288469	1914655	2144862	2074419	2282001	2339066	2345628	5235746	5045525	4850350	1560503	1418323	1430716	5303963	4718363	4067179	3074637	2641258	2727148	3241103	3106499	3182246	3285043	3235281	3375306	3784001	3409414	3159573	3093277	3112205	3066532	2189792	2174796	2158070	2668966	2616146	2569351	616806	533664	558140	3976337
CP100	1893205	3017577	1924249	1513402	1565012	1449054	1181454	669775	661375	2493911	2406579	2619306	1606127	2042822	1492780	6095306	5952035	5504422	1717480	1820765	1412682	3565114	3995370	3014666	3621999	2072740	1629431	1937141	1440389	1452363	1621657	1532585	1531597	5401424	3307762	3692205	4273270	3017297	2487121	2445657	2381939	2493105	1375570	1366824	1393366	1521811	1080455	1059382	2946864
CP101	1691621	1725172	1705318	1356647	1355954	1339159	1413139	1397576	1372153	1153891	1168965	1172637	1452858	1478742	1458146	1061756	1222828	1304409	1372549	1345228	1363767	1113115	1231265	1470630	2525853	1459273	1423346	1440285	1385662	1378089	1594118	1545387	1556906	1400394	1389691	1343824	1141675	1191978	1191349	1409152	1379323	1368131	1259032	1313198	1272546	1803288	1776889	1734603	1561505
CP102	16278898	15738248	15219326	13393662	12683870	12821840	10591512	9496773	9732020	16135896	15989238	16207970	12161310	12681854	12632154	22863980	22435670	21163244	14507237	14397797	14433915	17910326	20710134	17265122	21175336	14083703	14498994	14456280	14886753	15324153	14499534	13750718	13336666	19467620	17949818	16759045	16527475	16834876	17342662	19881100	19416156	22979736	14394740	13341520	14088664	1	4509781	11218133	20298472
CP103	6024381	4785716	7531070	5761023	7561474	7741074	5641773	5623824	5237860	5754607	5524320	5398010	5664163	7788747	7516182	2679359	4133082	3709258	7390516	7354079	7492111	3047567	7884575	8977683	8689573	7229328	7546379	7339675	7198314	7800044	7609831	7234628	7726911	8633508	8994588	8372185	8792747	8690358	8116560	7855236	7622328	8786384	7801798	7374730	7071942	8730120	8006747	8103885	7500461
CP104	8146894	8056581	8078881	7165715	7076268	6919105	6881159	6414136	6456837	6864537	6915253	6970507	7024110	7141750	7052166	2966659	4253538	5332662	6871552	6906047	6802027	4138264	7572883	7623734	7234440	7270866	7118197	6292152	6920184	6207312	7487107	7480876	7898645	7316216	7894166	7741120	7271914	7451906	7339855	7362718	7469315	7483359	6972575	6875490	6998610	7583486	7329851	7457366	7349382
CP105	751356	694615	739108	859896	778878	802051	785794	848154	812859	799608	872970	726404	743803	755702	745845	1506475	1288310	1315937	729184	889836	827151	1292832	968484	706585	758939	822155	802174	910072	1072132	907621	742025	675837	712778	707635	649537	620507	883488	806903	819604	793675	835182	782481	786812	796649	844651	650389	558312	922081	751262
CP106	690688	1383096	782060	758205	611461	1212474	578123	577265	696388	1222618	593608	676246	638367	734127	564342	960032	667994	834979	650405	580798	587743	1011230	846811	806621	1276291	637562	644750	858221	657702	648434	634854	699460	788875	841353	626455	1308370	1244597	603466	613962	683159	701593	837462	590877	606716	1222261	1276445	792392	767201	800562
CP107	27137062	27205362	27038268	23674564	24394116	23839816	24810092	24063128	24250500	14505689	16476454	15571724	23356370	24245498	23608450	39263728	39401036	38249912	23248726	20340076	20795282	25671476	25449696	20101834	28685848	25254982	24538812	23924716	25405928	26880088	26174244	25213942	25144192	26077490	24512816	27302586	15866924	14675431	16716008	19675350	17618970	21070080	23313904	23504568	23081992	29641110	30325476	30158450	23531778
CP108	41443548	40578588	39222676	33894056	34239352	35259696	39976104	36407476	39264720	24888336	25445760	25390112	33615176	34408904	33906916	60594716	58012308	56964996	26114940	26358886	27691684	37006608	33781248	26843114	34967092	35813532	35575472	33275722	32337274	36916688	34156360	35324716	34327192	35731624	37111664	35127640	20865838	20664488	20912374	26850822	27131312	25602788	31976924	32666240	34079428	41864848	43948708	42609404	30950888
CP109	1844058	1781756	1801404	1515919	1526644	1776188	1703831	1786698	1653227	1989134	4140251	1910614	1431171	2229461	1347971	1036986	1745861	1671772	4117226	3079428	3770502	2702180	3953400	3140578	4134257	3725214	3768960	3787886	3876760	3683346	4852065	3138937	3578189	4621884	4579408	4322317	3499930	2847543	4093502	4728226	3471825	3043051	3693474	4062109	4098607	6210187	5241094	5914368	3121926
CP110	58299960	19433980	19324000	9274923	9342010	23708086	28769492	27693730	28141568	18337228	18039904	18790524	22055562	21448842	21636368	22050268	20972492	20358124	17076934	17878048	17320098	16503007	15882929	16760876	1	19685412	25027128	25408052	28404424	26873650	19832086	9516935	19296998	34174940	14496536	15214594	29861496	13338250	13362216	18361068	18399358	18369528	17851662	17582534	17724944	17458516	17715486	19498530	17918276
CP111	4164658	11702544	9214890	1	1	3818127	4916506	4545877	2064681	2663839	2657580	1	1	1	3325936	3449084	1	2501728	1	7601850	1	4228528	4219654	4790851	1	9890884	1	4015085	1	3904767	9489192	1	11885244	4889438	4820159	4612326	4446328	4405856	4377881	9654397	7606155	9609559	1	1	1	8238088	8187223	7999826	7422163
CP112	1	1	1	1	1	1	1	1	1	1	1	1	1	1	1	1	1	1	1	1	1	1	1	1	1	1754646	1990234	2115399	2081097	1	2407521	2223862	1	1	1	1	1	1	1	1	2275278	1	1	1	1	1677890	2000297	2039570	1
CP113	1	1	1	1	1	1	1	1	1	1975586	1791539	1	1	1938022	1	1872847	1870011	1699941	1	1	1	1	1	1	1	1	813439	1	1	1	1	1	1	1	1	1	1	1	1	1	1	1	1	1	1	1	1	1	1
CP114	1	1	1	1	1	1	1	1	1	1	1	1	1	1	1	1	1	1	415633	1	1	1	1	1	1	1	1	1	1	1	1	1	1	301171	407261	1	1	1	1	1	1	1	1	1	1	1	1	1	453306
CP115	1	1	1	1	1	1	1	1	1	1	1	1	1	1	1	1	1	1	1	1	1	918939	461210	1	1	1	1	1	1	1	1	1	1	1	1	1	1	1	1	418766	580955	1	1	1	1	780682	776694	746946	1
CP116	1	1	1	1	1	1	1	1	2251710	1	1	1	1	1	1	1	1	1	1	1	1	1	1	1	1	1	1	1	1	1	1	1	1	1	1	1	1	1	1	1	1	1	1	1	1	1	1	1	1
CP117	1	1	1	1	1	1	1	1	1	1	1	1	1	1	1	1	1	1	1	722943	1	1	1	1	1	1	1	1	1	1	1	1	1	1	1	1	1	1	1	1	1	1	1	1	1	1	1	1	1
CP118	1	1	1	1	1	1	1	1	1	1	1	1	1	1	1	1	1	1	4381779	4191076	3876149	1	1	1	1	1	1	1	1	1	1	1	1	1	1	1	1	1	1	1	1	1	1	1	1	1	1	1	1
CP119	1	1	1	1	1	1	1	1	1	1	1	1	1	1	1	1	1	1	1	1	1	1	3743957	3436083	1	1	1	1	1	1	1	1	433792	1	1	1	1	1	1	2762698	1	1	1	1	1	1706032	1183460	4458656	1
CP120	8617882	6660239	7488129	1336922	1	17603820	185064800	81771712	84095344	4388088	26961074	1	6562305	2868856	7039385	1	1	1	171701088	155636848	136651024	1	7972796	10110062	1	5690323	3285678	1	1	1	8900446	7690315	6964352	1	7770581	4359845	1	5968758	5858165	8054056	4997988	10208712	53289988	75522544	130738776	6642558	5395855	11557786	7364252
CP121	1	1	1	1	1	1	1	1	1	1	1	1	1	1	1	1	1	1	1	1	1	1	1	1	1	2576302	1	4063440	1	1	1	1	1	1	1	1	1	1	1702523	1	2597880	1	1	1	1	1	1	1	1
CP122	1	1	1	1	1	1	1	1	1	1	1	1	1	1	1	1	1	1	1	1	1	941394	1	1	1	1	1	1	1	1	1	1	1	1	1	1	1	1	1	1	1	1	1	1	1	1	1	1	1
CP123	1	1	1	1	1	1	1	1	1	1	1	1	1	1	1	1	1	1	1	1	1	1	3621032	1	1	1	1	1	1	1	1	1	1162053	1	2162135	1	1	1	1	2570680	1	1	1	1	1	2378027	2838833	2091629	1
CP124	1	1	1	1	1	1	1	1	1	1	1	1	1	1	1	1	1	1	1	1	1	1	2351152	2956471	1	1	1	1	1	1	1	1663530	1	1	1	1	1	1	1	4117480	3841722	1	1	1	1	1	1	1	1
CP125	1	1	1	1	1	1	1	1	1	1	1	1	1	1	1	1	1	1	1	1	1	1	1	1	1	1	1	1	1	1	1	1	1	1	1	1	1	1	1	1	1	1	1	1	1	1	1	1	1
CP126	1	1	1	1	1	1	1	1	1	1	1	1	1	1	1	1	1	1	1	3826764	3692632	1	13882353	28095034	1	1	4055026	1	6782495	1	1	21707968	24884636	1	18762796	1	1	6296580	2629940	7422326	1	16170426	2741213	2582183	2811361	12546708	1	37483760	22096380
CP127	3720779	3592062	3814127	5424433	1	5934882	7916156	5570076	5001049	8548106	7599450	7652450	7270327	7614669	5837503	1	1	418420	9545876	11520833	8176480	224180	2554979	1	1	7815679	1	3998854	4259135	4043895	2780100	1	2851201	1	4880377	4391431	1	3675692	6375616	2380141	1	1	8458554	5818706	7092015	3788494	2342202	5870587	2214156
CP128	1	1	1	1	1	1	1	1	1	1	1	1	1	1	1	4144462	3220924	1444952	1	1	1	1	1	1	1	1	1	1	1	1	1	1	1	1	1	1	1	1	1	1	1	1	1	1	1	1	1	1	1
CP129	7851624	7010931	6967585	1	1	3117137	1	1	1	3944766	1	1	1	6534258	5421150	1	1	1	1	1	1	1	1	1	1	1	1	1	1	1	1	1	1	1	1	1	1	1	1	1	1	1	1	1	1	1	1	1	1
CP130	1	1	1	1	1	1	1	1	1	1	1	1	1	1	1	1	1	1	1	1	1	1	4364432	5426832	1	1	1	1	1	1	18518660	23507740	20649864	1	4412066	4345289	1	1	1	6159073	3475343	1	1	1	1	9107728	8471918	8714282	1
CP131	1	1	1	1	1	1	1	1	1	1	1	1	1	1	1	1	1	1	1	1	1	1	1	1	1	3104025	4876778	1	1	1	1	1	1	1	1	1	1	2302561	2608329	1	1	1	1	1	1	1	1	1	1
CP132	1	1	1	1	1	2762706	1	1	1	1	1	1	4472165	4899424	5094111	1	1	1	1	1	1	1	1	1	1	1	1	1	1	1	1	1	1	1	1	1	1	1	1	1	1	1	1	1	1	1	1	1	1
CP133	1	1	1	1	1	1	1	1	1	1	1	1	1	1	1	1	1	1	1	1	1	1	47739392	70781088	1	8135936	8927390	34444732	27014268	18145804	104189264	1	104111592	1	49691156	7171441	1	1	8055537	76005360	48037980	59542112	2218445	1	1	44146168	42273744	67309552	13632518
CP134	52806452	1	81282784	5021491	3519820	1	1	1	1	1	1	1	23475144	1	1	1	1	1765476	1	1	1	1	1	1	1	1	1	1	1	1	1	1	1	1	1	1	1	1	1	1	1	1	1	1	1	1	1	1	1
CP135	1	1	1	16150395	1	18008748	1	1	19993980	26910368	26677576	1	47167784	1	1	1	1	1	4026556	5519335	5445334	1	3390838	4034819	1	1	1	8119927	12744334	13948286	1	1	1	1	1	1	1	61259756	62509564	1	1	1	1	6659325	5076670	1	1	1	1
CP136	1	1	1	1	1	1	1	1	1	1	1	1	1	1	1	2007430	1138732	828218	1	1	1	1	1	1	1	1	1	1	1	1	1	1	1	1	1	1	1	1	1	1	1	1	1	1	1	1	1	1	1
CP137	1	1	1	1	1	1	1	1	1	1	1	1	1	1	1	844915	919093	576494	1	1	1	1	1	1	1	1	1	1	1	1	1	1	1	1	1	1	1	1	1	1	1	1	1	1	1	1	1	1	1
CP138	1	1	1	1	1	1	1	1	1	1	1	1	1	1	1	620463	483583	1	1	1	1	1	1	1	1	1	1	1	1	1	1	1	1	1	1	1	1	1	1	1	1	1	1	1	1	1	1	1	1
CP139	1	1	1	1	1	1	1	1	1	1	1	1	1	1	1	1900892	1650568	1	1	1	1	1384857	1303937	1	1	1	1	1	1	1	1	1	1	1	1	1	1	1	1	1	1	1	1	1	1	1	1	1	1
CP140	664414	611553	638037	1	1	1	1	1	1	1	1	1	1	1	1	2713657	2437205	2084232	1	1	1	2098722	2099397	749178	1	1	1	1	1	1	1	1	374153	862796	843278	838105	544942	579940	564143	1	455403	484870	1	1	1	481813	1	632540	547058
CP141	1	1	1	1	1	1	1	1	1	1	1	1	1	1	1	1309653	1237536	927038	1	1	1	1378515	1078961	1	1	1	1	1	1	1	1	1	1	1	1	1	1	1	1	1	1	1	1	1	1	1	1	1	1
CP142	1	1	1	1	1	1	1	1	1	1	1	1	1	1	1	570673	395172	1	1	1	1	1	1	1	1	1	1	1	1	1	1	1	1	1	1	1	1	1	1	1	1	1	1	1	1	1	1	1	1
CP143	1	1	1	1	1	1	1	1	1	1	1	1	1	1	1	529635	360175	227511	1	1	1	1	1	1	1	1	1	1	1	1	1	1	1	1	1	1	1	1	1	1	1	1	1	1	1	1	1	1	1
CP144	1	1	1	1	1	1	1	1	1	1	1	1	1	1	1	904201	545847	366401	1	1	1	1	1	1	1	1	1	1	1	1	1	1	1	1	1	1	1	1	1	1	1	1	1	1	1	1	1	1	1
CP145	1	1	1	1	1	1	1	1	1	1	1	1	1	1	1	1	1	1	1	1	1	460526	395751	1	1	1	1	1	1	1	1	1	1	1	1	1	1	1	1	526349	521847	516958	1	1	1	1	1	1	1
CP146	1	1	1	1	1	1	1	1	1	1	1	1	1	1	1	1	1	1	1	1	1	1	1	1	1	1934050	2089226	1	1	1	1	1	1	1	1	1	1	1	1	1	1	1	1	1	1	1	1	1	1
CP147	1	1	1	1	1	1	1	1	1	1	1	1	1	1	1	668167	492346	413737	1	1	1	1	1	1	1	1	1	1	1	1	1	1	1	1	1	1	1	1	1	1	1	1	1	1	1	1	1	1	1
CP148	1	1	1	1	1	1	1	1	1	1	1	1	1	1	1	850029	528457	1	1	1	1	1	1	1	1	1	1	1	1	1	1	1	1	1	1	1	1	1	1	1	1	1	1	1	1	1	1	1	1
CP149	1	1	1	1	1	1	1	1	1	1	1	1	1	1	1	1	1	1	1	1	1	1	1	1	1	1	1	1	1	1	1	1	1	1	1	1	1	1	1	1	1	1	1	1	1	1	1	1	1
CP150	1	1	1	1	1	1	1	1	1	1	1	1	1	1	1	562976	367783	1	1	1	1	1	1	1	1	1	1	1	1	1	1	1	1	1	1	1	1	1	1	1	1	1	1	1	1	1	1	1	1
CP151	1	1	1	1	1	1	1	1	1	1	1	1	1	1	1	1062668	765144	511371	1	1	1	1	1	1	1	1	1	1	1	1	1	1	1	1	1	1	1	1	1	1	1	1	1	1	1	1	1	1	1
CP152	1	1	1	1	1	1	1	1	1	1	1	1	1	1	1	1	1	1	1	1	1	1	1	1	1	1	1	1	1	1	1	1	1	2636852	1	1	1	1	1	1	1	1	1	1	1	1	1	1	1
CP153	1414662	1481036	1417752	1197923	1173151	1194707	1506035	1341482	1326037	3461200	3558181	3533844	1120654	1155709	1116866	10175726	8350868	6796855	1618333	1537846	1530409	7915985	4813738	2213876	3291967	1321450	1282393	1723325	1591697	1689348	1296654	1280524	1276224	1944550	1798074	1728251	2312639	2285277	2235516	5186519	5342217	4954803	1395082	1416238	1355657	1	274694	311470	1184010
CP154	2109295	2192103	2136917	1656865	1646587	1690320	1995098	1863432	1830287	4992395	4984899	4962022	1610642	1651636	1583939	12105548	10735673	8833200	2308759	2269427	2244567	11405626	7320002	3393172	1	1947590	1876955	2483231	2470954	2430314	1956362	1950966	1941519	2897104	2682236	2605321	3205280	3317194	3394671	7364078	7021599	6821248	2027783	2020214	2014514	1	1	396922	1787033
CP155	5497746	5163323	6546390	1	1	1	1	1	1	1	1	1	1	1	1	1	1	946372	1	1	1	1	3430913	4015311	1	1	1	1	1	1	6196097	5157471	5824736	6252010	4758044	3878388	1	1	1	6627566	5299963	4942080	1	1	1	5768844	5831830	8620251	5861549
CP156	914110	1096784	1079936	1	1	1	1	1	1	1012296	1275103	1021816	795951	612995	775617	4633808	4301658	3697527	1	1	1	4349085	110606	1	1	1	1	1	1	1	1	1	1	1	1	2068734	1	1	1	1	1	1	1	1	1	1	1	1	1
CP157	1	1	1	1	1	1	1	1	1	1	1	1	1	1	1	524847	288498	1	1	1	1	1	1	1	1	1	1	1	1	1	1	1	1	1	1	1	1	1	1	1	1	1	1	1	1	1	1	1	1
CP158	1	1	1	1	1	1	1	1	1	1	1	1	1	1	1	1	1	1	1	1	1	1	1	1	1	1	1	1	1	1	1	1	1	1	1	1	1	1	1	1	1	1	1	1	1	1	1	1	1
CP159	1	1	1	1	1	1	1	1	1	1	1	1	1	1	1	1514010	1157189	674819	1	1	1	1	1	1	1	1	1	1	1	1	1	1	1	1	1	1	1	1	1	1	1	1	1	1	1	1	1	1	1
CP160	1	1	1	1	1	1	1	1	1	1	1	1	1	1	1	1	1	1	1	1	1	1	1	1	1	1	1	1	1	1	1	1	1	1	1	1	1	1	1	1	1	1	1	1	1	1	1	1	1
CP161	1	1	1	1	1	1	1	1	1	1	1	1	1	1	1	972106	621171	416653	1	1	1	1	1	1	1	1	1	1	1	1	1	1	1	1	1	1	1	1	1	1	1	1	1	1	1	1	1	1	1
CP162	1	1	1	1	1	1	1	1	1	1	1	1	1	1	1	1	1	1	1	1	1	1	1	1	1	1	1	1	1	1	1	1	1	1	1	1	1	1	1	1	1	1	1	1	1	1	1	1	1
CP163	1	1	1	1	1	1	1	1	1	1	1	1	1	1	1	1	1	1	1	1	1	1	1	1	1	1	1	1	1	1	1	1	1	1	1	1	1	1	1	1	1	1	1	1	1	1	1	1	1
CP164	1	1	1	1	1	1	1	1	1	1	1	1	1	1	1	1	1	1	1	1	1	1	1	1	1	1	1	1	1	1	1	1	1	1	1	1	1	1	1	1	1	1	1	1	1	1	1	1345490	1
CP165	1	1	1	1	1	1	1	1	1	1	1	1	1	1	1	1	1	1	1	1	1	1	1	1	1	1	1	1	1	1	1	1	1	1	1	1	1	1	1	1	1	1	1	1	1	1	1	1	1
CP166	1	1	1	1	1	1	1	1	1	1	1	1	1	1	1	1	1	1	1	1	1	1	1	1	1	1	1	1	1	1	1	1	1	1	1	1	1	1	1	1	1	1	1	1	1	1	1	1	1
CP167	1	1	1	1	1	1	1	1	1	1	1	1	1	1	1	710980	478290	1	1	1	1	1	1	1	1	1	1	1	1	1	1	1	1	1	1	1	1	1	1	1	1	1	1	1	1	1	1	1	1
CP168	1	1	1	3695013	7439082	7235502	6349162	5019216	5169060	6984340	6589481	6559161	7240636	8059824	7701624	1	1	1	5752015	4844586	5094960	1	1	1	1	6904611	4486266	4166476	4186614	4121521	1	1	1	4749764	3495710	3555336	1	6894087	6970607	1	1	1	6069465	1	5654839	4313564	5372970	4993572	1
CP169	1	1	1	1	1	1	1	1	1	1	1	1	1	1	1	1	1	1	1	1	1	1	1	1	1	1	1	1	1	1	1	1	1	1	1	1	1	1	1	1	1	1	1	1	1	1	1	1	1
CP170	7625455	8362719	7589029	1	1	1	1	1	1	1	1	1	1	1	1	1	1	1	1	1	1	1	7574318	7655038	1	1	1	1	1	1	7326466	5949369	6582762	4929945	5499344	1925395	1	1	1	8887543	9581772	9528479	1	1	1	6157082	8336973	12370808	8619546
CP171	1	263749	247931	1	1	1	1	1	1	1	1	1	1	1	1	1154002	902275	641351	1	1	1	678473	349069	1	1	1	1	1	1	1	1	1	1	192043	1	1	1	1	1	199176	198764	201962	1	1	1	615296	563389	651634	212648
CP172	260861	250520	230508	1	1	1	1	1	1	1	1	1	1	1	1	884863	945629	827647	1	1	1	599826	340032	1	1	1	102521	1	1	1	138444	156305	164805	181197	166835	155555	1	1	1	190570	184257	187962	1	1	1	531293	553086	530486	198757
CP173	1	1	1	1	1	1	1	1	1	1	1	1	1	1	1	1	1	1	1	1	1	1	1	1	1	1	1	1	1	1	1	1	1	1	1	1	1	1	1	1	1	1	1	1	1	1	1	1	1
CP174	1	1	1	1	1	1	1	1	1	1	1	1	1	1	1	1	1	1	1	1	1	1	1	1	1	1	1	1	1	1	1	1	1	1	1	1	1	1	1	1	1	1	1	1	1	1	1	1	1
CP175	1	1	1	1	1	1	1	1	1	1	1	1	1	1	1	1	1	1	1	1	1	737671	427305	1	1	1	1	1	1	1	1	1	1	1	1	1	1	1	1	1	1	1	1	1	1	1	1	1	1
CP176	1	1	1	1	1	1	1	1	1	1	1	1	1	1	1	650594	486619	1	1	1	1	1	1	1	1	1	1	1	1	1	1	1	1	1	1	1	1	1	1	1	1	1	1	1	1	1	1	1	1
CP177	1	1	1	1	1	1	1	1	1	1	1	1	1	1	1	920522	823677	550705	1	1	1	1	1	1	1	1	1	1	1	1	1	1	1	1	1	1	1	1	1	1	1	1	1	1	1	599245	1	569460	1
CP178	1	1	1	1	1	1	1	1	1	1	1	1	1	1	1	674127	478180	1	1	1	1	1	1	1	1	1	1	1	1	1	1	1	1	1	1	1	1	1	1	1	1	1	1	1	1	1	1	1	1
CP179	1	1	1	550076	1	1	736430	651811	583687	1	536672	1	1	534381	1	1	1	1	1	1	1	1	1	1	1	1	1	1	1	1	1	1	1	1	1	1	1	1	1	1	1	1	978344	1	1	1	1	1	1
CP180	1	1	1	1	959578	1	1112781	1	1	1	1	1	1	902681	1	1	1	1	1	1	1	1	1	1	1	1	1	1	1	1	1	1	1	1	1	1	1	1	1	1	1	1	907614	1	1	1	1	1	1
CP181	1642827	1652753	1646412	1	1	1	1931539	1773432	1727573	746171	722942	772115	1018067	980027	971914	10255855	8623845	5774595	1243737	1220268	1249473	2980521	1844063	1	1	1056457	1061117	2088403	2100530	2106426	1121817	1166998	1121479	1	1	1	1	1	1	1508361	1477714	1492184	872279	836892	862983	3741724	3549951	3270978	923310
CP182	574794	597089	546725	1	1	1	677736	643969	624233	1	1	1	336324	1	1	5424311	4936968	3431849	466328	443216	448258	1555108	550639	1	1	1	1	708625	703405	740461	1	1	365032	1	1	1	1	1	1	1	504783	507663	1	1	1	1421233	1368499	1557847	1
CP183	1	1	1	1	1	1	1	1	1	1	1	1	1	1	1	1616843	1520608	1344422	1	1	1	1324455	883162	1	1	1	1	1	1	1	1	1	1	1	1	1	1	1	1	1	1	1	1	1	1	837368	777709	952338	1
CP184	537352	558634	557840	1	1	1	1	1	1	1	1	1	1	1	1	1424320	1420887	1289984	1	1	1	1443680	893669	1	1	1	1	1	1	1	1	1	1	628276	435548	1	1	1	1	481397	463480	439003	1	1	1	876519	858092	963132	468427
CP185	1	1	1	1	1	1	1	1	1	1	1	1	1	1	1	944402	917119	850450	1	1	1	887829	621675	1	1	1	1	1	1	1	1	1	1	607248	580340	1	1	1	1	1	1	1	1	1	1	1	1	1	1
CP186	1	1	1	1	1	1	1	1	1	1	1	1	1	1	1	1687814	1	1	1	1	1	1	1	1	1	1	1	1	1	1	1	1	1	1	1	1	1	1	1	1	1	1	1	1	1	1	1	1	1
CP187	1	1	1	1	1	1	1	1	1	1	1	1	1	1	1	1239008	1	1	1	1	1	1	1	1	1	1	1	1	1	1	1	1	1	1	1	1	1	1	1	1	1	1	1	1	1	1	1	1	1
CP188	1	1	1	1	1	1	1	1	1	1	1	1	1	1	1	1	1	1	1	1	1	1	1	1	1	1	1	1	1	1	1	1	1	1	1	1	1	1	1	1	1	1	1	1	1	1	1	1	1
CP189	1	1	1	4494812	1	5016374	7317731	6374303	6741565	10545361	7482707	7934605	10943516	10646306	11743132	1	1	1127372	7741418	7066643	5338309	1	1	1	1	5175383	6597338	5620788	1	2569344	1	1	1	1	6841829	5884881	1	10559200	10459445	1187060	2248857	2137729	7873507	6873485	7264601	7882247	9179822	10125570	1
CP190	674514	1	1	1032235	844077	752285	2787809	1	1	761480	2159067	1326127	1626019	957006	1046667	1	1	1	1	1	1	1	1	1	1	1	1	1	1	1	1	1	1	1	1	1	1	1	1	1	1	1	1	1	1	1	1	1	1
CP191	1	1	1	1	1	1	1	1	1	1	1	815422	1030587	1	1	1	1	1	1	1	1	1	1	1	1	1	1	1	1	1	1	1	1	1	1	1	1	1	1	1	1	1	1	1	1	1	1	1	1
CP192	1011236	1	1	1356207	1596743	1	3123086	1555118	1562741	1545972	2646477	2139007	2448480	1344456	1337405	1	1	1	1	1	1	1	1	1	1	1	1	1	1	1	1	1	1	1	1	1	1	1	1	1	1	1	1	1	1822079	1	1	1	1
CP193	1	1	1	1	1	1	1	1	1	1	1	1	1	1	1	1	1	1	1	1	1	1	1	1	1	1	1	1	1	1	1	1	1	1	1	1	1	1	1	1	1	1	1	1	1	1	1	1	1
CP194	1	1	1	1	1	1	1	1	1	1	1	1	1	1	1	1	1	1	1	1	1	1	1	1	1	1006287	1093555	1	1	953939	1	1	1	1	1	1	1033701	1	1	1	1	1	684247	1	1	1476871	1	1	1
CP195	1	1	1	1	1	1	1	1	1	1	1	1	1	1	1	1	1	1	2240359	1	1	1	1442077	1212151	1789255	2789040	2878949	1	2316228	2206955	1	1325708	1314611	1	1533050	1691412	2502048	1564045	1727598	1	1	1	1945161	2214553	1	1981888	1	1	1272537
CP196	1	1	1	1	1	1	1	1	1	1	1	1	1	1	1	1	1	1	906641	1	1	1	1600331	679625	1	1605183	1565670	1	2056944	1	1	1477916	1	1	1202827	1256197	963777	1210742	1326497	1	1	1	1322256	984376	896894	2178650	1	1	1
CP197	1	1	1	1	1	1	1	1	729409	1	1	1	1	1	1	1	1	1	1	1	1	1	1	1	1	1	1	1	1	1	1	1	1	1	1	1	1	1	1	1	1	1	1	1	1	1	1	1	1
CP198	1	1	1	1	1	709804	1	1	1	1	1	1	1	1	1	1	1168683	1	1	1	1	1	1	1	1	1	1	1	1	1	1	1	1	1	1	1	1	1	1	1	1	1	1	1	1	1	1	1	1
CP199	1	1	1	1	1	1	1	1	1	1	1	1	1	1	1	664733	626030	1	1	1	1	1	1	1	1	1	1	1	1	1	1	1	1	1	1	1	1	1	1	1	1	1	1	1	1	1	1	1	1
CP200	1	1	1	1	1	1	1	1	1	1	1	1	1	1	1	1	1	1	1	1	1	1	1	1	1	1	1	1	1	1	1	1	1	1	1	1	1	1	1	1	1	1	1	1	1	1	1	1	1
CP201	1	1	1	1	1	1	1	1	1	1	1	1	1	1	1	1	1	1	1	1	1	1	1	1	1	1	1	1	1	1	1	1	1	1	1	1	1	1	1	1	1	1	1	1	1	1	1	1	1
CP202	1	1	1	1	1	1	1	1	1	1	1	1	1	1	1	922577	770729	495924	1	1	1	1	1	1	1	1	1	567316	533296	649523	1	1	1	1	1	1	1	1	1	1	1	1	1	1	1	1	1	1	1
CP203	1	1	1	440554	372538	372475	1	1	1	1	1	1	1	1	1	1352638	1061489	787804	1	1	1	1	1	1	1	1	1	1126157	1104371	959067	1	1	1	1	1	1	1	1	1	1	1	1	1	1	1	1	1	1	1
CP204	1	1	1	1	1	1	1	1	1	1	1	1	1	1	1	1208107	1199232	1	1	1	1	1	1	1	1	1	1	1	1	1	1	1	1	1	1	1	1	1	1	1	1	1	1	1	1	1	1	1	1
CP205	1	1	1	1	1	1	1	1	1	1	1	1	1	1	1	897866	621671	1	1	1	1	1	1	1	1	1	1	551565	501830	468095	1	1	1	1	1	1	1	1	1	1	1	1	1	1	1	1	1	1	1
CP206	1	574429	1	1	1	1	1	1	1	1	1	1	1	1	1	912858	1	1	1	1	1	1	1	1	1	1	1	1	1	1	593356	1	1	1	1	1	1	1	1	1	605508	571988	1	1	1	1	1	584010	1
CP207	1	1	1	1	1	1	1	1	1	1617062	1	1	1	1	1	1	1	1	1	1	1	1	1	1	1	1	1	1	1415724	374574	1	1	1	1	1	1	1	1	1	1372818	1	1	1	1	1	1	1	1	1
CP208	1	1	1	1	1	1	1	1	1	1	1	1	1	1	1	1	1	1	5918565	4437125	1	1803409	1720036	1841517	1	2682343	3461951	1298823	3287481	10145033	1	1	2735104	1	1	1797390	9986591	9815389	2958238	1	1	1641292	4278729	5214552	4715125	1827162	2087750	1	2787985
CP209	1	1	1	1	1	1	1	1	1	1	1	1	1	1	1	1	1	1	5572993	6597513	1	1	1	1460285	1	1	1	1	1	5853737	1	1	1	1	1	1	5679460	7944236	1335141	1	1	1	1667322	1617252	5510707	1	1	1	1350286
CP210	1489861	1720133	1	2591000	3468800	5011742	4799143	4346805	2087874	4428982	4671027	3308174	2707282	2797149	1855006	1	1	3491093	1	1	1	1	1	1	1	1	1	1	1	1	1	1	1	1	1	1	1	1	1	1	1	1	1	1	1	1	1	1	1
CP211	1	1	1	1	1	3996205	2294675	4522308	1	3101281	5759576	2665567	1	1	1	1	1	2047059	1	1	1	1	1	1	1	1	1	1	1	1	1	1	1	1	1	1	1	1	1	1	1	1	1	1	1	1	1	1	1
CP212	1	1	1	1	1	1	1	1	1	1	1	1	1	1	1	1	1	1	1	1	1	1	3118636	1	1	1	1	1	1	1	1	1	1	1	1	1	1	1	1	1	1	1	770194	723653	1979672	2525703	2965230	1	1
CP213	1	1	1	1	1	1	1	1	1	1	1	1	1	1	1	888475	563371	1	1	1	1	1	1	1	1	1	1	1	1	1	1	1	1	1	1	1	1	1	1	1	1	1	1	1	1	1	1	1	1
CP214	1	1	1	1	1	1	1	1	1	1	1	1	1	1	1	1	1	1	1	1	1	1	1	1	1	1	1	1	1	1	1	1	1	1	1	1	1	1	1	1	1	1	1	1	1	1	1	1	1
CP215	1	1	1	1	1	1	1	1	1	1	1	1	1	1	1	1	1	1	1	1	1	1	1	1	1	1	1	1	1	1	1	1	1	1	1	1	1	1	1	1	1	1	1	1	1	1	1	1	1
CP216	1	1	1	1	1	1	1	1	1	1	1	1	1	1	1	1	1	1	1	1	1	1	1	1	1	1	1	1	1	1	1	1	1	1	1	1	1	1	1	1	1	1	1	1	1	1	1	1	1
CP217	1	1	1	1	1	1	715805	671065	613815	1346530	1	1	1	578729	1	426401	995150	991798	1	1	1	386422	1	1	1	1	1	1	1	1	1	1	1	1	1	1	1	1	1	1	1	1	1026069	1	1	1	1	1	1
CP218	1	1	1	1	1	1	1	1152794	1	935798	1	1	1	1	931398	355387	457033	517695	1203303	1	1	495320	1	1	1	1	1	1	1030566	1366779	1	1	1	1	1	1	1604258	1	1	1	1	1	1	1080181	1100257	1	1	1	1
CP219	1	1	1	1	1	1	1	1	1	1	1	1	1	1	1	1	1	1	1	1	1	1	1	1	1	1	1	1	1487444	1	1	1	1	1	1	1	1	1	1	1	1	1	1	1154178	1183178	1	1	1	1
CP220	1	1	1	1	1	1	1	1	1	1764171	1	1	1	1	1	1	3436839	3710734	1	1	1	1	1	1	1	1	1	1	1	1	1	1	1	1	1	1	1	1	1	1	1	1	1	1	1	1	1	1	1
CP221	1	1	1	1	1	1	1	1	1	1	1	1	1	1	1	1	1	1	1	1	1	1546903	1	1	1	1	1	1	2094347	1871894	1	1	1	1	1	1	1933355	1	1	1	1	1	1	1	1	1	1	1	1
CP222	1	1	1	1	1	1	1	1	1	1	1	1	1	1	1	1	1	1	1	1	1	1	1	1	1	1	1	1	1	1	1	1	1	1	1	1	1	1	1	1	1	1	1	1	1	1	1	1	1
CP223	1	1	1	1	1	1	1	1	1	1	1	1	1	1	1	1	1	1	1	1	1	1	1	1	1	1	1	1	1	1	1	1	1	1	1	1	1	1	1	1	1	1	1	1	1	1	1	1	1
CP224	1	1	1	1	1	1	1	1	1	1	1	1	1	1	1	1	1	1	1	1	1	1	1	1	1	1	1	1	1	1	1	1	1	1	1	1	1	1	1	1	1	1	1	1	1	1	1	1	1
CP225	1	1	1	1	1	1	1	1	1	1	1	1	1	1	1	746408	608801	497528	1	1	1	1	1	1	1	1	1	1	1	1	1	1	1	1	1	1	1	1	1	1	1	1	1	1	1	1	1	1	1
CP226	1	1	1	1	1	1	1	1	1	1	1	1	1	1	1	638230	427634	308647	1	1	1	1	1	1	1	1	1	1	1	1	1	1	1	1	1	1	1	1	1	1	1	1	1	1	1	1	1	1	1
CP227	1	1	1	1	1	1	1	1	1	1	1	1	1	1	1	906084	709024	521475	1	1	1	1	1	1	1	1	1	1	1	1	1	1	1	1	1	1	1	1	1	1	1	1	1	1	1	1	1	1	1
CP228	650668	666120	784649	601848	1	1	1	1	1	1	1	1	1	585086	557294	1	1	1	1	1	1	1	1	713765	1	585054	1	1	1	1	793142	814786	808943	729987	649094	621187	1	1	567598	618043	568310	707999	1	1	1	698773	1	1	757077
CP229	455813	442127	1	1	1	1	1	1	1	1	1	1	1	1	1	1	1	1	1	1	1	1	1	535135	1	1	1	1	1	1	503161	476326	1	525063	1	1	1	1	1	1	1	1	1	1	1	1	1	1	1
CP230	861535	848902	1	820831	833706	788807	812510	749133	704519	782564	781818	780584	789384	846060	802545	546836	639393	718225	736008	732056	736469	678355	1	911357	1	788696	786340	741332	728565	722970	1	1	1	956379	831770	812088	1	775010	800427	804787	790433	1	812426	758649	732774	1	1	1	1
CP231	998490	993281	1001138	887598	900352	878534	878646	820816	771250	854164	852162	833723	854192	885407	848725	599645	703718	800820	790757	773813	789270	752421	860412	1027675	1	917845	861755	771385	831565	834422	1037760	995603	1018875	1048209	958410	905664	1	882211	915365	882645	908448	891851	884685	850233	804496	877578	860462	838747	931763
CP232	1	1	1	1	1	1	1	1	1	1	1	1	1	1	1	1	1	1	1	1	1	373621	1	1	1	1	1	1	1	1	1	1	1	1	1	1	1	1	1	1	1	1	1	1	1	1	1	1	1
CP233	1	1	1	1	1	1	1	1	1	1	1	1	1	1	1	1	3177285	2324037	1	1	1	1	1	1	1	1	1	1	1	1	1	1	1	1	1	1	1	1	1	1	1	1	1	1	1	1	1	1	1
CP234	1	1	1	1	1	1	1	1	1	1	1	1	1	1	1	1	1	1	1	1	1	1033225	5187709	1	1	1	1	1	1	1	1	1	1	1	1	596121	1	1	1	1	1	1	1	1	1	1	1274247	2798983	1
CP235	1	1	1	1	1	1	1	1	1	1	1	1	1	1	1	510957	1	1	1	1	1	1	1	1	1	1	1	1	1	1	1	1	1	1	1	1	1	1	1	1	1	1	1	1	1	1	1	1	1
CP236	1	378019	1	1	1	1	1	1	1	1	1	1	1	1	1	942016	830910	754704	1	1	1	707780	554037	494168	1	1	1	1	1	1	1	1	1	640755	588628	478435	1	1	1	423912	444653	464540	1	1	1	1	1	1	1
CP237	1459611	1817720	1808607	1294325	679011	960808	1086618	1989687	2040856	1	1	1	1	1	1	2190085	1286047	1	1	1	1	1	1	1	1	1	1	1	1	1	1	1	1	1	1	1	1	1	1	1	1	1	1	1	1	1	1	1	1
CP238	1	1	1	1	1	1	1	1	1	1	1	1	1	1	1	1	1	1	1	1	1	2127168	3085908	1	1	1939273	2353437	1512869	1643710	995612	2324511	3008979	2744972	968624	2270138	3170064	1	1	666268	2990173	1201017	1221759	1294996	1171228	1	678407	563524	1	3394532
CP239	1	1	1	5345701	1	1	4050784	4319978	3378231	1302050	1	4554780	4844639	5264034	5089713	1	1	1	1	1	1	1	1	1	1	1	1	1	1	1	1	1	1	1	1	1	1	1	1	1	1	1	1	1	1	1	1	1	1
CP240	1595337	1635602	1609971	912215	915006	894310	1218936	1154757	1118683	747347	766887	764905	1329279	1345541	1310599	1666140	1652485	1596947	974069	956569	985615	1028975	916186	1	1916919	1206762	1152157	1192671	1175572	1131364	1129858	1100968	1103937	1214871	1127715	1081665	759590	769936	802830	1044999	1066324	1043401	891994	898115	877829	2757965	2669401	2619159	1378708
CP241	925983	936870	913875	541527	562275	540612	732575	706184	690589	446888	446188	438249	798936	864657	813527	1215521	1	1024958	575453	562587	544154	705141	570615	577018	1	696517	724794	687633	688183	698887	617642	625410	624000	768179	702254	672725	458231	453893	455038	643459	636737	624746	515725	527690	496593	1692093	1641237	1642630	811057
CP242	1	1	1	1	1	1	1	1	1	1	1	1	1	1	1	819856	608744	597070	1	1	1	582231	424331	1	1	1	1	1	1	1	1	1	1	1	1	1	1	1	1	1	1	1	1	1	1	1	1	1	1
CP243	1	1	1	1	1	1	1	1	1	1	1	1	1	1	1	663503	496981	547024	1	1	1	1	1	1	1	1	1	1	1	1	1	1	1	1	1	1	1	1	1	1	1	1	1	1	1	1	1	1	1
CP244	1	1	1	1	1	1	1	1	1	1	1	1	1	1	1	1	1	1	1	1	1	570238	1	1	1	1	1	1	1	1	1	1	1	1	1	1	1	1	1	1	1	1	1	1	1	1	1	1	1
CP245	685942	672318	606984	1	1	1	1	1	1	1	1	1	1	1	1	2419111	2620801	2508547	1	1	1	1552456	908501	1	1	1	1	1	1	1	1	1	1	1	1	1	1	1	1	1	1	1	1	1	1	1271656	1248487	1412973	1
CP246	1	1	1	1	1	1	1	1	1	1	1	1	1	1	1	2628204	2631838	2148337	1	1	1	1679855	954127	1	1	1	1	1	1	1	1	1	1	1	1	1	1	1	1	1	1	1	1	1	1	1192785	1213933	1334017	1
CP247	20311562	18842552	18499952	15824682	17988786	15848418	16121408	14397000	16354108	16272898	15658810	15606436	16547802	16328805	16067667	19228300	14709951	20241744	12322966	15336877	13497552	18961452	20174980	20801704	19065444	16861620	18601854	16437066	18113218	16292259	20259160	18223284	18739760	20409020	19596380	16559839	18127944	18419936	15013874	20746162	20506158	20708812	16274042	15869724	17452764	17770048	16503472	17630162	20013258
CP248	1	1	1	1	1	1	1	1	1	1	1	1	1	1	1	781249	713116	731337	1	1	1	1	1	1	1	1	1	1	1	1	1	1	1	1	1	1	1	1	1	1	1	1	1	1	1	1	1	1	1
CP249	743790	780188	750349	1	1	1	1	1	1	1	1	1	1	1	1	878587	869022	848293	1	1	1	740290	1	752356	1	1	1	1	1	1	747030	1	1	1	1	1	1	1	1	1	1	1	1	1	1	1	1	1	1
CP250	1639655	2316882	2547563	1	1675551	1842088	1	1	1	1679719	1	1	1	1	1	1	6870053	4981496	1	1	1	1	1	1	1	1	1	1	1	1	1	1	1	1	1	1	1	1	1	1	1	1	1	1	1	1	1	1	1
CP251	1	1	1	1	1	1	1	1	1	1	1	1	1	1	1	1	1	1	2000992	1	1	2912025	4039515	2035311	1	1955271	1808535	2830603	6059271	5827090	2564575	2088979	2005824	1	1230386	1306730	5035321	1124640	640486	1569646	1686494	1674671	1	2222838	2090191	1976179	1	1	1958436
CP252	1	1117112	1133536	1627123	1597436	1555803	1184987	1148655	1114399	1903308	1	1974708	1	663676	647466	3430576	3199921	2586301	1155129	1	1086728	1295549	1719903	994560	1	1159712	1153387	1294542	1301758	1314195	1	1	1	1191127	1101546	1119597	1	1	1	2287074	2358992	2338563	1001189	1002071	980417	1	1	1	994826
CP253	4309283	4088596	4021602	5132604	5164741	5168558	3364066	3152244	3077228	6879789	7318459	6920011	3335387	2796590	2562610	11508070	9497778	9823169	2521698	2710367	3542008	3861171	3254773	1924337	3686196	2492599	3555851	4122784	4193688	4154071	2585775	2527241	2519508	2153745	1914422	1878996	5985271	3631868	2793573	3114835	3094455	5128023	3480272	2359530	2361547	1	1	1	1311511
CP254	1	1	1	1	1	1	1	1	1	1	1	1	1	1	1	1	1	1	1	1	1	3413081	2531747	1358783	1	1	1	1	1	1	1	1	1	3008490	2857295	2841976	1	1	1	3353134	3334796	1	1	1	1	1	1	1	2218010
CP255	1	1	1	1	1	1	1	1	1	1	1	1	1	1	1	1720364	3116794	1976358	1	1	1	744800	1	1	1	1	1	1	1	1	1	1	1	1	1	1	1	1	1	1	1	1	1	1	1	1	1	1	1
CP256	1	1	1	1	1	1	1	1	1	1	1	1	1	1	1	1	781232	598583	1	1	1	505241	1	1	1	1	1	1	1	1	1	1	1	1	1	1	1	1	1	831164	845274	776096	1	1	1	1	1	1	1
CP257	1	1	1	1	1	1	1	1	1	1	1	1	1	1	1	1	1	1	1	1	1	1	1	1	1	1	1	1	1	1	1	1	1	1	1	1	1	1	1	433667	413600	1	1	1	1	1	1	1	1
CP258	1	1	1	1	1	1	1	1	1	1	1	1	1	1	1	617101	623945	480472	1	1	1	481491	1	1	1	1	1	1	1	1	1	1	1	1	1	1	1	1	1	1	1	1	1	1	1	1	1	1	1
CP259	1	1	1	1	1	1	1	1	1	1	1	1	1	1	1	605657	1	1	1	1	1	1	1	1	1	1	1	2045297	1962404	1534285	1	1	1	1	1	1	1	1	1	1	1	1	1	1	1	1	1	1	1
CP260	1	1	1	1	1	1	1	1	1	1	1	1	1	1	1	757474	586689	458499	1	1	1	1	1	1	1	1	1	925545	821474	793340	1	1	1	1	1	1	1	1	1	1	1	1	1	1	1	1	1	1	1
CP261	1	1	1	1	1	1	1	1	1	1	1	1	1	1	1	1	1	1	1	1	1	1	1	1	1	1	1	1	1	1	1	1	1	1	1	1	1441176	1	1	1	1	1	1	1	1	1	1	1	1
CP262	1	1	1	1	1	1	1	1	1	1	1	1	1	1	1	1068299	1118514	942469	1	1	1	1027538	673155	1	1	1	1	1	1	1	1	1	1	1	1	1	1	1	1	1	1	1	1	1	1	1	1	1	1
CP263	1	1	1	1	1	1	1	1	1	1	1	1	1	1	1	1	1124075	950096	1	1	1	1093438	689391	1	1	1	1	1	1	1	1	1	1	1	1	1	1	1	1	1	1	1	1	1	1	1	1	1	1
CP264	1	1	1	1	1	1	1	1	1	1	1	1	1	1	1	944601	788018	634224	1	1	1	1	1	1	1	1	1	1	1	1	1	1	1	1	1	1	1	1	1	1	1	1	1	1	1	1	1	1	1
CP265	433646	434187	439581	1	1	1	1	1	1	1	1	1	1	1	1	1633373	1411600	1190698	1	1	1	1043620	657237	1	1	1	1	1	1	1	1	1	1	630455	516967	557279	1	1	1	558038	558614	569405	1	1	1	534716	467390	519984	557588
CP266	1	1	1	1	1	1	1	1	1	1	1	1	1	1	1	1257340	886505	654145	1	1	1	1033001	1	1	1	1	1	1	1	1	1	1	1	1	1	1	1	1	1	1	1	1	1	1	1	1	1	1	1
CP267	1	1	1	1	1	1	1	1	1	1	1	1	1	1	1	1	1	1	1	1	1	619052	1	1	1	1	1	1	1	1	1	1	1	1	1	1	1	1	1	1	1	1	1	1	1	1	1	1	1
CP268	1	1	1	1	1	1	1	1	1	1	1	1	1	1	1	1	1	1	1	1	1	2958158	1859603	1	1	1	1	1	1	1	1	1	1	1038884	896961	878420	1	1	1	1	727054	700351	1	1	1	1	1	1	1
CP269	706975	512928	490007	320254	526300	1	888965	506203	1	417537	488189	1	277055	369245	373564	1	1059662	938177	1	361484	387443	644509	408980	304579	1	408560	414628	509328	754869	477927	519579	502590	463167	456540	322329	1	360921	369309	295459	720770	745890	741894	490681	647756	495982	1	1	1	677150
CP270	1	554258	543496	380017	1	1	1	586921	725367	1	1	1	282509	358686	375118	1244005	1111048	1009630	401241	1	1	672385	487809	361156	1	539366	454076	550061	1	596574	548315	543542	536931	500062	378045	412463	1	1	350928	858837	860401	860814	577649	1	550467	1	1	1	784730
CP271	1492855	1586292	1506247	1637154	1	1575239	1365937	1280617	1190160	900135	863144	894181	1051777	1092621	1084304	3779183	3977960	3764223	690009	659113	645978	3413807	3101101	2005514	1	1354222	1304378	1739024	1788275	1711155	1731852	1729116	1690247	1894144	1681515	1630570	1597513	1563843	1545156	1196534	1276295	1163702	1305593	1283326	1274258	1	1	1	2231027
CP272	1877216	1910216	1864607	1861566	3157534	1874561	1599425	1485532	1457381	1094822	1128292	1115771	1350527	1345553	1342437	4152180	4405509	4074156	854853	832238	823916	4283765	3404913	2492541	1822104	1617528	1592235	2048282	1977102	2038963	2193843	2153362	2181276	2369631	2056203	1953771	1779752	1880313	1877875	1548986	1577204	1468851	1592766	1578599	1575298	1	1	1	2616573
CP273	1	1	1	1	1	1	1	1	1	1	1	1	1	1	1	1	1	1	1	1	1	1	1	1	1	1	1	1	1	1013074	1	1	1	1	1	1	1	1	1	1	1	1	1	1	1	1	1	1	1
CP274	2666907	2702501	2709255	1473293	1419640	1419555	2342938	2178026	2069675	1393790	1446113	1266984	1899214	1648376	1695313	5484859	4806025	4100378	1	1	1	1964033	1469306	1	3614618	1	1	1	962161	720050	2280339	1073579	2258404	1070691	948527	1	1	1	1221299	2360412	1210330	1218619	1822547	1582727	1446042	1	3845487	3907907	2451895
CP275	2049410	2121587	2040406	1600975	1528609	1442824	1953827	1911716	1826486	1042723	1042074	1196999	1397099	1718486	1762277	4365868	4016049	3662458	1309640	1252276	1276569	2333985	1742680	816315	1	1575221	1948162	1853589	1485100	1844224	1657479	1595654	1556966	1018961	1003331	1030520	794213	781447	680916	1792675	1819271	1850256	920749	1208525	1357405	3998546	3558737	3926680	1799664
CP276	1	469488	1	1	1	1	1	1	1	1	1	1	1	1	1	1	1	1	1	1	1	1	1	1	1	1	1	1	1	1	1	1	1	1	1	1	1	1	1	1	1	1	1	1	1	2548099	2608473	3034624	1
CP277	1	1	1	1	1	1	1	1	1	1	1	1	1	1	1	1	1	1	1	1	1	1	1	1	1	1	1	1	1	1	1	1	1	1	1	1	1	1	1	1	1	1	1	1	1	1	1	1	1
CP278	1	1	1	1	1	1	1	1	1	5257361	4112170	5644020	1	1	1	1	1	1	1	1	1	1	1	1	1	1	1	1	1	1	1	1	1	1	1	1	1	1	1	1	1	1	1	1	1	1	1	1	1
CP279	1	1	1	1	1	1	1	1	1	1	1	1	1	1	1	1	1	1	1	1	1	1	1	1	1	1	1	1	1	1	1	1	1	1	1	1	1	1	1	562775	542905	546059	1	1	1	1	1	1	1
CP280	1232168	1868882	1213447	1633669	1635164	1608987	1	830353	798131	1239985	1251843	1	1335907	2070297	1499341	4644262	4409182	3587788	1	1	1	1	1	1	1	1	1	1	1	1	1	1	1	1	1	1	1	1	1	1	1	1	1	1	1	1	1	1	1
CP281	1	1314441	1	1	1	1	1	1	1151809	1	1	1	1	1	1	3335348	3045164	2510724	1	1	1	1	1	1	1	1	1	1	1	1	1	1	1	1	1	1	1	1	1	1	1	1	1	1	1	1	1	1	1
CP282	1	1	1	1	3939833	3789870	1230710	1	1	3660748	1	1	1	1	1	1	1691248	1	3563535	1	1	3779978	1	1213339	1	1	1	1	6602910	5814628	1	2081080	1966183	1	1	1	1	1	1	1	1	1	1	3172189	2946497	1	1	1	1
CP283	1	1	1	1	1	1	1	1	1	1	1	1	1	1	1	1	1	1	5506456	1	1	1	3869382	2366502	1	1	1	1	18046954	16907762	1	3184848	3586110	1	1	1	20862746	627194	1	1554291	1	1	1	5169641	5402140	1	1	1	4160553
CP284	1	1	1	1	1	1	1	1	1	1	1	1	1	1	1	1	1	1	1	1	1	1	4338638	1	1	1	1	1	1	1917177	1	1	1	1	1	1	3252133	1659248	1	1	1	1	1	1	1	1	1	1	1
CP285	1	1	1	1	7113347	7333879	1663093	1	1	7605075	1	1	1	1	1	1	4830724	4809585	1	1	1	1	1	1	1	1	1	1	1	1	1	1	1	1	1	1	1	1	1	1	1	1	1	1	1	1	1	1	1
CP286	1	1	1	1	1	1	1	1	1	1	1	1	1	1	1	682518	820532	1	1	1	1	1	1	1	1	1	1	1	1	1	1	1	1	1	1	1	1	1	1	1	1	1	1	1	1	1	1	1	1
CP287	333967	344759	332537	1	1	1	1	1	1	1	1	1	1	1	1	1520168	1286587	1402948	1	1	1	1649802	856043	356806	1	1	1	174162	207133	190907	322006	305275	276259	454810	388854	383442	323614	322319	313743	566993	585598	554987	184478	193291	171737	1	1	1	405065
CP288	663758	683276	684340	241702	264949	236324	277254	219674	1	319181	365991	345495	141552	144709	235062	2019688	1741637	1776527	272577	1	172423	1770831	1578618	704075	675476	577547	529181	402240	384026	372348	593690	553565	584416	947838	828679	825004	653861	636996	698443	835946	868886	900005	317389	347666	353470	1	1	1	823656
CP289	1	1	1	1	1	1	1	1	1	1	1	1	1	1	1	1	1	1	1	1	1	1	1	1	1	1	1	1	1	1	1	1	1	1	1	1	1	1	1	1	1	1	1	1	1	1	1	1	1
CP290	1	1	1	1	1	1	1	1	1	1	1	1	1	1	1	1	1	1	1	1	1	1	1	1	1	1	1	1	1	1	1	1	1	1	1	1	1	1	1	1	1	1	1	1	1	1	1	1	1
CP291	1	1	1	1	1	1	1	1	1	1	1	1	1	1	1	1	1	1	1	1	1	1	1	1	1	1	1	1	1	1	1	1	1	1	1	1	20441344	31229150	19768588	8170718	1	1	1	1	1	2470582	1	1	1
CP292	1	1	1	1	1	1	1	1	1	1	1	1050756	1	1	1	1	1	1	1	1	1	1	1	1	1	1	1	1	1	1	1	1	1	1	1	1	1	1	1	1	1	1	1	1	1	1	1	1	1
CP293	1	1	1	1	752407	749709	794991	1	1	1	1	1	1	809910	1	481469	425954	449996	1	1	1	1	1	1	1624574	1	1	1	1	1	1	1	1	1	1	1	1	1	1	1	1	1	1	1	1	1	1	697709	1
CP294	908732	904316	946594	884277	1	1	1	1	1	831146	856856	864317	830485	1	879052	651591	642226	652725	1	1	819084	794285	1	861928	1	1	918336	838788	1	865566	910795	944027	915210	947480	1	824244	1	810546	850379	1	832313	818430	887290	1	840977	792801	1	892585	861746
CP295	1	1	1	1	1	1	1	1	1	1	1	1	1	1	1	2602955	1918092	1296584	1	1	1	1999780	1	1	1	1	1	1	1	1	1	1	1	1	1	1	1	1	1	1	1	1	1	1	1	1	1	1	1
CP296	1	1	1	1	1	1	1	1	1	1	1	1	1	1	1	1474132	1	1	1	1	1	1253203	1	1	1	1	1	1	1	1	1	1	1	1	1	1	1	1	1	1	1	1	1	1	1	1	1	1	1
CP297	1	1	1	1	1	1	1	1	1	1	1	1	1	1	1	1	1	1	1	1	1	1	1	1	1	1	1	1158351	1315553	1124849	1	1	1	1	1	1	1	1	1	1	1	1	1	1	1	1	1	1	1
CP298	1	1	1	1	1	1	1	1	1	1	1	1	1	1	1	1	1	1	1	1	1	1	1	1	1	1	1	1068770	1288009	514650	1	1	1	1	1	1	1	1	1	1	1	1	1	1	1	1	1	1	1
CP299	1	1	1	1	1	1	1	1	1	1	1	1	1	1	1	1	1	1	1	1	1	1	1	1	1	1	1	1492504	1319657	1055880	1	1	1	1	1	1	1	1	1	1	1	1	1	1	1	1	1	1	1
CP300	1	1	1	1	1	1	1	1	1	1	1	1	1	1	1	617577	573624	1189158	1	1	1	733050	733079	1	1	1	1	1	1	1	1	1	1	1	1	1	1	1	1	1	1	1	1	1	1	1	1	1	477702
CP301	1	1	1	1	1	1	1	1	1	1	1	1	1	1	1	549175	456988	837768	1	1	1	1	1	1	1	1	1	1	1	1	1	1	1	1	1	1	1	1	1	1	1	1	1	1	1	1	1	1	1
CP302	1	1	1	1	1	1	1	1	1	1	1	1	1	1	1	3490368	2643197	1873849	1	1	1	1	1	1	1	1	1	1	1	1	1	1	1	1	1	1	1	1	1	1	1	1	1	1	1	1	1	1	1
CP303	1	1	1	1	1	1	1	1	1	1	1	1	1	1	1	5757481	4678563	3245135	1	1	1	4389386	2488226	991271	1	1	1	1	1	1	1	1	1	1802950	1518356	1454217	949274	946401	977836	1543698	1423299	1448026	1	1	1	1	1	1	876643
CP304	1	1	1	1	1	1	1	1	1	1	1	1	1	1	1	554849	1051991	1	1	1	1	1	1	1	1	1	1	1	1	1	1	1	1	1	1	1	1	1	1	1	1	1	1	1	1	1	1	1	1
CP305	1	1	1	1	1	1	1	1	1	1	1	1	1	1	1	2636913	2785157	2079283	1	1	1	1320486	1109215	1	1349190	861460	815626	1043490	1031779	1072798	1006702	1018462	1006967	1	1	1	1	1	1	1	1	1	638453	1	1	1	1	1	1012693
CP306	510266	508297	502518	423815	1	1	715050	623758	620260	1	1	1	1	1	1	1312856	1641397	1221075	1	1	1	785136	590265	1	1	449459	462096	586269	579105	593419	526427	515424	531039	1	1	1	1	1	1	1	1	1	1	1	1	1	1	1	550238
CP307	1	1	1	1	1	1	1	1	1	1	1	1	1	1	1	780933	767318	1	1	1	1	1	1	1	1	1	1	1	1	1	1	1	1	1	1	1	1	1	1	1	1	1	1	1	1	1	1	1	1
CP308	1	1	1	1	1	1	1	1	1	1	1	1	1	1	1	460173	811245	567310	1	1	1	657656	356494	1	1	1	1	1	1	1	1	1	1	1	1	1	1	1	1	1	1	1	1	1	1	1	1	1	1
CP309	1	1	1	1	1	1	1	1	1	1	1	1	1	1	1	740324	655384	540150	1	1	1	1	1	1	1	1	1	1	1	1	1	1	1	1	1	1	1	1	1	1	1	1	1	1	1	1	1	1	1
CP310	924413	952510	951346	787583	815014	790976	1188414	1098152	1039267	893496	868336	898476	569576	580603	571997	2557017	2202525	1928362	636246	602180	598643	1468445	1271996	846884	1709546	990394	986612	1218666	1203461	1183973	982153	977785	944959	859963	822251	813748	1389800	774289	756570	1533072	1535228	1534457	964410	963882	955899	1	1	1	1519079
CP311	694703	743528	723292	572389	539354	584664	808094	736938	700312	650646	675215	682608	1	1	1	1920781	1706552	1519152	1	1	1	1368566	1049173	663379	1	763492	704170	937473	920418	942063	743555	731908	714064	713190	623442	603259	1	547298	1	1212851	1221754	1211788	690969	695241	692169	1	1	1	1233995
CP312	1	1	1	1	1	1	1	1	1	1	1	1	1	1	1	1003019	1050717	1118697	1	1	1	764257	784801	1	1	1	1	1	1	1	1	1	1	1	1	1	1	1	1	1	1	1	1	1	1	1	1	1	1
CP313	1	1	1	1	1	1	1	1	1	1	1	1	1	1	1	661922	854667	832668	1	1	1	605665	616038	1	1	1	1	1	1	1	1	1	1	1	1	1	1	1	1	1	1	1	1	1	1	1	1	1	1
CP314	1	1	1	1	1	1	1	1	1	1	1	1	1	1	1	1	1	1	5528266	1	1	5246806	5082512	4092740	1	1	1	1	25412720	24620502	1	4200512	4724448	1	1	1	25174392	1	1	2825450	1	1	1	5469446	5836359	1	1	1	4752532
CP315	1	1	1	1	6962184	7470442	1584923	1	1	7030869	1	1	1	1	1	1	9368501	8422545	1	1	1	1	1	1	1	1	1	1	1	1	1	1	1	1	1	1	1	1	1	1	1	1	1	1	1	1	1	1	1
CP316	1	1	1	1	1	1	1	1	1	1	1	1	1	1	1	1	1	1	1	1	1	1	1	1	1	1	1	1	1	1	1	1	1	1	1	1	1	1	1	1	1	1	1	1	1	1	1	1	1
CP317	1	1	1	1	6490358	3491570	1338810	1	1	3440915	1	1	1	1	1	1	1	4313849	3959509	1	1	1	3203773	2965735	1	1	1	1	18211172	11718773	1	3553449	3531788	1	1	1	1	1	1	1881396	1	1	1	4263616	1	1	1	1	1
CP318	1	1	1	1	1	1	1	1	1	1	1	1	1	1	1	604150	531132	303655	1	1	1	1	1	1	1	1	1	1	1	1	1	1	1	1	1	1	1	1	1	1	1	1	1	1	1	1	1	1	1
CP319	1291079	1323999	1288272	1612239	1572394	1168629	1179574	1778355	1725386	1222160	1194863	1218379	917908	1166752	1	2561841	2251699	1918905	851461	838466	1236920	2828138	2284718	1557996	1964459	1380513	622957	1525359	1486024	1514705	1225825	1218278	1226919	2103973	919232	1297488	1643269	1160973	1359498	2197156	2190161	2186962	1525968	1521086	974497	1602883	1737911	1137864	1795374
CP320	1	1	1	1	1	1	1	1	1	1	1	1	1	1	1	498514	1	1	1	1	1	1	1	1	1	1	1	1	1	1	1	1	1	1	1	1	1	1	1	1	1	1	1	1	1	1	1	1	1
CP321	1	1	1	1	1	1	1	1	1	1	1	1	1	1	1	1	1	1	2483550	1	1	1	1	1	1	1	1	1	1	1	1	1	1	1	1	1	1	1	1	1	1	1	1	1	1	1	1	1	1
CP322	1892566	1147749	1802840	1	1	1	1608837	1336465	1316014	1	1	1	768474	1332884	1	2338964	2238144	2050606	889910	3077693	1	4068952	2752601	1461157	4176531	3312191	2852700	3131088	2704669	2693390	3083878	3315962	3164019	2077119	2656518	2430889	1282006	1	1414607	3833517	3866671	3454603	2413667	2153270	2846506	5969556	6007973	4338586	3358159
CP323	2594926	1361081	2558950	981254	1051154	1001701	1270376	1388891	928266	1	1	1237486	1344428	1	1322977	3230227	2812058	2589276	1	1	1988772	1451900	2307260	1	1	879767	1327207	1200786	1241015	1203883	1096200	849326	814322	1	573299	573483	1	875839	1	922610	936602	962072	1185863	1086903	722135	1859890	1778726	3719347	1
CP324	1	1	1	1	1	1	1	1	1	1	1	1	1	1	1	917248	813546	642677	1	1	1	1	1	1	1	1	1	1	1	1	1	1	1	1	1	1	1	1	1	1	1	1	1	1	1	1	1	1	1
CP325	837458	779534	829657	462554	467997	468881	1114526	1126455	1062175	252022	252030	274091	537275	556352	542536	2073127	2020430	1510135	424194	439916	418907	963060	473904	1	1	655566	637720	543530	539932	531254	625808	638978	607895	231857	1	1	1	1	1	530416	497856	521893	449849	453997	439090	653569	503148	516390	439625
CP326	1	1	769572	1	1	1	1	1	1	1	959211	1	1	1	1	807830	967491	1096382	1730550	1	1	632505	1536246	1	1067720	1953100	1	1	1	2001620	1	668881	741797	1	1063223	881710	1	1	1136462	765651	1549187	1	1	1	1	1	1	1	1513814
CP327	1331533	2316076	1151207	1	1	1	1	1	1	1767010	1188742	1206766	1	1	1	782585	1016199	1976192	1	1	1	587778	1541239	1636092	1	1	1020229	1	1084218	1	1201808	1133766	1121611	1695517	1227542	1301042	1207249	1221352	1167809	2042326	1733193	2146270	1255269	1200452	1153013	1	1	1	1
CP328	1	1	1	1	1	1	1	1	1	1	1	1	1	1	1	1	1	1	1	1	1	597792	520827	1	1	1	1	1	1	1	1	1	1	1	1	1	1	1	1	1	1	1	1	1	1	1	1	1	1
CP329	1	1	1	1	1	1	1	1	1	1	1	1	1	1	1	1	1626226	1	1	1	1	1	1	1	1	1	1	1	1	1	1	1	1	1	1	1	1	1	1	1	1	1	1	1	1	1	1	1	1
CP330	1	1	1	1	1	1	1	1	1	1	1	1	1	1	1	1	1	1	1	1	1	1	1321992	1	1	1	1	1	1	1	1	1	1	1042816	1	1	1	1	1	1	1	1	1	1	1	1	1	1	1
CP331	1	1	1	1	1	1	1	1	1	1	1	1	1	1	1	1	717514	462447	1	1	1	1	1	1	1	1	1	1	1	1	1	1	1	1	1	1	1	1	1	1	1	1	1	1	1	1	1	1	1
CP332	1	1	1	1	1	1	1	1	1	1	1	1	1	1	1	332474	1	777432	1	1	1	1	1	1	1	1	1	1	1	1	1	1	1	1	1	1	1	1	1	1	1	1	1	1	1	1	1	1	1
CP333	1	1	1	1	1	1	1	1	1	1	1	1	1	1	1	550860	763646	858179	1	1	1	1	1	1	1	1	1	1	1	1	1	1	1	1	1	1	1	1	1	1	1	1	1	1	1	1	1	1	1
CP334	1	1	1	1970523	1	1	1	1	1	1	1	1	1	1	1	1	1	1	1	1	1	1	1	1	1	1	1	1	1	1	1	1	1	1	1	1	1	1	1	1	1	1	1	1	1	1	1	1	1
CP335	1	1	1	1	1	1	1	1	1	1	1	1	1	1	1	1	1	1	1	1	1	709779	1	1	1	1	1	1705919	3021714	3289589	1	1	1	1	1	1	1	1	1	1	1	1	1	1	1	1	1	1	1
CP336	1	1	1	1	1	1	1	1	1	1	1	1	1	1	1	1	1	1	1	771752	1	1803429	2243372	1	1438637	675931	1	700725	710442	847099	1	1	1	948036	872404	1	1926304	981109	935126	3094244	3239671	3216932	1	1	1	1	1	1	1019728
CP337	1	1	1	1	1	1	1	1	1	1	1	1	1	1	1	543750	1	1	1	1	1	647221	1	1	1	1	1	1	1	1	1	1	1	1	1	1	1	1	1	1	1	1	1	1	1	1	1	1	1
CP338	1	1	1	1	1	1	1	1	1	1	1	1	1	1	1	519262	1	1	1	1	1	1	1	1	1	1	1	1	1	1	1	1	1	1	1	1	1	1	1	1	1	1	1	1	1	1	1	1	1
CP339	1	1	1	1	1	1	1	1	1	1	1	1	1	1	1	1	2596187	1760887	1	1	1	1119887	1	1	1	1	1	1	1	1	1	1	1	1	1	1	1	1	1	1	1	1	1	1	1	1	1	1	1
CP340	1	1	1	1	1	1	1	1	1	1	1	1	1	1	1	1	1	1	1	1	1	5967932	17425008	6148034	1	1	1	1	1	1	1	1	1	1	1	1	2960980	16915768	11556736	1	1	1	1	1	1	1	1	1	2502354
CP341	311097	1	1	1	1	1	1	1	1	1	1	1	1	1	1	1876936	1554834	1231136	1	1	1	1	1	1	1	1	1	1	1	1	1	1	1	1	1	1	1	1	1	1	1	1	1	1	1	1	1	1	1
CP342	1	1	1	1	1	1	1	1	1	1	1	1	1	1	1	2410638	2047633	1646245	1	1	1	1	1	1	1	1	1	1	1	1	1	1	1	1	1	1	1	1	1	1	1	1	1	1	1	1	1	1	1
CP343	1703710	1689672	1652108	1145076	1	1	485012	403269	1	654223	668068	658555	794700	698431	696608	1973125	2255223	2125165	801082	775406	781811	1983628	2796070	1625943	1	1273190	1283038	377721	445927	418233	1416471	1496913	1523465	3237904	3209204	3171890	1205690	1413635	1487412	1	513852	652717	1	1080328	1097095	444860	1	1	2344853
CP344	1	1	1	1	1	1	1	1	1	1	1	1	1	1	1	1	1	1	1241688	1240893	1248332	2234023	2257222	1606175	1	1	1	1	1	1	1	1	1841694	4657113	1	1	1	1	1228713	777773	1	1	1	1	1	424539	1	1	1
CP345	1	1	1	1	1	1	1	1	1	1	1	1	1	1	1	1	1	1	1	1	1	1	1	1	1	1	1	1	1	1	1	1	1	1	1	1	1	1	1	1	1	1	1	1	1	1	1	1	1
CP346	1	1	1	1	1	1	1	1	1	1	1	1	1	1	1	1	1464898	1201612	1	1	1	1	1	1	1	1	1	1	1	1	1	1	1	1	1	1	1	1	1	1	1	1	1	1	1	1	1	1	1
CP347	1	1	1	1	1	1	1	1	1	1	1	1	1	1	1	1412308	2181824	2093190	1	1	1	1132036	914023	1	1	1	1	1	1	1	1	1	1	1623266	1	1320109	1	1	742620	999521	1	993061	1	1	1	1	1	1	1121053
CP348	1202214	1	1201149	636745	612742	1	884923	822562	810149	1	593909	1	983611	984400	963229	2184064	1053439	937313	705324	710031	707587	1716350	1577548	613267	1	893337	1	1	1	1	1	1	811135	1	1400484	1	1	1	1	1	1013585	1	1	631909	1	2196882	1	1	1
CP349	1	1	1	1	1	1	1	1	1	1	1	1	1	1	1	1	1	1	1	1	1	539405	1	1	1	1	1	1	1	1	1	1	1	576922	1	1	1	1	1	1	460998	447093	1	1	1	1284203	1245888	1283117	606656
CP350	1	1	1	1	1	1	1	1	1	1	1	1	1	1	1	872015	1	1	1	1	1	1	1	1	1	1	1	733387	684029	1	1	1	1	1	1	1	1	1	1	1	1	1	1	1	1	1	1	1	1
CP351	1	1	1	1	1	1	1	1	1	1	1	1	1	1	1	642401	1	1	1	1	1	1	1	1	1	1	1	1	1	1	1	1	1	1	1	1	1	1	1	1	1	1	1	1	1	1	1	1	1
CP352	1564698	1618457	1571542	988078	984661	1018488	1245327	1155902	1160867	1625172	1621166	1643484	1098531	1113914	1084287	4274369	4316615	4144229	927960	914350	883414	4090110	3704131	2378157	2636217	1397486	1389307	1909151	1901188	1996468	1559874	1628671	1650167	2367974	2017076	1847553	1884508	1838457	1842053	1895560	1865790	1845645	1566160	1551066	1546006	1	1	1	1859152
CP353	1325242	1314068	1254646	706302	1	1	1078824	979218	921833	1322543	1336537	1371371	888646	877638	844253	4660247	4669588	4095105	781209	748382	766436	4607377	3545383	1841859	1	1129550	1079949	1631304	1590075	1608526	1374713	1390755	1395864	1986569	1726149	1600054	1510556	1555150	1610979	1690976	1608071	1637752	1304600	1241146	1239217	1	1	1	1522183
CP354	1	1	1	1	1	1	1	1	1	1	1	1	1	1	1	1	1	1	1	1	1	732982	1	1	1	1	1	803970	1	775755	1	1	1	1	1	1	1	1	1	1	841214	809900	1	1	1	613153	428087	997082	1
CP355	1	1	1	1	1	1	1	1	1	1	1	1	1	1	1	1	1	1	1	1	1	1	610703	1	1	1	1	1	1	1	1	1	1	401544	1	1	1	1	1	1	1	1	1	1	1	1	1	1	1
CP356	1	1	1	1	1	1	1	1	1	1	1	1	1	1	1	674335	448362	1	1	1	1	1	1	1	1	1	1	1	1	1	1	1	1	1	1	1	1	1	1	1	1	1	1	1	1	1	1	1	1
CP357	1	1	1	1	1	1	1	1	1	1	1	1	1	1	1	1	1	1	1	1	1	519781	510962	1	1	1	1	1185467	1196646	1129677	1	1	1	1	1	1	1	1	1	1	1	1	447451	1	1	1	1	1	1
CP358	1	1	1	1	1	1	1	1	1	1	1	1	1	1	1	847086	1	1	1	1	1	1	1	1	1	1	1	1	1	1	1	1	1	1	1	1	1	1	1	1	1	1	1	1	1	1428730	1381483	1499237	1
CP359	1	1	1	1	1	1	1	1	1	1	1	1	1	1	1	1	1	1	1	1	1	1316956	1	1	1	1	1	1	1	1	1	1	1	1	1	1	1	1	1	1	1	1	1	1	1	1	1	1226039	1
CP360	1	1	1	1	1	1	1	1	1	1	1	1	1	1	1	2094620	990951	1387382	1	1	1	1	1	1	1	1	1	1	1	1	1	1	1	1	1	1	1	1	1	1	1	1	1	1	1	1	1	1	1
CP361	1	1	1	1	1	1	1	1	1	1	1	1	1	1	1	2555308	1429979	1764448	1	1	1	1	1	1	1	1	1	1	1	1	1	1	1	1	1	1	1	1	1	1	1	1	1	1	1	1	1	1	1
CP362	1	1	1	1	1	1	1	1	1	1	1	1	1	1	1	1	1	1	1	1	1	1200364	1145194	1	1	1	1	1	1	1	1	1018381	1	1	1	1	162523	1	1	1	1	1	1	1	1	1	1	1688198	1
CP363	1	1	1	1	1	1	1	1	1	1	1	1	1	1	1	1	1	1	1	1	1	1	1	1	1	1	1	1	1	1	1	1	1	1	1	1	1	1	1	1	1	1	1	1	1	1	1	1	1
CP364	1	1	1	1	1	1	1	1	1	1	1	1	1	1	1	1428949	884718	849666	1	1	1	881959	168745	1	1	1	1	1	1	1	1	1	1	1	1	1	1	1	1	714463	673683	683630	1	1	1	1	1	1	1
CP365	2243527	2124302	2178092	1	1	1	1	1	1	1	1	1	1	1	1	2358771	4216653	3549642	1853367	1788188	1	906638	2603729	1681962	1	1	1	1	2500380	2503733	2010041	1898701	1943071	1	1277357	1	1	1352297	1	3560192	1	2645099	1	1	1	1	1	1	2327979
CP366	1	1	1	1	1	1	1	1	1	1	1	1	1	1	1	1	1	1	1	1	1	1	1	1	1	1	1	1	1	74286176	1	1	1	1	1	1	78760168	87553904	1	16689903	11223484	1	1	1	30962200	1	1	1	1
CP367	1	1	1	1	1	1	1	1	1	1	1	1	1	1	1	1	1	1	43230052	40873200	1	1	72499176	26801378	1	1	1	1	1	1	1	1	19962028	1	1	5341674	1	1	1	1	1	1	1	1	1	1	1	1	22199266
CP368	1	1	1	1	1	1	1	1	1	1	1	1	1	1	1	370962	332746	707608	1	1	1	444715	736247	1	1	1	1	1	1	1	1	1	1	1	1	1	1	1	1	1	1	1	1	1	1	1	1	1	1
CP369	1	402884	397174	1	1	1	1	1	1	1	1	1	1	1	1	2277370	1797534	1515744	1	1	1	1536207	984970	425727	1	1	1	376247	1	418983	1	1	389588	419945	1	1	1	1	1	1	1	1	1	1	1	1	1	1	1
CP370	686936	706272	722353	1	1	1	1	1	1	1	1	1	1	1	1	3179471	2680354	2310158	1	1	1	2475564	1541939	744428	1	1	1	633391	612532	1	674929	680910	698072	720102	633275	577777	1	1	1	1	1	1	1	1	1	1	1	1	553971
CP371	1	1	1	1	1	1	1	1	1	1	1	1	1	1	1	1	1	1	1	1	1	336855	1	1	1	1	1	1	1	1	1	1	1	1	1	1	1	1	1	1	1	1	1	1	1	1	1	1	1
CP372	1	1	1	1	1	1	1	1	1	1	1	1	1	1	1	1	1	1	1	1	1	1290105	1	356199	1	229216	1	1	376724	1	372757	328610	356304	1	321455	294065	1	1	1	282231	277399	290284	1	1	1	1	1	1	506441
CP373	1	1	1	1	1	1	1	1	1	1	1	1	1	1	1	1553040	768045	440683	1	1	1	1	1	1	1	1	1	1	1	1	1	1	1	1	1	1	1	1	1	1	1	1	1	1	1	1	1	1	1
CP374	841188	932209	862844	1	1	1	1	1	1	1	1	881768	1	1	1	1	1855372	2457391	1	1	1	751068	1993710	927366	1	1	1	969261	1	1	1	1	1	1156481	1024338	936597	1	1	1	1700490	1665845	1629671	1	1	1	462599	361175	445516	767020
CP375	1	1	1	1	1	1	1	1	1	1	1	1	1	1	1	1	1	1	1	1	1	753315	810445	1	1	1	1	1	1	1	1	1	1	1	1	1	1	1	1	1	1	1	1	1	1	1	1	1	1
CP376	1	1	1	1	1	1	1	1	1	1	1	1	1	1	1	846787	1	1	1	1	1	1426776	1369777	1059464	1	1	1	1	1	1	1	1	1	1	1045676	1	1	1	868615	716864	710869	1	1	1	1	1	1	1	1
CP377	1	1	1	1	1	1	1	1	1	1	1	1	1	1	1	1	1	1	1	1	1	1	1	1	1	1	1	1	1	1	1	1	1	1	1	1	1	1	1	2063448	2061939	2054364	1	1	1	1	1	1	1
CP378	1	1	1	1	1	1	1	455654	439885	1	1	1	1	1	1	509339	414351	284445	1	1	1	1	1	1	1	1	1	1	1	1	1	1	1	1	1	1	1	1	1	1	1	1	1	1	1	1	1	1	1
CP379	968038	964561	984906	977005	983151	973237	1	1	1	849879	811991	807528	480140	1	1	3665529	3741226	3487484	747579	707171	721839	2342622	1771626	1063052	1	1212164	1232888	847235	917906	849030	663945	669323	678427	901869	839647	817823	1428529	1406049	1400522	3403886	3289588	2958163	909507	900796	874925	1	1	1	1804015
CP380	1346681	1313640	1348488	1151157	1139546	1113436	518606	1	1	996055	1005982	972325	658856	658000	645682	5476987	4675916	3839758	920038	885984	896808	3462102	2528616	1444586	2356373	1429727	1433155	1130853	1124519	1128882	916166	986180	900036	1149817	1099948	1070954	1615312	1607674	1644120	4114569	4158615	4108568	1111013	1102427	1118291	1	1	1	2170072
CP381	581420	600876	550987	575098	595390	558141	1	1	1	527475	493071	523382	1	1	1	1473155	1882130	1630287	447644	460281	467987	921352	1186371	575004	1	736914	730335	522410	541146	534898	1	366469	395386	570361	526346	501185	810038	813652	786855	1	1	1	575194	538945	563710	1	1	1	1059949
CP382	1	1	1	1	1	1	1	1	1	1	1	1	1	1	1	505907	331245	1	1	1	1	1	1	1	1	1	1	1	1	1	1	1	1	1	1	1	1	1	1	1	1	1	1	1	1	1	1	1	1
CP383	1	1	1	1	1	1	1	1	1	1	1	1	1	1	1	1	1	1	1	1	1	1374737	1	1	1	1	1	1	1	1	1	1	1	1	1	1	1	1	1	1	1	1	1	1	1	1	1	1	1
CP384	1	1	1	1	1	1	1	1	1	1	1	1	1	1	1	1486968	1322311	1426072	1	1	1	1	2041721	1	1	1	1	1	1	1	1	1	1	1	1	1	1	1	1	1	1	1	1	1	1	1	1	1	1
CP385	1	1	1	1	1	1	1	1	1	1	1	1	1	1	1	1146889	1186595	1231928	1	1	1	1	1	1	1	1	1	1	1	1	1	1	1	1	1	1	1	1	1	1	1	1	1	1	1	1	1	1	1
CP386	940133	971437	917800	1	1	1	1	1	1	1	700303	710092	1	1	1	2660112	2432832	2108030	835817	1	825902	1631640	1872438	692185	1	857624	1	883021	841962	1	652831	1	1	1181599	1163589	1161946	1	1112060	1122622	2757453	2724368	2700715	1	1	1	1	1	1	1065264
CP387	744192	1	772598	1	1	1	1	1	1	1	1	1	1	1	1	2266044	2062069	1727444	1	1	1	1	1	1	1	1	750919	1	1	1	1	582310	1	1	1	912870	1	1	1	1	1	1	1	1	1	1	1	1	1
CP388	2090874	2026806	1981087	670337	634946	660672	1	1	1	1694628	1776968	2550325	1384708	1361160	1386426	5072764	5948686	4976248	1218818	1656197	1155774	5048983	6931430	3589459	2023901	1337642	1277056	1848259	1322789	1329518	999167	941002	955507	5144855	4537130	4602198	3002913	2962877	3024225	2845879	2685720	2972495	1034782	990427	1005121	2072979	1553958	1657649	3142960
CP389	1	549968	520497	1	1	1	1	1	1	473246	1	1	379432	1	1	2092088	954697	2137359	1	1	1	1618189	2678786	1385664	1	1	1	1	1	1	1	1	1	2100970	1836279	1837207	761340	758106	735594	778825	875406	703893	1	1	1	1	373391	433099	730926
CP390	1	1	1	1	1	1	1	1	1	1	1	1	1	1	1	1	1	1	1	1	1	1	1	1	1	1	1	1	1	1	1	1	1	1	1	1	1	1	1	1	1	1	1	1	1	1	1	774971	1
CP391	1	1	1	1	1	1	1	1	1	1	1	1	1	1	1	8933602	7803167	1	1	1	1	1	1	1	1	1	1	1	1	1	1	1	1	1	1	1	1	1	1	1	1	1	1	1	1	1	1	1	1
CP392	2657686	2690799	2741681	12174039	14566507	11237371	2231111	4906899	1	303731	1	1	2659553	2677116	2362532	24431640	32229226	24021090	6143876	1	1345555	6615105	9706848	4544534	2222174	1838763	2086227	44754860	55964832	42585308	6665865	4628466	6469644	4590432	3816440	651968	4258495	2314801	2743449	2430045	558127	480566	17197374	13331732	15417848	1	1	1	709638
CP393	1	1	1	1	1	1	1	1	1	1	1	1	1	1	1	1	1	1	1	1	1	1	1	1178815	1	1	1	2889886	12903874	13589405	479205	1	1565138	1004348	1079039	1	1	1	1	1	1	1	1	3740321	3887081	1	1	1	1
CP394	1292497	1259992	1820353	6007639	6654893	5664398	1	1	1	1	1	1	2138862	1148085	1435892	34664204	27984380	24951744	1	5662567	1	4484148	6924191	2559839	1	1489380	1766969	42441808	30273392	27377928	4548930	4805716	3541811	1950529	1942147	1553657	1	1	1613742	1503634	1271885	1216138	7221169	6921298	7190088	1	1	1	1
CP395	1	1	1	1	1	1	1	1	1	1	1	1	1	1	1	1	1	1	1	1	1	1	1	1	1	1	1	1	1	1	1	3421767	1	1	1	2972505	1	1	1	1	2590221	2355512	1	1	1	1	1	1	1
CP396	1	1	1	1	1	1	1	1	1	1	1	1	1	1	1	1	1	1	1	1	1	663805	1	1	1	1	1	1	4469547	4369681	1	1	1	1	1	1	4679272	1	1	1	1	1	1	1	1	1	1	1	1
CP397	1	1	1	1	1	1	1	1	1	1	1	1	1	1	1	843771	686359	571022	1	1	1	1	1	1	1	1	1	1	1	1	1	1	1	1	1	1	1	1	1	1	1	1	1	1	1	1	1	1	1
CP398	1	1	1	1	1	1	1	1	1	1	1	1	1	1	1	833563	723835	603518	1	1	1	754012	542762	1	1	1	1	1	1	1	1	1	1	631462	1	1	1	1	1	1	1	1	1	1	1	1	1	1	1
CP399	1	1	1	1118179	1104614	1110011	1	1	1	1	1	1	1	1	1	1	1	1	1	1	1	1	1	1	1	1	1	1	1	1	1	1	1	1	1	1	1	1	1	1	1	1	1	1	1	1	1	1	1
CP400	3345889	3399177	3385870	2463469	1	1	1498923	1287254	1279393	1700980	1729913	1767195	1225348	1260926	1219467	7802253	7059655	5644315	2718165	1	2585227	3120364	3293531	1410199	1	3823703	1	1232904	1146046	1152216	2621802	2672226	2650557	3658122	3374296	3274275	1932274	2046928	2122973	1372547	1383730	1349711	1994000	1931098	1954640	1	1	849207	4664439
CP401	1	1	1	1	1	1	1	1	1	1	1	1	1	1	1	955304	705125	1	1	1	1	1	1	1	1	1	1	1	1	1	1	1	1	1	1	1	1	1	1	1	1	1	1	1	1	1	1	1	1
CP402	1662066	1796857	1586947	1044302	2787961	2724830	1316764	4012477	3991258	2833219	2794503	1272088	3160650	1288046	1329880	6513975	7684314	2454791	1431796	1430785	1231732	3917294	1742435	1126813	1	1198001	1202200	1449265	1555978	1579796	1554074	1551495	1421524	1	1775900	1134380	1	939496	1226175	1912215	1848258	1893091	1187310	1065492	1033204	2065039	2052221	2094799	1867591
CP403	1	1	1	1	1	1	1	1	1	1	1	1	1	1	1	509844	411996	335282	1	1	1	1	1	1	1	1	1	1	1	1	1	1	1	1	1	1	1	1	1	1	1	1	1	1	1	1	1	1	1
CP404	1	1	1	1	1	1	1	1	1	1	1	1	1	1	1	708164	577310	481342	1	1	1	539352	1	1	1	1	1	1	1	1	1	1	1	1	1	1	1	1	1	1	1	1	1	1	1	1	1	1	1
CP405	1	1	1	1530975	1490926	1438868	1	1	1	1	1	1	1	1	1	1601196	1297742	915241	1	1	1	1	1	1	1	1	1	3083317	2424397	2441507	1	1	1	1	1	1	1	1	1	1	1	1	1	1	1	1	1	1	1
CP406	1	1	1	1104672	949643	886660	1	1	1	1	1	1	1	1	1	983237	656074	1	1	1	1	1	1	1	1	1	1	1969006	1057575	872242	1	1	1	1	1	1	1	1	1	1	1	1	1	1	1	1	1	1	1
CP407	1	1	1	1	1	1	1	1	1	1	1	1	1	1	1	1	1	1	1	1	1	1	1	1	1	1	1	1573079	784174	1	1	1	1	1	1	1	1	1	1	1	1	1	1	1	1	1	1	1	1
CP408	1	1	1	1	1	1	1	1	1	1	1	1	1	1	1	1	1	1	1	1	1	1	1	1	1	1	1	1	1	1	1	1	1	1	1643803	1	1	1	1	1	1	1	1	1	1	1	1	1	1
CP409	1	1	1	1	1	1	1	1	1	1	1	1	1	1	1	1	1	1	1	1	1	1	1	1	1	1	1	3439126	1	1	1	2699304	2804692	1	1	1	1	1	1	1624340	1	1	1	1	1	1	2301495	751723	1
CP410	1	1	1	1	1	1	1	1	1	1	1	1	1	1	1	1	1	2308369	1	1	1	1	1	1	1	1	1	1	1	1	1	1	1	1	1	1	1	1	1	1	1	1	1	1	1	1	1	1	1
CP411	1	1	1	1	1	1	1	1	1	1	1	1	1	1	1	1	1	1	1	1155964	1184928	1067386	1081510	1208876	2472194	1386664	1264161	1297553	1291927	1267611	1209105	1335927	1262790	1387194	1358499	1275099	1171313	1	1249480	1190227	1127100	1081457	1275041	1227179	1216332	1463981	1400879	1419822	1283796
CP412	1078400	1211135	996364	1115631	1106866	1062792	1204926	1060763	979269	1141421	983474	1062781	1	1290457	1171441	774440	871296	1	1121200	1	946184	1	1	1	1	1068240	1189848	1093211	1044806	1050899	1139914	1068514	1109578	1257603	1006136	947471	1015405	1192040	1	1	1	1043935	988937	1022434	1002089	1047370	1020804	1168236	978998
CP413	2520594	2704218	2521988	2530389	2711204	2394857	1638656	942055	921210	1894073	1496527	1461920	1429917	1389284	1375761	2815858	3243817	2687759	1	1	1	3210471	3710834	2184063	3490383	1997928	2022826	868436	1044596	1081856	2234956	2137573	1	1	4362165	4491132	3113460	1646889	1778792	1210899	1320634	830347	2461870	1931245	1906655	1	509359	683450	3007239
CP414	1	1	1	1	1	1	1	1	1	1	1	1	1	1	1	1	1	1	1	1	1	2265098	2650945	1942317	1	1	1	1	1	1	1000918	1040893	988158	1660200	1079626	1081445	1086168	1503495	1	1143236	1360231	1454623	1	1	1	1	1	1	677576
CP415	1	1	1	1	1	1	1	1	1	1	1	1	1	1	1	1	1	1	1	1	1	1	1	1	1	1	1	1	1	1	1	481335	1	1	512105	497876	1	414567	1	1	1	1	1	1	1	493937	1	1	1
CP416	1	1	537476	1	1	1	1	1	1	1	805155	1	1	804755	718916	1	554039	445854	468040	470531	1	1	694432	517591	1	773612	676004	796561	567510	1	527096	1	546824	636547	1	1	1	1	1	591048	574337	601363	1	1	721218	546320	563584	567993	1
CP417	1	1	1	1	1	1	1	1	1	1	1	1	1	1	1	1	1	1	1	1	1	1	1	1	1	1	1	1	1943606	1807868	1	1	1	1	1	1	1361145	1	1	1	1	1	1	1	1	1	1	1	1
CP418	1	1	1	1	1	1	1	1	1	1	1	1	1	1	1	1	1	1	1	1	1	1	1	1	1	1	1	1	1519951	1	1	1	1	1	1	1	1	1	1	1	1	1	1	1	1	1	1	1	1
CP419	1	1	1	1	1	1	1	1	1	1	1	1	1	1	1	1	1	1	1	1	1	656510	1160835	1	1	1	1	1069303	1615495	1071984	1	1	1	1	1	1	1428485	1144171	1190986	1	1	1	1	1	1	1	1	1	1
CP420	1	1	1	1	1	1	1	1	1	1	1	1	1	1	1	2501996	2311559	1756289	1	1	1	1248749	1755872	1	1	1	1	1533800	2074939	1514604	1	1	1	1	1	1	1618237	1	1	1	1	1	1	1	1	1	1	1	1
CP421	1178317	1237644	1213940	1	1339013	1326766	1292212	1127174	1049101	1289813	1301904	1298173	1254872	1315757	1292248	374684	742365	888984	1112905	1108654	1163980	484909	1054198	1276753	2387001	1306836	1298090	1166240	1165206	1169795	1292300	1272162	1267539	1458315	1315423	1239169	1238743	1295237	1302576	1102694	1093631	1106295	1315785	1265387	1230481	1254835	989158	1016322	1212543
CP422	926139	945262	454864	2347813	1206522	1181324	1	968690	820689	1123895	1180221	1160657	1034542	1183469	1144984	344172	577698	778754	1002066	988630	954605	372669	861213	1292450	1	1059111	1023286	922809	485502	932622	973150	926628	966787	1250553	1123038	1095515	1154821	1164263	1181438	898174	776539	896176	1131493	1105954	1084599	458362	459366	285299	958621
CP423	1180914	1217364	1185030	1	1	1	1259756	898709	898169	662038	1	1	841885	827689	848244	1615217	1494869	1455741	1	1	1	1	1	1	1	1	1	1	1	1	1	1	1	1	1	1	1	1	1	1	1	1	1	1	1	1	1	1	1
CP424	1	1	1	1	1	1	1	1	1	1	1	1	1	1	1	1	1	1	610864	580681	1	1	830346	1	1	862021	1	768892	1	1	948512	1011202	981814	679297	559091	1	1	1	1	1	1203601	812875	764780	778964	1	1	1	1	810569
CP425	3274980	3270786	3228147	2179558	2181246	2261874	1948216	2815237	2712169	1207687	1057154	1455100	2492915	2424532	2513411	5151910	4750473	4332990	1859528	1907772	1433175	1	2258496	1	4204833	2505260	2490122	2240157	2620837	2379726	2624262	2528834	2516061	1835468	1728076	1764199	1217346	1197395	1228183	2508590	1614380	2198075	2163208	2171511	2212052	1469076	1437434	2283128	2123552
CP426	1256624	1225964	1099507	1	1	1	1000452	1115377	996355	1	1	495530	912922	915586	919147	1	1730241	1537183	615295	1	1	1	791343	1	1	1	894603	751229	734987	759739	893275	914167	1	1	577819	583762	1	1	1	665523	868759	853855	758943	756018	774152	1713044	1848325	1715155	769574
CP427	1	1	1	1	1	1	1	1	1	1	1	1	1	1	1	794904	576280	475078	1	1	1	1	1	1	1	1	1	1	1	1	1	1	1	1	1	1	1	1	1	1	1	1	1	1	1	1	1	1	1
CP428	11730365	11810047	11682727	12780644	12627798	12440602	10775572	10198725	10163370	6802311	7213763	7266890	8663603	8536524	8439108	34588944	30963614	26271000	5538790	5265845	5379503	28363090	23884946	15222882	9537347	10350978	10589695	13505428	13533991	13591269	13320851	13220193	13128082	14428462	12048844	13315397	12868931	12805642	12847204	9411398	8738870	8875256	10940159	10695429	10447309	1	1	1	16585607
CP429	1015774	990117	849328	842149	843326	853677	836903	578799	621217	1	1	1	1	1	1	1	2082995	1685428	1	1	1	3586026	1	1	1	1	1	1	1	1	1	1	1	1	754244	1	1	1	1	1	487616	1	1	1	1	1919696	1867694	1913355	1
CP430	1	1	1	1	1	1	1	1	1	1	1	1	1	1	1	798878	677358	530329	1	1	1	1	1	1	1	1	1	1	1	1	1	1	1	1	1	1	1	1	1	1	1	1	1	1	1	1	1	1	1
CP431	1	1	1	2311366	2271010	2252916	1	1	1	1	1	1	1	1	1	6126541	4109872	1	1	1	1	1	1	1	1	1	1	1	1	1	1	1	1	1	1	1	1	1	1	1	1	1	1	1	1	1	1	1	1
CP432	1	1	1	1456202	1455904	1460075	1	1	1	1	1	1	1	1	1	5914282	4877439	4170439	1	1	1	1	1	1	1	1	1	1	1	1	1	1	1	1	1	1	1	1	1	1	1	1	1	1	1	1	1	1	1
CP433	1	1	1	1	1	1	1	1	1	1	1	1	1	1	1	1	1	1	1	1	1	2045273	1391450	973611	1	1	1	3358841	3211940	3215439	1	1	1	652181	605271	902959	1	1	1	1	1	1	963122	908893	956970	1	1	1	1
CP434	1	1	1	1	1	1	1	1	1	1	1	1	1	1	1	2045421	2376343	2990225	1	1	1	2344902	1964733	956817	1	1	1	4693302	4212049	4398255	1	1	599575	988825	901589	896126	1	1	694814	1	1	1	1381782	1313165	1259980	1	1	545027	1
CP435	13368204	11401478	13197172	9181251	8655995	8572343	11640324	12294459	14626141	8476226	8508296	9576138	11305774	9947938	9603675	12760862	11199510	10805328	9567111	7954289	8997486	7848002	7113588	7825449	9593031	9190209	9071490	8579256	9284134	8994849	8970249	7500612	8999479	6720084	8810019	8374498	8235357	7862892	7367074	9118504	4316438	9006367	8330293	8430554	8561352	16153353	14831780	14133460	9244847
CP436	893385	863063	837293	989932	981191	911345	651300	663825	573382	1	1	1	522422	556020	563232	1724508	1549060	1517675	1	1	1	1799842	1592011	1303665	1	679307	727950	899782	891227	867985	1002015	978222	982398	1111790	992715	976232	910632	903726	908738	587388	588113	585062	761115	735272	754787	1	1	1	1188058
CP437	1141243	1183742	1144370	1224814	1194378	1180530	870388	812360	746819	1	1	1	754084	761150	766760	2086259	1945827	1893240	1	1	1	2286110	2148387	1769793	1614921	918945	922017	1166889	1143769	1076860	1332268	1312168	1344742	1457848	1302893	1296301	1081241	1189149	1183414	771314	798595	774334	991288	968792	983654	1	1	1	1572883
CP438	1	1	1	1	1	1	1	1	1	1	1	1	1	1	1	1134847	1060610	1049336	1	1	1	1	1	1	1	1	1	1	1	1	1	1	1	1	1	1	1	1	1	1	1	1	1	1	1	1	1	1	1
CP439	1	1	1	1	1	1	1	1	1	1	1	1	1	1	1	1	588226	1	1	1	1	1	1	1	1	1	1	1	1	1	1	1	1	1	1	1	1	1	1	1	1	1	1	1	1	1	1	1	1
CP440	1733850	1188854	1111714	2080328	2104219	1593970	2214600	1430476	1290404	2414372	2398114	2345723	1778842	1801816	1892815	1270248	1801629	1877055	840623	1091618	2310166	854596	2070144	890143	3373716	2746712	2670724	3258559	1450921	1433027	1385661	1649147	1335474	2388304	1096030	1804792	1724401	917833	1867948	2748391	4002365	3547294	2420152	2031147	2595098	1	1	1	1940423
CP441	1605828	3684908	3947210	3714327	76207688	75563816	20544386	11731996	1	70537232	1	17844388	2675779	4599527	4649620	1	114272224	86613072	51357220	1	1	1	37542284	26660866	1	6854990	2834354	3356633	229015584	219038352	3918643	34210804	42413612	1	6507783	1	223998704	10465748	2864722	18109858	2373417	1311399	2806579	64553888	52724716	1	1	2669355	31419144
CP442	1	2436805	2100134	2040830	45796132	42004712	24895848	6642632	12853306	27131374	6872423	4590360	4778208	12745221	17278192	1	37880044	33963744	29722040	2429513	1367032	42578836	18020710	14077616	1	1790684	1845521	1119254	103108104	96097016	2062270	19944290	16296732	1363649	4212143	7378458	1	1	4190242	5482174	528676	591506	1	35081968	22434086	1	1736511	1663795	15600784
CP443	1	1	1	1	1	1	1	1	1	1	1	1	1	1	1	1	1	1	9288890	7748298	1	1	6415873	1	1	1	1	1	1	1	1	1	3421129	1	1	1	1	15218172	1	1	1	1	1	1	7728071	1	1	1	813081
CP444	1	1	1	1	1	1	1	1	1	1	1	1	1	1	1	852112	619252	1	1	1	1	1	1	1	1	1	1	1	1	1	1	1	1	1	1	1	1	1	1	1	1	1	1	1	1	1	1	1	1
CP445	1727091	1662251	1591472	893863	1	1033203	861964	794745	735528	1627684	1170066	1666742	1257901	1272511	1145188	3423814	3967009	4196500	1311487	1301550	1198239	2654284	3926942	1531973	1763623	1375958	1326532	1417500	1299003	1409489	1424135	1513624	1257577	2202543	1704215	1855571	1597928	1662549	1733885	2557965	2412054	2353212	1332130	1243787	1173570	2500852	2074662	2372776	1850616
CP446	640884	676755	649563	1	1	1	1	1	1	515037	1	513632	1	444793	1	1900611	1916444	1695538	1	1	1	1825412	1795545	1	1	1	1	1	1	1	1	1	1	645443	560092	523874	1	483663	1	867531	889383	805350	1	1	1	810545	745581	1142217	644307
CP447	1700680	1721081	1707979	1	1	1	1488930	1291295	1216632	1	1	1	1258069	1230645	1	2300382	2207140	2127913	1	1	1	1	1	1	1	1	1	1	1	1	1	1	1	1	1	1	1	1	1	1	1	1	1	1	1	1	1	1	1
CP448	1	1	1	429457	1	449547	1	1	1	1	1	1	1	1	1	1533408	2426114	1384284	1	1	1	907097	1079224	1	1	1	1	775468	788799	771267	1	1	1	1	1	1	581633	586587	526964	1867808	1853625	1801147	1	1	1	1	1	1	663523
CP449	1	1	1	1	1	1	1	1	1	1	1	1	1	1	1	1143490	1081847	887831	1	1	1	740103	639502	1	1	1	1	425376	462283	464239	1	1	1	1	1	1	1	1	1	1045288	1031094	992276	1	1	1	1	1	1	1
CP450	454606	456543	434356	688620	723942	718358	1	1	1	492645	491728	525291	1	1	1	3889148	3123334	2348491	1	1	1	2210408	1449780	734955	1	1	499332	1037831	1003522	1007274	1	1	1	541717	522146	506738	831598	830239	831903	2183239	2179494	2136141	690513	627481	637716	1	1	1	1045988
CP451	2960437	1	2978943	1756166	1	1	3004555	1	1	1	1	1857027	1	2123891	2098447	1	1	4342612	2374889	2349115	2486454	1577766	2302960	1441195	3360539	2363480	2366493	3224538	3042379	3055080	2500098	2421477	2439612	2296920	1	1455872	2080055	1464569	1	3276374	3292422	3258222	2015072	2151471	1968309	4270102	4198092	4209182	1
CP452	1	1	1	1	1	1	1	1	1	1	1	1	1	1	1	1118038	1	1	1	1	1	1	1	1	1	1	1	1	1	1	1	1	1	1	1	1	1	1	1	1	1	1	1	1	1	1	1	1	1
CP453	1	444609	404698	483680	304383	1	1	1	1	926185	1005266	913174	1	347137	1	523493	1	625867	328109	1	1	557096	1219813	815080	1	1	1	1	1	1	1	1	533273	1	824493	1	1060939	1270195	1148603	1	772252	935462	1	1	1	1	1	1	1
CP454	435342	484271	418568	1	236796	168722	1	1	1	1	1	1	315860	459571	343993	413441	555370	642622	402402	1	1	714295	928587	423977	1	481680	427849	507456	420168	512079	389319	267091	321761	1	1164069	1	1	1	1	541090	526414	629483	1	1	1	1	1	90627	1
CP455	1	1	1	1	797658	1	1260622	1	1	1	1	1	1	1	1	1609590	1532305	1	1	1	1	815169	1	1	1	808854	1	1	1	1	1	575460	1	1	1	1	1	1	1	1	1	1	1	1	1	899816	873445	906562	1
CP456	2038484	2064877	2018850	1	1	1	1	2075175	1914589	1	1	1	1434316	1386485	956144	3320252	3531594	2822409	704485	1	1	628253	835482	1	2051721	1	1091181	1024507	1054868	1062624	999851	619691	1000163	1	1	1	1	1	1	798046	787340	733644	784381	564382	743089	927938	930061	972365	950461
CP457	1	1	1	1	1	1	1	1	1	1	1	1	1	1	1	1	1	1	1	1	1	1055544	1	1	1	1	1	1	1	1	1	850937	1	1	1	1	1	1	1	1	1	1	1	1	1	1071918	1069151	1078632	1
CP458	1	1	1	1	1	1	1	1	1	1	1	1	1	1	1	1	1	1	1	1	1	1	1	1	1	1	1	1	1	1	1	1	1	1	1	1	1	1	1	1	1	1	1	1	1	1	1	1	1
CP459	1	1	1	1	2561404	2561555	1	1	1	1	1	1	1	1	1	1	1	1	1	3740470	1	1	1	1	3387497	1	5147783	1	1	1	1	1	1	1	1	1	1	1	1	1	1	1	1	1	1	1164782	1110124	1	1
CP460	1926364	2002796	2004762	1	1	1	1732301	1614468	1614392	2186201	2118569	2224408	1338971	1398235	1394336	5792364	5738416	4946471	1406328	1	1265284	6160338	5654037	3154638	1	1590702	1	2423722	2266241	2338886	1923132	1913312	1908088	2525001	2390365	2215949	2677129	2735110	2646107	4294516	3816898	3885538	1885248	1882355	1857380	1	1	313507	3775542
CP461	1	1	1	1	1	1	1	1	1	1	1	1	1	1	1	1459572	1408524	1990725	1	1	1	1	1	1	1	1	1	1	1	1	1	1	1	1	1	1	1	1	1	1	1	1	1	1	1	1	1	1	1
CP462	1	1	1	1	1	1	1	1	1	1	1	1	1	1	1	1	1	1	1038670	1	1	1	1403490	1373624	1	863817	1	1	1	1	852610	777307	1059059	1	932507	1	1	857599	1	1218494	725348	1007864	1	1	519116	1	2205439	913436	1
CP463	1	1	1	1	1	1	1	1	1	1	1	1	1	1	1	620484	528937	1	1	1	1	1	1	1	1	1	1	1	1	1	1	1	1	1	1	1	1	1	1	1	1	1	1	1	1	1	1	1	1
CP464	1	1	1	1	1	1	1	1	1	1	1	1	1	1	1	967052	850142	675130	1	1	1	1	1	1	1	1	1	1	1	1	1	1	1	1	1	1	1	1	1	1	1	1	1	1	1	1	1	1	1
CP465	1	1	1	1	1	1	1	1	1	1	1	1	1	1	1	1419269	991968	1	1	1	1	1595090	1	1	1	1	1	1	1	1	1	1	1	686869	1	1	1	1	1	1	1	1	1	1	1	1	1	1	1
CP466	1	1	1	1	1	1	1	1	1	1	1	1	1	1	1	1143090	1032118	880291	1	1	1	1308359	729678	1	1	1	1	1	1	1	1	1	1	332672	468670	1	1	1	1	1	1	1	1	1	1	1	1	1	1
CP467	1	1	1	1	1	1	1	1	1	1	1	1	1	1	1	1	1	1	1	1	1	1	1	1	1	1	1	511883	1	1	1	1	1	1	1	1	1	1	1	1	1	1	1	1	1	1	1	1	1
CP468	4854529	4883392	4579841	8819073	9945764	9839314	2709739	2633170	2532953	7684453	5731660	6204929	4409028	5307636	5059073	19088722	22265342	17516094	3713523	2810453	2617396	6910905	9294006	5830190	4189126	3171246	3385300	30124548	29051248	30822934	4112540	1798107	1437584	6086593	4271765	5520482	1	4608573	5717210	3654753	3622590	4663050	7273564	6946789	7975125	4054393	1782131	3501461	6017385
CP469	1	1	1	1	1	1	1	1	1	1	1	1	1	1	1	1	1	1	1233884	1	1	1	1	1944540	1	1163446	907774	1	1	2240913	1214146	1181590	1267685	1934414	1	1	1	1676730	1725824	1413030	1570634	1445555	1	1	1	1	1	1421873	2112614
CP470	4025494	3488274	3459523	6036280	6439394	6345284	2703291	2675969	2003524	4248324	3983667	4804159	3101395	3025056	3110738	21239956	18530368	14892660	2407459	2381037	2475008	10789851	8370331	4535334	1	2500797	2704055	21585360	19589984	25310048	2984528	3067691	2942092	3739608	3858705	3685820	1	3654592	3856254	3531097	3346957	3414512	5121020	5332541	5325384	2831971	2889882	3021516	4689708
CP471	1432620	1434896	1447128	2667719	3894292	3979236	1281230	861283	831496	1805426	1744022	1766694	1598228	1413641	1533379	7190554	9203992	6810841	1	995164	998155	2739040	3351115	1	3444051	1	1	9211723	11968883	1	1	1	1	1	1	1649485	5452211	1	1	1	1	1	2403079	2670908	2470673	1204100	1187580	1	1
CP472	1	1	1	1	1	1	1	1	1	814686	1	1	1	1	1	1313280	1540340	1104690	1	1	1	1	1	1	1	1	1	1	1	1	1	1	1	1	1	1	1	1	1	1	1	1	1	1	1	1	1	1	1
CP473	351703	348828	353197	209807	208593	210885	323914	311767	306826	182548	192620	181738	222292	225506	198137	639121	510095	433992	1	1	1	1	1	1	1	1	1	1	1	1	1	1	1	1	1	1	1	1	1	1	1	1	1	1	1	1	1	1	1
CP474	1	1	1	1	1	1	1	1	1	1	1	1	1	1	1	766448	590938	1	1	1	1	1	1	1	1	1	1	1	1	1	1	1	1	1	1	1	1	1	1	1	1	1	1	1	1	1	1	1	1
CP475	1	1	1	1	1	1	1	1	1	1	1	1	1	1	1	975973	753534	1	1	1	1	1	1	1	1	1	1	1	1	1	1	1	1	1	1	1	1	1	1	1	1	1	1	1	1	1	1	1	1
CP476	1	1	1	1	1	1	1	1	1	1	1	1	1	1	1	1	444400	512144	1	1	1	1	1	1	1	1	1	1	1	1	1	1	1	1	1	1	1	1	1	1	1	1	1	1	1	1	1	1	1
CP477	1	1	1	1	1	1	1	1	1	1	1	1	1	1	1	505707	424526	453465	1	1	1	1	1	1	1	1	1	1	1	1	1	1	1	768702	1	1	1	1	1	1	1	1	1	1	1	1	1	1	1
CP478	1	1	1	1	1	1	1	1	1	1	1	1	1	1	1	1	1	1	1	1	1	1	1	1	1	1	1	1	1	1	1	1	1	1	1	1	1	1	1	1	1	1	1	1	1	1	1	1	1158391
CP479	1	1	1	1	1	1	1	1	1	1	1	1	1	1	1	1	1	1	1	1	1	1	767973	1	1	418161	1	1	1	552547	485837	612123	677041	1	1	1	1	1	1	1417807	1140350	1541342	1	1	1	489929	1	1	705603
CP480	1	1	1	1	1	1	1	1	1	1	1	1	1	1	1	1	1	1	1436262	1422827	1380389	1	1395981	1	1280785	1293432	1262810	1678685	1562624	1561575	1367087	1343073	1411837	1	1	1	1	1	1	1902542	1922362	1896350	1	1	1	2600687	2479096	2226137	1431042
CP481	1	1	1	1	1	1	1	1	1	1	1	1	1	1	1	1	1	1	1	1	1	886327	1	820027	1	1	1	1	1	1	1	1	1	1	737262	1	1	1	1	836443	1	1	1	1	1	1	1	1	1
CP482	1	995184	1	1	1	1	1	1	1	1	1	1	1	1	1	1028890	1130667	1137206	1	1	1	1073294	1372371	1344339	1	1	1	1	1	1	1	1	1	1376735	1199392	1038500	1	1041852	1114094	1402994	1439588	1460262	1	1	1	1	1	1	1153676
CP483	1	1	1	1	1	1	1	1	1	1	1	1	1	1	1	1	1	1	1	1	1	466008	488335	1	1	1	1	1	1	1	1	1	1	1	1	1	1	1	1	962599	430594	465716	1	1	1	1	1	1	1
CP484	1	1	1	1	1	1	1	1	1	1	1	1	1	1	1	1	1	1	1	1	1	1	1	1	1	1	1	1	1	1	1	1	1	1	1	1	1	1	1	453336	935000	911753	1	1	1	1	1	1	1
CP485	3935280	3962530	3907974	2383804	2411906	2376493	3072161	2911438	2875246	2204845	2220585	2198712	3269150	3206314	3186971	4485984	4365117	4039145	1	1	1	1	1	1	1	1	1	1	1	1	1	1	1	1	1	1	1	1	1	1	1	1	1	1	1	1	1	1	1
CP486	1	1	1	1	1	1	1	1	1	1	1	1	1	1	1	1182277	1171363	1064472	1	1	1	1226752	1034358	1	1	1	1	1	1	1	1	1	1	1	888584	1	1	1	1	1	805954	1	1	1	1	1	1	1	1
CP487	1	1	1	1	1	1	1	1	1	1	1	1	1	1	1	1994010	1905081	1659211	1	1	1	1941666	1542415	998707	1	1	1	1	1	1	1	1	1	1303369	1207398	1180414	931739	931871	919449	1166059	1190018	1165948	1	1	1	1	1	1	951358
CP488	1	1	1	1	1	1	1	1	1	1	1	1	1	1	1	696466	1	1	1	1	1	1	1	1	1	1	1	1	1	1	1	1	1	1	1	1	1	1	1	1	1	1	1	1	1	1	1	1	1
CP489	1	1	1	1	1	1	1	1	1	1	1	1	1	1	1	887687	1	1	1	1	1	1	1	1	1	1	1	1	1	1	1	1	1	1	1	1	1	1	1	1	1	1	1	1	1	1	1	1	1
CP490	2297783	2317919	2228489	1468233	1493632	1466082	1827181	1826616	1755373	1160515	1147805	1159471	1944186	2101491	2015410	2183534	1	2129969	1485214	1444550	1437699	1481000	1285978	1479871	1	1739579	1786698	1623378	1668897	1648420	1651021	1645818	1636446	1712025	1569054	1481516	1	1127242	1135990	1502425	1491459	1464163	1363112	1340145	1335622	3858327	3788367	3868058	1857127
CP491	1	1	1	1	1	1	1	1	1	1	1	1	1	1	1	1	1	1	1	912586	1	1	1	1	1	1	1	1	1	1	1	1	1	1	2056761	1	1	1	1	1	1	1	1250819	1	1	1	1	1	1
CP492	1	1	1	1	1	1	1	1	1	1	1	1	1	1	1	1	1	1	1	1	1	1	1	1	1	1	1	1	1	1	1	1	1	1	1	1	1	1	1	1	1	1	1	1	1	1	1	5536573	1
CP493	1	1	1	1	1	1	1	1	1	1	1	1	5891026	1	1	118184960	49711548	1	1	1	1	1	1	1	1	1	1	1	1	1	1	1	1	1	1	1	1	1	1	1	1	1	1	1	1	1	1	1	1
CP494	1	1	1	1	1	1	1	1	1	1	1	1	1	1	1	1	1	1	62557940	1	1	44923744	36636948	21223816	1	3750374	3111177	1	197047840	160886032	5487553	24952494	25075662	1	12724931	14192676	179107952	5158924	5209494	17383500	2032817	1965038	4328946	57896256	61006276	1	1	7185921	25667726
CP495	1	1	1	1	1	1	1	1	1	1	1	1	1	1	1	1	1	1	1	1	1	1	1	1	1	1	1	1	1	1	1	1	1	1	1	1	1	1	1	1	1	1	1	1	1	1	7189979	1	1
CP496	1	1	5350572	9086362	93360528	89102736	14697911	6616651	1	93752856	4523481	4372392	3192647	8657229	8826375	1	89746952	73848952	1	1	1	1	1	1	1	1	1	1	1	1	1	1	1	1	1	1	1	1	1	1	1	1	1	1	1	1	1	1	1
CP497	1750089	4939807	1	1	1	1	1	1	6727111	1	1	1	1	1	1	1	1	1	1	1	1	1	1	1	1	1	1	1	1	1	1	1	1	1	1	1	1	1	1	1	1	1	1	1	1	1	1	1	1
CP498	1	1	1	1	1	1	1	1	1	1	1	1	1	1	1	1150834	438906	1	1	1	1	1	1	1	1	1	1	1	1	1	1	1	1	1	1	1	1	1	1	1	1	1	1	1	1	1	1	1	1
CP499	1	1	1	1	1	1	1	1	1	1	1	1	1	1	1	1139637	1732255	969663	1	1	1	1	905946	1	1	1	1	1	1	1	1	1	1	1	1	1	1	1	1	1	1	1	1	1	1	1	1	1	1
CP500	1	485197	847168	1	1	1	1	399923	349753	371798	1	1	575059	746115	1	356099	778304	1	457474	415415	374752	321321	701484	405270	1	300815	316479	948440	602684	309711	560468	615564	583108	885284	450566	729054	428981	547951	387337	701600	664120	383978	427102	382475	388554	474525	1	1	808218
CP501	1179472	1137119	1089956	1	1	1	658241	1	1	920641	954549	987963	871215	777700	783005	4385876	3698067	2734130	1	1	1	1	1	1	1	1	1	1	1	1	1	1	1	1	1	1	1	1	1	1	1	1	1	1	1	1	1	1	1
CP502	1	1	1	1	1	1	1	1	1	1	1	1	1	1	1	2001508	1803660	1518393	1	1	1	2812906	1988202	1226147	1	967477	960195	1384610	1233642	1	827044	826340	805859	837168	823711	780279	864874	862804	958225	1069244	1067156	1082766	1	2105196	514850	1	1	577107	1195206
CP503	1594720	1654448	1557476	1021518	1	1	565721	599970	557031	1143146	1098168	1049494	1032121	1238815	966378	3600663	3257070	3297367	1	1	9174859	3006753	2340650	1318908	1077108	1126167	1132292	1658936	1667355	1203820	838755	811944	786433	1000230	1000729	892437	850169	988086	1022236	1327467	1249724	1222556	1180633	557497	4827658	427770	399633	694821	1464632
CP504	1	1	1	1	1	1	1	1	1	1	1	1	1	1	1	1	1	1	1	1	1	1331682	1137606	548727	1375196	1	1	858114	1	1936017	1	1	1	1	1	1	1	1	1	1	1	1	1	1	516717	1	1	1	1
CP505	1	1	1	1	1	1	1	1	1	1	1	1	1	1	1	1	1	1	1	1	1	1	1	1	1	1	1	1	1	1	1	1	1	1	1	1	1	1	1	1	477900	485330	1	521391	1	1	1	1	1
CP506	1470858	1413202	1548316	1212428	1178955	1212528	1213197	1105665	1048885	1	1185487	1227831	1101462	1514488	1177504	1616084	679222	861765	1055091	1	967610	720701	1114157	1468142	2290506	1060410	1427006	1391362	911057	1043485	1233365	1175519	1543419	1572047	1395218	1469090	1016748	1058664	1071986	1260858	1452263	1594808	1072042	1160359	1057440	1169571	1259878	1204591	1138064
CP507	1	1	1	1	1	1	1	1	1	1	1	1	1	1	1	1188498	1	854326	1	1	1	1434310	1326344	572473	1	1	1	1	1	1	1	1	1	760476	722657	705620	1	1	1	1	636648	1	1	1	1	1	1	1	1
CP508	1	1	1	1	1	1	1	1	1	1	1	1	1	1	1	1	1	1	1	1	1	1	1	1	1	1	1	1	1	400186	1	1	1	1	1	1	1	1	1	1	1	1	1	1	1	1	1	1	607259
CP509	1	1	1	1	1	1	1	1	1	1	1	1	1	1	1	1	1	1	1	1	1	1	1	1	1	1	1	1	1	1	1	1	1	1	1	1	1	1	1	1	1	1	1	1	1	929800	1	1	1
CP510	1	1	1	1	1	1	1	1	1	1	1	1	1	1	1	304858	1	1	1	1	1	1	1	1	1	1	1	1	1	1	1	1	1	1	1	1	1	1	1	1	1	1	1	1	1	1	1	1	1
CP511	1	1	1	1	1	1	1	1	1	1	1	1	1	1	1	2624356	2118500	2360453	1	1	1	1	1	1	1	1	1	1	1	1	1	1	1	1	1	1	1	1	1	1	1	1	1	1	1	1	1	1	1
CP512	1	1	1	1	1	1	1	1	1	1	1	1	1	1	1	1	1	1	1	1	1	1	1	1	1	1	1	1	1	1	1	1	1	1	1	1	1	1	1	1	1	1	1	1	1	1	1	1	1
CP513	1	1	1	1	1	1	1	1	1	1	1	1	1	1	1	1	1	1	1	1	1	699339	1	1	1	1	1	3263783	3385826	1	1	1	1	1	1	1	1	1	1	1	1	1	1398626	1350304	1294038	1	1	1	1
CP514	1624132	1672741	1840351	1317975	1372520	1321085	1509234	1327266	1263149	1328494	1285368	1251836	1343335	1444541	1344185	1398218	1599310	1609305	1217723	1249844	1237997	1395292	1540314	1329205	1	1487540	1490492	1482721	1391016	1386577	1606438	1521843	1567362	1	1462740	1366663	1264468	1250524	1242895	1531270	1531796	1466679	1260125	1308173	1258728	1	1696611	1669053	1519451
CP515	1	1	1	1	1	1	1	1	1	1	1	1	1	1	1	1	1	1	1	1140822	986030	1	2448371	974559	1013523	1243198	1296596	613842	740011	1104107	1482889	865001	754905	1179114	1019534	1543011	1246715	826839	802978	2599269	1803875	1401134	1	864177	701215	1418352	675464	1367777	795010
CP516	1	1	1	1	1	1	1	1	1	1	1	1	1	1	1	531169	436397	1	1	1	1	1	1	1	1	1	1	1	1	1	1	1	1	1	1	1	1	1	1	1	1	1	1	1	1	1	1	1	1
CP517	1	1	1	1	1	1	1	1	1	1	1	1	1	1	1	1099220	976267	1279092	1	1	1	1140535	1321077	1146100	1	1	1	1	1	1	1	1	1	1142631	726049	985063	763632	849969	804800	1064978	1080843	1004003	1	1	1	1	1	1	825211
CP518	1	1	1	1	1	1	1	1	1	1	1	1	1	1	1	1087603	731799	1118433	1	1	1	1301904	1175077	1	1	1	1	1	1	1	1	1	1	1099893	807417	938007	1	1	1	1	1	1	1	1	1	1	1	1	1
CP519	778380	848709	818137	1	1	1	1	1	1	1	1	1	604382	599810	1	1846339	2196101	1891066	1	1	1	1293463	1575930	1	1	1	1	1	1	1	1	1	1	1231719	689165	684786	1	1	1	1332386	882248	1046704	1	1	1	1340406	945927	1378845	671084
CP520	2686130	2780722	2378362	1264141	1320428	1302017	1507545	1330973	1346620	1385926	1455372	1420979	1758736	1809256	1777537	4889553	4569291	4377110	1	1	1	1	1	1	1	1	1	1	1	1	1	1	1	1	1	1	1	1	1	1	1	1	1	1	1	1	1	1	1
CP521	1	1	1	1	1	1	1	1	1	1	1	1	1	1	1	1	1	1	1344038	1254423	1270047	2418993	3198446	1533196	1	1584027	1544183	1422780	1232585	1435518	1715961	1815369	1731591	1889999	2025229	1923869	1436144	1470244	1553928	1979902	2317584	2139480	1477973	1413839	1427478	2889786	3068788	2767399	2112779
CP522	1	1	1	1	1	1	1	1	1	1	1	1	1	1	1	1078440	1	1	1	1	1	1	1	1	1	1	1	1	1	1	1	1	1	1	1	1	1	1	1	1	1	1	1	1	1	1	1	1	1
CP523	1	1	1	1	1	1	1	1	1	1	1	1	1	1	1	1528468	1	1	1	1	1	1777670	2260647	1875492	1	1	1	1	1	1	1	1	1	1921101	1794264	1751771	1476154	1539598	1533454	1884179	1818979	1799758	1	1	1	1	1	1	1618879
CP524	1	1	1	1	1	1	1	1	1	1	1	1	1	1	1	1785497	1792574	1838929	1	1	1	1	1	1	1	1	1	1	1	1	1	1	1	1	1	1	1	1	1	1	1	1	1	1	1	1	1	1	1
CP525	1	1	1	1	1	1	1	1	1	1	1	1	1	1	1	1	1933090	1922406	1	1	1	1850512	2128337	1706251	1	1	1	1	1	1	1	1	1	1974157	1842223	1748896	1	1	1	1	1571107	1	1	1	1	1	1	1	1
CP526	1610174	1600763	1	1	1	1	1	1	1	1	1	1	1	1	1	1	1	1	1	1	1	1	1	1	1	1	1	1	1	1	1540987	1	1	1	1	1	1	1	1	1	1	1	1	1	1	1	1817993	1	1
CP527	1	1	1	1	1	1	1	1	1	1	1	1	1	1	1	571903	854701	1	1	1	1	364257	1	1	1	1	1	1	1	1	1	1	1	1	1	1	1	1	1	1	1	1	1	1	1	1	1	1	1
CP528	1	1	1	1	1	1	1	1	1	1	1	1	1	1	1	1	1	1	1	1	1	1125034	1	1	1	1	1	1	1	1	1	1	1	1	1	1	1	1	1	1	1	1	1	1	1	1	1	1	1
CP529	1	1	1	1	1	1	1	1	1	1	1	1	1	1	1	1	1	1	1	1	1	1	1	1	1	1	1	1	1	1	1	1	1	1	1	1	1	1	1	1	1	1	1	1	1	982902	1	892071	1
CP530	1115806	899357	860849	1	1	1	1456275	1444285	1386434	1	1	1	1	1	1	1447451	1	1	1	1	1	1	1	1	1	1	1	1	1	1	1	1	1	1	1	1	1	1	1	1	1	1	1	1	1	2204143	2177167	2187989	1
CP531	1	1	1	1	1	1	1	1	1	1	1	1	1	1	1	1	1	1	1	1	1	1	1	1	1	1	1	1	1	1	1	1	1	1	1	1	1	1	1	1	1	1	1	1	1	987721	1012114	1086992	1
CP532	1	1	1	1	1	1	1	1	1	1	1	1	1	1	1	1	1	1	1	1	1	1	561776	1	1	1	1	1	1	1	1	1	1	1	1	1	1	1	1	1	561609	567791	1	1	1	1	1	1	1
CP533	1	1	1	1	1	1	1	1	1	1	1	1	1	1	1	1	1	1	1	1	1	586136	1	1	1	1	1	1	1	1	1	1	1	1	1	1	1	1	1	1	820239	1163246	1	1	1	1	1	1	1
CP534	1	1	1	1	1	1	1	1	1	1	1	1	1	1	1	571477	1	1	1	1	1	1	1	1	1	1	1	1	1	1	1	1	1	1	1	1	1	1	1	1	1	1	1	1	1	1	1	1	1
CP535	1	1	1	1	1	1	1	1	1	1	1	1	1	1	1	771965	1	1	1	1	1	1	1	1	1	1	1	1	1	1	1	1	1	1	1	1	1	1	1	1	1	1	1	1	1	1	1	1	1
CP536	1	1	1	1	1	1	1	1	1	1	1	1	1	1	1	1879020	1389285	1	1	1	1	1	1	1	1	1	1	1	1	1	1	1	1	1	1	1	1	1	1	1	1	1	1	1	1	1	1	1	1
CP537	2311297	2362057	2286906	1464610	1483686	1441723	1805518	1791516	1748038	1306575	1284212	1303112	1969753	2032431	2004128	3331858	2722127	2643834	1468586	1437584	1404474	1704072	1776007	1566991	1	1776001	1827574	1793031	1795462	1769839	1635824	1617599	1627688	1995912	1754450	1688703	1316034	1256511	1241817	1530976	1583190	1647984	1379550	1363577	1355315	3896336	3802857	3970624	1998627
CP538	1	1	1	1	1	1	1	1	1	1	1	1	1	1	1	1	1	1	2534651	2417913	2478359	2618388	2642607	2738920	4906759	3055898	2954275	3057459	2956789	2906955	2966119	2885148	2915885	3291950	2986232	2610659	2168768	2247300	2356063	1751555	2842838	2955402	2352145	2355374	2321139	6463284	6298649	6343565	3442677
CP539	1	1	1	1	1	1	1	1	1	1	1	1	1	1	1	1	1974419	1422249	1	1	1	1171311	1	1	1	1	1	1	1	1	1	1	1	1	1	1	1	1	1	1	1	1	1	1	1	1	1	1	1
CP540	1	1	1	1	1	1	1	1	1	1	1	1	1	1	1	1	1	1	152817	1	1	1	701589	114345	1	416890	345761	479389	495736	493809	426241	544406	439315	1	1	1	1	1	1	698889	828051	605824	200074	88433	154407	1	1	1	398318
CP541	1	1	1	1	1	1	1	1	1	1	1	1	1	1	1	1082554	2007866	1905019	1	1	1	1371589	1	1	1	1	1	1	1	1	1	1	1	1	1	1	1	1	1	1	1	1	1	1	1	1	1	1	1
CP542	1	1	1	1	1	1	1	1	1	1	1	1	1	1	1	2142357	1573157	1	1	1	1	1	1	1	1	1	1	1	1	1	1	1	1	1	1	1	1	1	1	1	1	1	1	1	1	1	1	1	1
CP543	1	1	1	1	1	1	1	1	1	1	1	1	1	1	1	1259687	1	1	1	1	1	1	1	1	1	1	1	1	1	1	1	1	1	1	1	1	1	1	1	1	1	1	1	1	1	1	1	1	1
CP544	1	1	1	1	1	1	1	1	1	1	1	1	1	1	1	1133986	959385	832408	1	1	1	1	762000	1	1	1	1	1	1	1	1	1	1	840111	1	1	1	1	1	1	1	1	1	1	1	541016	984236	984811	1
CP545	1	1	1	1	1	1	1	1	1	1	1	1	1	1	1	1	1	1	1	1	1	1	1	1	1	1	1	1	1	1	1	1	1	1	1	1	1	1	1	1	1	1	1	1	1	255219	641176	673923	1
CP546	1	1	1	1	1	1	1	1	1	1	1	1	1	1	1	1	1	1	1	1	1	1	1	1	1	1	1	1	1	1	1	1	1	1	1	1	1	1	1	1	1	1	1	1	1	1	1	410663	1
CP547	1	1	1	1	1	1	1	1	1	1	1	1	1	1	1	1	1	1	1	1	1	1	1	1	1	1	1	1	1	1	1	1	1	1027459	956260	934071	1	1	1	1	1	1	1	1	1	1	1	1	1427575
CP548	1	1	1	1	1	1	1	1	1	1	1	1	804882	767453	792901	2140391	1882880	760363	1	1	1	1	1	1	1	1	1	1	1	1	1	1	1	1	1	1	1	1	1	1	1	1	1	1	1	1	1	1	1
CP549	1876651	1927477	1875007	987745	980325	1	1	1	1	1447569	1403905	1407036	1623077	1570352	1702592	3441238	3467629	2987798	1089611	1049165	1087284	2416623	2846557	1952386	1	1	1221641	1275370	1268865	1311947	1115260	1054431	1095413	3570463	3019960	3177370	1	1745771	1734495	1932035	1899086	1847997	975284	1	1	2418641	2252081	2446291	2164511
CP550	2559617	2590150	2541069	1358712	1385623	1339518	1	1	1	1745998	1791227	1796725	2210136	2367842	2221186	3387994	3186716	2917315	1646718	1578701	1568376	3559733	3295909	2740269	3683739	1809852	1648649	1953552	1908765	1916218	1670368	1656993	1682615	4081750	4033203	3661664	3815120	2224166	2409764	2630308	2696070	2634044	1379489	1389751	1350485	3443354	3368058	3423487	3209730
CP551	1	1	1	1	1	1	1	1	1	1	1	1	1	1	1	1	1	1	1	1	1	1	1	1	1	1	1	1	1	1	1	1	1	1248416	1	1032619	482767	284620	329896	1	1	1	1	1	1	1	737546	1	965349
CP552	1	605935	592984	1	1	392213	250545	1	1	1	1	1	587187	1	578050	1	1	352480	1	570559	1	1	619882	295197	1	419142	345164	1	459266	1	566500	477233	1	1	1	1	1	1	1	1	643213	464235	1	1	1	1	1	748569	1
CP553	1	1	1	1	1	1	1	1	1	1	1	1	1	1	1	1	1	1	1	1	1	1	1	1	1	1	1	1	1	1	1	1	1	1	1	1	1	1	1	1	1	1	1	1	1	1	1	1	1
CP554	405616	1	1	1	1	1	1	1	1	1	1	1	1	1	1	1	1	1	1	1	1	1	1	1	1	1	1	1	1	1	1	1	1	1	1	1	1	1	1	1	1	1	1	1	1	894726	835898	1067501	1
CP555	1	1	1	1	1	1	1	1	1	1	1	1	1	1	1	1	1	1	1	1	1	284970	583511	1	1	1	1	1	1	1	1	1	1	1	1	1	1	1	1	568904	1	1	1	1	1	1	860371	747174	1
CP556	892909	1325173	1408418	1	841204	1	1	1	1	1305528	1190832	1	999952	800496	914843	1632276	1574522	1360278	877749	1	1	1795872	1885938	1791470	1	997221	421552	975616	992793	946573	1089815	1009388	704740	1792588	963260	1656469	751482	1338019	1017434	1492709	1739722	1771508	1028000	976459	969798	1	1	1	1288679
CP557	1	1	1	1	1	1	1	1	1	1	1	1	1	1	1	1	1	1	1	1	1	1	1	1	1	1	1	1	1	1	1	1	1	1	1	1	1	1	1	1	1	1	1	1	1	1	1	1	1
CP558	1	1	1	1	1	1	1	1	1	1	1	1	1	1	1	1882682	1738259	1288557	1	1	1	1139018	1	1	1	1	1	1	1	1	1	1	1	1	1	1	1	1	1	1	1	1	1	1	1	799935	783781	926541	1
CP559	1	1	1	1	1	1	1	1	1	1	1	1	1	1	1	3108287	3298295	2338684	1	1	1	1835776	1246515	1	1	1	1	1	1	1	1	1	1	1	1	1	1	1	1	1	1	1	1	1	1	1644653	1610372	1760523	1
CP560	1	1	1	1	1	1	1	1	1	1	1	1	1	1	1	1	1	1	1	1	1	1	1	1	1	1	1	1	1	1	1	1	1	1	1	1	1	1	1	1	1	1	1	1	1	1	1	1	1
CP561	1	1	1	1	1	1	1	1	1	1	1	1	1	1	1	379966	1	1	1	1	1	1	1	1	1	1	1	1	1	1	1	1	1	1	1	1	1	1	1	1	1	1	1	1	1	1	1	1	1
CP562	1	1	1	1	1	1	1	1	1	1	1	1	1	1	1	415188	1	1	1	1	1	1	1	1	1	1	1	1	1	1	1	1	1	1	1	1	1	1	1	1	1	1	1	1	1	1	1	1	1
CP563	1836274	2021594	2284768	919080	946362	947697	1	1	1	1511048	1635535	1856650	1125286	969429	869059	1227971	1824671	1265098	1165538	1605609	1	1208944	1424072	1327942	1	1923443	1876650	2555886	2757487	2474897	2155842	1885154	1877234	1008668	1292018	1204334	1	1079200	1125144	1701485	1642794	1946833	1172285	856343	1186223	1	1	1	2327642
CP564	1174105	1215126	1178482	673450	666419	635448	917976	870081	879996	726675	693000	739952	970000	1057417	1012478	2164798	1	1874257	792881	744107	762673	1227673	854100	638904	1	877241	894454	972270	940045	958558	760538	764856	766989	1096434	967685	921582	725737	711587	696579	955005	981924	927971	676266	679661	648890	2162145	2050282	2214110	1230989
CP565	2049987	2016058	1963990	1032226	1000833	1007915	1447227	1324157	1308983	1070664	1074792	1166922	1556468	1645772	1546496	3304987	2947630	2207906	1404149	1361040	1141085	3029667	2486351	1419190	2349080	1546249	1669901	1760917	1757036	1888161	1415837	1403836	1440899	2007430	2333629	2247020	1	1710646	1521559	2181330	1637263	2123941	1316687	1276878	1290102	3601385	3459294	3481981	1897338
CP566	1	1	1	1	1	1	1020193	1	1	1	1	1	897548	1006550	1	2035118	1801554	1533254	1	1	1	1	1	1	1	1	1	1	1	1	1	1	1	1	1	1	1	1	1	1	1	1	1	1	1	1	1	1	1
CP567	1	1	1	1	1	1	1	1	1	1	1	1	1	1	1	1	1	1	364480	1	1	975919	684748	387691	343984	347784	311643	386389	392198	387149	494375	505873	496132	413399	388806	374528	289637	1	321624	634235	636479	636965	406946	412839	391918	479357	483652	454580	481875
CP568	1	1	1	1	1	1	1	1	1	1	1	1	1	1	1	857053	600952	1	1	1	1	1	1	1	1	1	1	1	1	1	1	1	1	1	1	1	1	1	1	1	1	1	1	1	1	1	1	1	1
CP569	1	1	1	1	1	1	1	1	1	1	1	1	1	1	1	1	1	1	1	1	1	1	1	1	1	1	1	1	1	1	1	1	1	1	1	1	1	1	1	1	1	1	1	1	1	667145	664420	322957	1
CP570	1	1	1	1	1	1	1	1	1	1	1	1	1	1	1	1	1	1	1	1	1	1626917	1	1	1	1	1	1	1	1	1	1	1	1	1	1	1	1	1	1	1	1	1	1	1	1	1	1	1
CP571	1	1	1	1	1	1	1	1954286	1	1	1	1	1	1	1	3590744	4952974	4257438	1	1	1	1	1	1	1885255	1	1	1	1563834	1	1	1	1	1586009	1130585	1	1	1	1	1	1	1	1	1	1	1	1	1	1
CP572	1	1	1	1	1	1	1	1	1	1	1	1	1	1	1	1	1	1	1	1	1	1	1	1	1	1	1	1	1	1	1	1	1	1	1	1	1	1	1	1	1	1	1	1	1	1	1	1	1
CP573	1	1	1	1	1	1	1	1	1	1	1	1	1	1	1	1	1	1	242391	223506	1	968465	2493047	712509	731350	518401	616770	1	1	1	1172023	831797	1035374	1032707	918221	944252	585389	1	654425	1	1	1	1	1	1	1	1	1	1
CP574	1	1	1	2658230	2691121	2379813	1	1	1	1	1	1	1	1	1	4422733	4000624	3084579	1	1	1	1	1	1	1	1	1	1532630	1404768	1738955	1	1004588	1	1	841568	1	1	1	1	1	1	1	1	1	1	1	1	1	1
CP575	1	1	1	1	1	1	1	1	1	1	1	1	1	1	1	1	1	1	1	1	1	1	1	1	1	1	1	1	1	1	1	1	1	1	1	1	1	1	1	1	1	1	1	1	1	1	1	1	1
CP576	622652	1	537578	5245686	4969222	4852781	1	1	1	1	1	1	1088123	1016540	1082469	11262917	9174773	7391324	1	1	1	2657131	1612964	947837	1	1	1	10809121	9882341	11377992	1020204	1	943405	879389	1	798881	1	1	1	1	1	1	2817402	2628795	2610256	1	1	480903	1
CP577	1	446358	1	6894249	6642390	6436548	1	1	1	1	1	1	1249387	1211193	1167268	8618456	7818631	6163934	1	1	1	2509337	1830180	1060799	1	1	1	11538471	10809712	11640946	1099149	1058572	1014528	898297	807084	753997	1	1	1	1	1	1	3150002	2973923	2862788	1	1	1	1
CP578	2344929	1542193	2374373	2902062	2391283	3085014	3048561	3113181	2560798	3893130	2970631	2892475	2209825	2930469	3079922	1135968	1348774	1254271	3258572	3609927	3436576	1	1	1707442	2984356	3758991	4017192	2812790	2933184	2022038	1737592	1734828	1786605	3960968	2856217	3406674	2826335	3846397	3953804	2132951	2195559	1	3764457	3207067	3548649	3297266	3254062	3119722	2469903
CP579	1	1	845301	1036364	1049945	1026795	966448	906291	908107	1050175	1034953	1039540	945939	1041504	1050390	548433	514945	1	930797	939758	954545	1	1	1	1949070	1049102	1008618	993277	951295	1782478	1	1	575323	1	942326	926582	1	1022017	1013499	789883	1	1	1058814	961068	971605	851864	835548	1815183	1701995
CP580	1	1	1	1	1	1	1	1	1	1	1	1	1	1	1	1	1	1	375775	376972	474375	440872	897313	341088	1	557879	440757	704919	1388439	1142696	1	1	1	1208805	1145601	1124125	1	1	809403	1	1	535320	1	1	384721	982733	900827	974716	1082093
CP581	1	1	1	1	1	1	1	1	1	1	1	1	1	1	1	1	1	1	1	1	1	1	591107	659564	1	1	1	395554	388994	667644	540186	1	1	836982	393438	1	1	648404	1	1	1	1	1	1	1	360093	485486	567585	1
CP582	1	1	1	1	1	1	1	1	1	1	1	1	1	1	1	1	1	443708	1	1	1	395364	1	1	1	1	1	1	1	1	1	1	1	1	1	1	1	1	1	1	1	1	1	1	1	1	1	1	1
CP583	1	1	1	1	1	1	1	1	1	1	1	1	1	1	1	1	1	1	1	1	1	1	1	1	1	1	1	1	1	1	1	1	1	1	1	1	1	1	1	867195	852407	838271	1	1	1	1	1	1	1
CP584	1	1	1	1	1	1	1	1	1	1	1	1	1	1	1	1216799	866688	503631	1	1	1	1	1	1	1	1	1	1	1	1	1	1	1	1	1	1	1	1	1	1	1	1	1	1	1	1	1	1	1
CP585	1866250	1917981	1909695	1	1689091	1633076	1204733	1168133	1060797	1945425	1885760	1938583	1632555	1803024	1	3450427	4051161	3857088	1564699	1448276	1457379	2746265	3202110	2372454	1	1755300	1773691	1848205	1761024	1834656	1740545	1691260	1731790	2530659	2638729	2570318	1959095	1933309	1971881	2011561	2039468	2042072	1663334	1660654	1665519	1	1313573	1	1998707
CP586	2940420	3400846	3316990	3068599	2413130	2608341	2531451	1753990	1994874	3019496	3113857	3036278	3021754	3610080	3034738	6630257	7340422	6633490	2381481	2619274	2818422	4798247	6313741	4235516	3799882	2845603	3014876	3084617	3275181	4006739	2951516	2614119	2918369	4501287	4684354	4683688	4294782	3593249	3285290	3269375	3367056	3672263	3758195	3013155	3602763	1	2009255	1	3691143
CP587	1	1	1	1	1	1	1	1	1	1	1	1	1	1	1	1	1	1	1	1	1	1	2034284	1248843	1	1	1	1	1	1	1	1	930873	1551234	1143654	1274381	1	1	1	1636340	1	1160514	1	1	1	991129	1101618	1	1
CP588	1	2094582	1	1	1	1	1	1	1	1	1229764	417973	444441	663494	1	1	1587178	1584878	1	1	1	1	1	1	1	1	1	1	1	1	1	1	1	1	1	1	1	1	1	1	1	1	1	1	1	1	1	1	1
CP589	1	1	1	1	1	1	1	1	1	1	1	1	1	1	1	1	1	1	634964	1121655	1	1	1254330	1059890	1634823	1383184	1117874	2065962	2576893	2173817	1189587	1590580	1120877	1297998	1458119	1068107	1337503	1128248	1391149	2097459	1559083	1484696	757811	1099465	1120660	1516036	1202652	1	1532786
CP590	643169	663554	652060	424657	408201	414708	717256	622720	603813	509840	504281	525987	506906	463483	499886	1107110	918090	932168	524957	497847	533790	620142	502840	449967	562366	590839	556258	726461	688502	696848	652295	610043	622255	444634	410648	382794	354014	337043	376563	695314	696853	697128	459068	462964	458593	713228	721230	694052	598802
CP591	13673883	12638096	11786722	10257804	9544788	8712159	7509261	6495153	1	12070791	13332897	13927421	9050846	10359764	9286390	13713526	15711363	16533422	10895696	10003158	10338652	14796148	19772818	16837064	15643388	10827152	11588402	12398241	12101542	12210152	10622039	10750324	10786215	1	17037504	17997660	1	15407204	14731947	16603116	16498502	16996012	10744431	10879020	11632558	8921342	9852414	9838653	15135303
CP592	10847881	10987943	12572996	8812633	9640970	10711962	6782068	7549271	10258972	14058416	12679041	12097786	11786652	10599965	11587593	14845423	16509922	16737010	6484350	8633896	8927710	15858868	18237760	15238677	1	10135503	8581894	10352047	8415680	7932766	10239148	9373262	10192770	22231876	19060750	14634002	18476032	14876310	14170856	17477888	15288042	16381415	9339679	10873777	9377311	8921093	7211695	7759272	15597805
CP593	1	1	1	1	1	1	1	1	1	1	1	1	1	1	1	1	1	1	1	1	1	1	1	1	1	1	1	1	1	1	1	1	1	1	1	1	1	1	1	1	1	1	1	1	1	1	1	1	1
CP594	2407184	2426434	2403109	1854372	1850942	1796071	1531184	1370927	1219441	2405982	2543209	2456194	1981252	2011372	2040545	2235500	2767317	2561756	1986496	1904022	1886023	1	3895768	2940812	1	2059245	2184021	2321026	2314507	2255758	2075873	2038178	2027544	3750542	3294297	3252484	2719654	2726359	2691628	3482974	3277848	3209776	2108053	2071765	2047073	2056509	1996123	2056376	2980591
CP595	2547593	2499665	2466517	1648544	1700642	1615558	1	1	1	2611470	2590913	2617551	1956354	1873798	1973480	3120710	3100525	2966160	1908251	1847768	1908852	3159112	4520893	3358215	1	2048746	2044903	2310543	2231758	2290811	1991090	2015515	1954296	4100111	3825320	3756522	3077249	3042788	3130073	3917227	3792297	3707450	2141041	2088284	2034933	1927678	1899954	1874269	3409629
CP596	1	1	1	816621	1	1	1	1	738333	1	1	1	1	1	1	1	1	937848	1	1	1	680381	1	926340	1	1	843890	1	1	1	1	947022	910112	1030421	1	1	1	1	1	1025116	986856	989470	1	1	1	955143	903695	1	1
CP597	1	1	1019837	1	1	1	1	911677	1	1	1	1	1	1035180	1	763570	991566	934801	1	1	1	679934	1024922	1	2870024	1	1	1	1	952972	1	1	1	1071031	1	1	1	1	1	1074615	1092053	1034877	1	908334	1	1002339	1	1	1010862
CP598	1	1	1	1	1	1	1	1	1	1	1	1	1	1	1	589478	1	1	1	1	1	1	1	1	1	1	1	1	1	1	1	1	1	1	1	1	1	1	1	1176031	1	1	1	1	1	1	1	1	1
CP599	1	1	1	1	1	1	1	1	1	1	1	1	1	1	1	1	1	1	1	1	1	1	1	1	1	1	1	1	1	1	1	1	1	1	1	1	1	1	1	811105	1	786992	1	1	1	1	1	1	1
CP600	1	1	1	1	1	1	1	1	1	1	1	1	1	1	1	827914	649093	1	1	1	1	1	1	1	1	1	1	1	1	1	1	1	1	1	1	1	1	1	1	1	1	1	1	1	1	1	1	1	1
CP601	1	1	1489886	1828388	1863350	1794592	2841612	2769191	2798233	1	970582	953576	3675961	4123119	3763704	6918680	7691562	6999204	1	1	1	1854480	1584669	1141063	2621602	2620267	2527231	3226340	3090258	3108023	3234400	3310660	3072058	4591559	3917144	3937745	982530	982660	954790	1366335	1348626	1286287	1001426	963450	1	864218	843984	1	5212567
CP602	1513161	1467945	1472421	1649383	1629037	1602978	2449887	2383371	2278893	1	1	1	3057470	2915203	3029039	7556406	6634591	5615644	1	1	775980	1974857	1563686	1143675	3276064	2124403	2144956	2703808	2612647	2614028	2820376	2815553	2741174	3643472	3537136	3488797	910538	943548	934500	1395220	1348770	1346414	960461	942596	1	1	1	933213	4981506
CP603	1	1	1	1	1	1	1	1	1	1	1	1	1	1	1	1	1	1	1	1	1	491179	1	1	1	1179545	1211943	1478877	1485296	1429998	1484191	1468375	1448542	2090300	1899481	1897113	1	1	1	1	1	1	1	1	1	1	1	1	2388283
CP604	1	1	1	1	1	1	1	1	1	1	1	1	1	1	1	1071331	795035	672943	1	1	1	3235526	2220375	1236502	1	1	1	1	1	1	1	1	1	1	1	1	1	1	1	1	1	1	1	1	1	1	1	1	1
CP605	981497	1039172	1037119	1	1	446196	1	1	1	1	1545792	2077297	1	1	1	1	803342	596526	1421163	1	900143	2444131	2046589	2087966	1555193	1661998	1631972	1	2255544	2282583	1545041	1302673	885673	2092868	1563717	1548026	1916790	1921453	1922656	1126011	1014016	1144525	1573517	1586569	1591680	1	1	1	1267748
CP606	1	1	1	1	1	1	1	1	1	1	1	1	1	1	1	1	1	1	1	1	1	580631	1	1	1	1	1	1	1	1	1	1	1	1	1	1	456917	1	1	1	1	1	1	1	1	1	1	1	1
CP607	1	1	1	1	1	1	1	1	1	1	1	1	1	1	1	1	1	1	1	1	1	1	1	1	1	1	1	1	1	1	1	104627	1	788252	1	1	1	1	1	1	1	1	1	1	1	1	1	1	1
CP608	1	1	1	1	1	1	1	1	1	1	1	1	1	1	1	1	1	1	1	1	1	640593	1	1	1	1	1	1	1	1	1	1	1	1	1	1	1	415230	1	1	1	1	1	1	1	1	1	1	1
CP609	1	1	1	2012752	1	1	1	1681485	1	1960853	2101360	1848371	1	1	1	1918317	1	1	3502901	1745758	1614771	1737326	4512453	5177509	3017954	1830426	1803500	1888490	3461617	1644758	4345771	2846057	4769364	2581946	3962596	4430924	2791453	3606473	2227654	2730566	3025242	6015013	1997768	1771323	1506836	2053612	3121249	5092526	4186451
CP610	3565240	4651798	4901980	1	3000270	1340646	1	1	1	1	1	1	2837824	3029104	2817384	1	2397997	1930453	1	1	1	1	1	1	1	1493179	1270526	1801731	1	1	1	1	1	1	1	1370839	1	1	1	1	1	1	1284302	2020084	1	1557337	1	1	1
CP611	1	1	1	1	1	1	1	1	1	1	1	1	1	1	1	1	1	1	1	1	1	1003747	911886	784650	1	306705	261180	1	257339	323248	446495	1	95937	1	356822	595771	1	1	409698	665590	714375	1	530333	562406	288537	445990	500611	658077	521009
CP612	2879084	1626258	2883869	2449889	2392487	2082286	2047790	1355335	1	3486982	3500765	1	2692947	2565357	2720440	1532049	2308117	1756745	1	1	1	965313	1	1	1956383	2031207	1553262	1	2071595	1	1	1	1103003	2099529	1804592	1	1	1	1	1	2490503	1824707	1	1	1	1	1	1	2156468
CP613	1	1	1	1	1	1	1	1	1	1	1	1	1	1	1	1	1	1	1	1	1	1	467092	1	1	1	1	539938	941599	1	844129	1	1	883977	1	1	1	1	1	1	1	1	1	1	1	1	1	1	1039157
CP614	1	1	1	1	1	1	1	1	1	1	1	1	1	1	1	1	1	1	267942	1	1	1	1	1	823541	1	396442	1	1	1	1	1	1	1	1	1	1	1	1	1178034	1218131	1213801	1	1	1	1	1	1	222902
CP615	1	1	1	1	1	1	1	1	1	1	1	1	1	1	1	1	1	1	1	525321	560887	1	1	1	1	1	547470	1	1	1	1	1	1	1	1	1	1	1	1	1682695	1845438	1807013	601612	559947	577519	1	1	1	1
CP616	1	1	1	1	1	1	1	1	1	1	1	1	1	1	1	1	1	1	1	1	1	1	1	1	1	1	1	1	1	1	1	1	1	1	1	1	1	1	1	1	1	1	1	1	1	820594	775038	816539	1
CP617	1	1	1	1	1	1	1	1	1	1	1	1	1	1	1	1	1	1	1	1	1	1180058	2471819	1	1	1	1	1	1	1	1	1	1	1	1	1	1	1	1	2788724	3022653	2594474	1	1	1	1	1539144	1	1
CP618	1	1	1	1	1	1	1	1	1	1	1	1	1	1	1	1	812216	847016	784316	1	1	1	785834	368590	1	1	1	1	1	1	1	1	1	382026	1	664208	1	1	1	914056	1172898	1	387149	739299	688561	1	1	1	548307
CP619	1	1	1	1	1	1	1	1	1	1	1	1	1	1	1	1	1	1	1	1	1	1	1	1	1	1	1	1	1	1	1	1	1	1	1	1	1	1	1	1315829	1	1	1	1	1	1	1	1	1
CP620	1	1	1	1	1	1	1	1	1	1	1	1	1	1	1	1574779	1729062	1759515	1	1	1	1	1	1	1	1	470777	1	1	1	1	1	1	1	1	1	1	1	1	503866	664237	1336863	1	1	1	1	1	1	1
CP621	1103539	1	1121889	773219	1	668646	642536	574979	1	984159	1023065	1	859160	957739	906813	1	1852633	1842522	1	1	1	1	1	1	1	1	1	1	1	1	1	1	1	1	1	1	1	1	1	1	1	1	1	1	1	1	1	1	1
CP622	797560	1	802356	560262	588775	509017	1	1	1	777283	789511	1	687138	1	610573	1740590	1	1845521	562458	526341	1	1822373	1485660	1057150	1	657583	646174	1	1	1	658148	602696	614403	1092465	1315470	1196166	991488	995959	933939	1194925	1221894	1	1	1	673076	1	604816	1	1064589
CP623	1	1	1	1	1	1	1	1	1	1	1	1	1	1	1	1	796909	596230	1	1	1	1	1	1	1	1	1	1	1	1	1	1	1	1	1	1	1	1	1	1	1	1	1	1	1	1	1	1	1
CP624	1	1665342	1	1	1	1	1	1	1	1	1	1	1	1	1	1	1	1	1495377	1499686	1492260	2396522	2090197	1324379	2814970	1661241	1589874	1686443	1639487	1706123	1507879	1556150	1562677	2054754	1590624	2260319	1843779	1818029	1802176	1539463	1522788	2132244	1465925	1496843	1494740	1902725	1910372	1937791	2226236
CP625	1	1	1	1	1	1	1	1	1	1	1	1	1	1	1	1	1	1	1	1	1	1	1	1	1	1	1	1	1	1	1	1	1	1	1	1	1	1	1	1	1	1	1	1	1	1439097	1	1	1
CP626	1	1	405910	1	1	1	1	1	1	1	1	1	1	1	1	956954	826098	598251	1	1	1	1	1	1	1	1	1	1	1	1	1	274433	1	1	1	1	1	1	1	1	1	252680	1	1	1	1	1	1	1
CP627	705750	745037	659245	1	1	1	1129188	751643	732105	1	1	1	400256	400558	411341	1353467	1172990	992842	1	1	1	1	1	1	1	1	1	1	1	1	1	1	1	1	1	1	1	1	1	1	1	1	1	1	1	1	1	1	498531
CP628	1	1	1	1	1	1	1	1	1606878	1	1	1	1	1	1	1	1	154174336	1	1	1	1	1	1	1	1	1	1	1	1	1	1	1	1	1	1	1	1	1	1	1	1	1	1	1	1	1	1	1
CP629	1	1	1	1	1	1	1	1	1	1	1	1	1	1	1	1	1	1	1	1	1	556319	1	1	1	1	1	1	1	1	1	1	1	1	1	1	1	1	1	1	1	1	1	1	1	1	1	1	1
CP630	1	1	1	1	1	1	1	1	1	1	1	904355	1	1	1	633467	1	1	1	1	1	1	1	1	1	1	1	1	1	1	1	1	1	1	1	1	1	1	1	1	1	1	1	1	1	1	1	1	1
CP631	1	1	1	1	1	1	1	1	1	1	1	1	1	1	1	625237	1	1	1	1	1	1	1	1	1	1	1	1	1	1	1	1	1	1	1	1	1	1	1	1	1	1	1	1	1	1	1	1	1
CP632	1	4989308	5092558	2533044	2525412	2406046	1	1	1427594	1204206	1183295	1194979	2179703	1879123	2010693	2286677	5529872	2893993	4055691	3875594	3864531	1960744	5100917	1815079	3252608	3261867	1969812	3531223	3418200	1	4836691	4887700	4551046	1726322	2865022	1493708	2540091	2061183	2734050	5937986	5977531	5991591	2371016	3534990	3525988	3949339	2634207	1	4181425
CP633	1	1	1	1	1	1	1	1	1	1	1	1	1	1	1	1	1	1	1	1	1	1	1	1	1	1	1	1	1	1	1	1	1	343602	1	1	1	1	1	1	1	1	1	1	1	1	1	1	1
CP634	1	1	1	1	1	1	1	1	1	1	1	1	1	1	1	1	1	1	1	1	1	1075029	719385	1	1	713849	1	1	1	1	1	1	1	1	588733	768509	1449240	954117	1	510146	1	1	414115	1	738071	1	1	1	751874
CP635	1233181	1249615	1214604	975632	975079	944375	1029813	1049438	1023783	860555	846178	846922	1062585	1150295	1112138	953929	1085353	1110327	1000763	956962	991190	883963	904900	993765	1	1045159	1055820	1039376	1035203	1030196	1094137	1098946	1109721	1113748	1020951	1018599	816908	848053	847380	978774	994878	969210	907235	897651	923116	1436178	1415499	1415905	1127414
CP636	1	1	1	1	1	1	1	1	1	1	1	906893	1	1	1	1	1	1	1	1	1	1	1	1	1	1	1	1	1	1	1	1	1	1	1	1	1	1	1	1	1	1	1	1	1	1	1	1	1
CP637	1	1	1	1	1	1	1	1	1	1	1	1	1	1	1	1	1	1	380704	1	1	1	1	1	1	566633	435022	660385	1	1	571569	500569	575136	1	1	1	1	1	1	242689	483094	1	1	1	1	1	1	1	1
CP638	1	1	1	591151	1	1	1	731927	1	1	1	1	1	1	1	1	1	1	798880	778031	900003	470324	1	948514	1	1025558	1215796	1375368	1	1258610	1107816	1102918	1071758	1288148	944035	1049843	1	494212	627421	957668	747463	1	817090	1	822099	976653	962651	949623	876859
CP639	925473	1	1369423	1	1	1	1	1	931301	1	1	1	850706	894233	943597	1363751	2855299	1273679	832767	764967	1	1	1	1	2638010	1049325	1	1	1	1	1372550	1262293	1313578	967975	977557	975115	1173373	1	1	496893	537962	465724	845440	1	836254	1123195	1068712	1015644	736486
CP640	1012258	1027785	1043822	742185	1	715639	517110	890532	760391	792174	754496	753770	690581	687174	691623	2206899	2196007	1934608	745563	726422	814314	1468504	909287	644254	1	885076	788804	782919	767104	744222	808024	817518	792697	629393	531726	535377	639333	657565	663259	1165044	1087279	1164353	641880	630385	628149	1283314	1076986	526621	880497
CP641	1765524	1808715	1807385	990959	1038633	1058829	1	1	1	868571	838405	815487	1207369	1214444	1	3051332	1884252	1689205	1187183	1202078	1143604	994707	1033924	1	1	1499226	1451280	1495765	1561767	1464016	1480105	1414263	1404692	1044469	1	1	1	1	1	1612210	1634205	1	1032887	1054292	998471	2653453	2599513	2565041	1484236
CP642	1835081	1636155	1515362	1233826	1214515	1161549	2244951	1973831	1	857746	911150	876547	1351724	1336818	1653239	2476677	2183744	1806946	1	1105718	1217252	1219371	1110264	636510	3458546	1690989	1669152	1714100	1535956	2178333	1824660	1745862	1712398	961586	947286	1398407	874612	594178	552599	2045760	2017460	1871183	1170160	1448031	1154150	2393821	2651093	2631804	2094386
CP643	1	1	1	1	1	1	1	1	1	1	1	1	1	1	1	827833	1	622678	1	1	1	1	1	1	1	1	1	1	1	1	1	1	1	1	1	1	1	1	1	1	1	1	1	1	1	1	1	1	1
CP644	1	1	1	1	1	1	1	1	1	1	1	1	1	1	1	1254503	1068456	1	1	1	1	505523	1	1	1	1	1	1	1	1	1	1	1	1	1	1	1	1	1	1	1	1	1	1	1	1	1	1	1
CP645	1	1	1	1	1	1	1	1	1	1	1	1	1	1	1	1	1	1	1	1	1	1	1	1	1	1	1	1	1	1	1	1	320117	1	583275	1	1	1	1	1	1320143	2572345	1	1	682406	1	1	1	1
CP646	1	1	1	1	1	1	1	1	1	1	1	1	1	1	1	1	1	1	1	1	1	1	1	1	1	1	1	1	1	1	1	1	1	1	1	311371	1	1	1	1	1	1	1	1	1	1	1	1	1
CP647	1	1	1	1	1	1	1	1	1	1	1	1	1	1	1	1	1	1	1	1	1	1	516436	1	1	1	1	1	1	1	1	1	1	1	508241	1	1	1	1	1	1	1	1	1	1	1	1	1	1
CP648	1	1	1	1	1	1	1	1	1	1	1	1	1	1	1	1	1	1	1	1	1	1	1	1	1	1	1	2416288	2311021	2220733	1	1	1	2087777	1861610	1849449	1	1	1	1	1	1	1	1	1	1	1	1	1
CP649	1	1	1	1	1	1	1	1	1	1	1	1	1	1	1	1	1	1	1	1	1	1	1	1	1	1	412706	1	1	1	1	1	1	772211	1	1	1	485979	1	1660425	450840	1	1	1	1	1	1	1	1
CP650	555043	1	573748	1	1	1	1	1	1	1	1	1	1	1	1	1	1	1	1	1	1	1	1	1	1	1	1	1	1	1	1	1	1	1	1	1	1	1	1	1	1	1	1	1	1	1	1	1	1
CP651	1	1107382	1127736	1	1	1	1	1	1	1	1	1	1	858981	1	1711733	1355408	1	1	1	1	1164765	1391585	1	1281551	897821	833102	904623	869590	932700	1	802338	817286	1393186	1	1225848	1	1	1	1122033	1268371	1199478	1	1	1	1061003	1034162	1062260	1246941
CP652	1	1	1	1	1	1	1	1	1	1	1	1	1	1	1	1062988	1	939531	1	1	1	687138	749390	1221290	1	1	1	1	1	1	1	1	1	711237	720515	671932	1015315	959182	1	1	1	600905	1	1	1	1	1	1	1
CP653	3120612	1605997	734695	1	1	1	1	1	550349	1053370	1	1	1938715	1	1	1	1	1	1	1	1	1	1	1	1	1	1	1	1	1	1	1	1	1	1	1	1	1	1	1	1	1	1	1	1	1	1	1	1
CP654	1	1	1	1	1	1	1	1	1	1	1	1	1	1	1	1	1	1	1	1	1	1	938028	1999116	1	1	1	1693367	1	965445	1	1727779	1	1	1	1789909	1127149	1410193	1473367	1	1767830	1	1	1284287	1806631	1	1	1	1
CP655	1	1	1	651354	1	1	1	1	1	966847	1	1	1	1	1	1	1	624899	1	958852	980483	1	1474270	855386	1	1	847820	1035268	1	1	1	1	1	1431559	1441821	1414730	1	1056199	1	1	1	1	704205	1	743662	1053864	998396	1	1
CP656	1	1	1	1	1	1	1	1	1	1	1	1	1	1	1	1	1	1	1	1	1	1	1	1	1	1	1	1	1	1	1	1	1	1	1	1	1	1	1	1	1	1	1	1315204	1331991	1	1738225	1	1
CP657	2857862	3445506	2743150	1971979	1916682	1871698	2102717	1496348	1448233	2471137	2518485	2561641	2355817	2101141	2059724	6007989	5693848	5934282	2024296	2037631	2009541	5777052	4575475	4614695	1	2167055	2271741	2321083	2237160	2199279	2063930	2265763	2225905	3782968	4914802	3835842	4058944	2987550	2944078	4416695	4648525	3507573	2175315	2224281	2171648	2867165	2735719	2166396	3115219
CP658	1	1	1	1	1	1	1	1	1	1	1	1	1	1	1	855608	1216700	751387	1	1	1	740908	1007821	576688	1	1	1	1	1	1	1	1	1	774665	680475	667957	1	1	1	724727	732465	697532	1	1	1	1	1	1	1
CP659	1	1	1	1	1	1	1	1	1	1	1	1	1	1	1	653534	1392177	966222	1	1	1	827038	1015558	1	1	1	1	1	1	1	1	1	1	839507	739862	1	1	1	1	1	734659	1	1	1	1	1	1	1	1
CP660	1	1	1	1	1	1	1	1	1	1	1	1	1	1	1	1	1	1	1	1	1	1264893	1	426746	287691	1	1	1	265661	1	312775	299815	1	1	1	1	271778	1	1	366875	1	1	1	1	1	1	1	1	321665
CP661	1363612	1	1425214	1364123	1	1	1490798	1290134	1242648	1	1260425	1	1	1432254	1	1542256	1587310	1688156	1	1	1	1	1	1	1	1	1	1	1	1	1	1	1	1	1	1	1	1	1	1	1	1	1	1	1	1	1	1	1
CP662	1	1	1	1	1	1	1	1	1	1	1	1	1	1	1	886266	1	1	1	1	1	1	1	1	1	1	1	1	1	1	1	1	1	1	1	1	1	1	1	1	1	1	1	1	1	1	1	1	1
CP663	1	1	1	1	1	1	1	1	1	1	1	1	1	1	1	1044087	907941	1038150	1	1	1	1	1	1	1	1	1	1	1	1	1	1	1	1	1	1	1	1	1	1	1	1	1	1	1	1	1	1	1
CP664	1	1219239	1	1172051	1068190	1102123	1555869	1620222	1	1	1	1	2134631	1	1	2100591	1663600	1	1	1	1	1	1	1	1	1	1	1	1	1	1	1	1	1	1	1	1	1	1	1	1	1	1	1	1	1	1	1	1
CP665	1	1	1	1	1	1	1	1	1	1	1	1	1	1	1	1	1	1	884197	1	577388	834260	1441842	1145262	2744023	1657312	1639867	1053137	1599301	1426137	1623149	1749570	1024193	1377797	1049334	1065877	1530368	1467230	772590	3078403	1431977	1421006	879574	523272	1951915	1	1601972	1	1464929
CP666	1	1	1	1	1	1	1	1	1	1	1	1	1	1	1	1	1	1	1	1	1	1	1	1	1	1	1	1	1	1	1	1	1	1	850948	1	1	1	1	1	1	1	1	1	169740	1	1	1	1
CP667	1692978	1692044	1682766	1312668	1	1296013	1	1	1	1779764	1764217	1782267	1300682	1365456	1312969	3366145	3666646	3238631	1546731	1505894	1522627	2667498	2561419	1902719	1	1569671	1577112	1523970	1573781	1564258	1502359	1510391	1483703	2085336	1943280	1950707	1878812	1824606	1805902	2626167	2614885	2549017	1410859	1496613	1431183	1276016	1206938	1286407	2076819
CP668	1	377994	1	1	1	1	300985	1	1	1	1	1	1	1	1	504660	879460	619316	1	1	1	1	1	1	1	1	1	1	1	1	1	1	1	1	1	1	1	1	1	1	1	1	1	1	1	1	1	1	1
CP669	1	635740	1	1	1	1	638663	606253	583236	1	1	1	1	1	1	1	1050419	1	1	1	1	772926	1	1	1	1	1	647209	630197	635562	1	1	1	1	1	1	1	1	1	1	1	1	1	1	1	772911	760329	737358	1
CP670	1	1	1	1	1	1	1	1	1	1	1	1	1	1	1	474011	602137	468368	1	1	1	1	1	1	1	1	1	1	1	1	1	1	1	1	1	1	1	1	1	1	1	1	1	1	1	1	1	1	1
CP671	1	1	1	1	1	1	1	1	1	1	1	1	1	1	1	1790560	1710990	1094478	1	1	1	1	1	1	1	1	1	1	1	1	1	1	1	1	1	1	1	1	1	1	1	1	1	1	1	1	1	1	1
CP672	1	1	1	1	1	1	1	1	1	1	1	1	1	1	1	1377011	1174261	772849	1	1	1	1	1	1	1	1	1	1	1	1	1	1	1	1	1	1	1	1	1	1	1	1	1	1	1	1	1	1	1
CP673	1	1	1	1	885502	1	1	1	1	1	1	1	1	1	1	2244431	892560	2844768	1	1	1	1	1	1	1	1	1	1	1	1	1	1	1	1	1	1	1	1	1	1	1	1	1	1	1	1	1	1	1
CP674	1786713	1764012	1	1	1	1	1	1	1	1	1	1	852867	872839	840805	2392853	2439554	2095097	1	1	1	1	1	1	1	1	1	1	1	1	1	1	1	1	1	1	1	1	1	1	1	1	1	1	1	1	1	1	1
CP675	1	1	1	875182	1	1	1658641	1582688	1530385	1	1	1	2021169	1726787	2096819	719505	3584699	1523414	1	1	1	1	1	1	1	1	1	1	1	1	1	1	1	1	1	1	1	1	1	1	1	1	1	1	1	1	1	1	1
CP676	1	1	1	1	1	1	1	1	1	1	1	1	1	1	1	1	1	1	1	1	1	526689	1	1	1	1	1	686762	707840	641074	755090	747413	1	1133691	1101856	1099933	1	1	1	1	1	1	1	1	1	1	1	1	1766720
CP677	1	1	1	1	1	1	1	1	1	1	1	1	1	1	1	1	461015	370753	1	1	1	1	1	1	1	1	1	1	1	1	1	1	1	1	1	1	1	1	1	880380	901426	858912	1	1	1	1	1	1	1
CP678	1	1	1	1	1	1	1	1	1	1	1	1	1	1	1	766070	1	1	1	1	1	1	1	1	1	1	1	1	1	1	1	1	1	1	1	1	1	1	1	881861	814827	823448	1	1	1	1	1	1	1
CP679	1	1	1	1	1	1	1	1	1	1	1	1	1	1	1	1	1	1	1	1	1	1	2465511	1	1	1	1	1	1	1	1	1	1865982	1	1	1	1	1	1	1	1	1	1	1	1	1	1	1	1
CP680	1	1	1	1	1	1	1	1	1	1	1	1	1	1	1	1	1	1	2434643	1317451	1	1	1	2857089	1	3265692	1	1	4184212	2707839	1	3333529	1	1	4253152	3680893	1	1	1	1	1	1	1	1	1	1	3409524	4706562	1
CP681	1	1	1	1	1	1	1	1	1	1	1	1	1	1	1	1	1	1	1	1	1	1	1	1	1	1	1	1	1	1	1	1	1	1	1	1	3674985	1	1	1	1	1	1	1	3354365	1	1	1	1
CP682	1925736	1671279	1521410	2468289	2442970	2458228	1950955	1676918	1	3047675	3335466	3267552	2596509	2664686	2320209	1	1	1	1	1	1	1	1	1	1	1	1	1	1	1	1	1	1	1	1	1	1	1	1	1	1	1	1	1	1	1	1	1	1
CP683	861283	1	1	1	1	1	1	1	1	1611815	1	1648609	1	1	1	1	1	1	1	482855	728551	1	1	1	1	1	755086	1	1	1	1	1	966835	1467499	1	1	1	1934427	1910724	2100612	1616481	1	1	1	1	1	1	1	1
CP684	1	1	1	1	1	1	1	1	1	1	1	662883	1	1	1	476458	444216	464282	1	1	1	1	1	1	1	1	1	1	1	1	1	1	1	1	1	1	1	1	1	1	1	1	1	1	1	1	1	1	1
CP685	1	1539995	1574127	1443474	1359059	1605926	1602135	1499740	1431673	1991018	1	1	1	1	1	4110398	1	3308962	1	1	1	1	1	1950302	1	3644074	1723677	1	1	2090958	1492108	1	1	1	1	1	1	1	1712946	3775093	1	1	1	1	1	1	1	1	2206195
CP686	1	2264487	1685228	1444059	1296200	1	1	1	1	2521435	2625428	1	1	1	1	3132013	1	2656233	1915010	1867471	1	3081505	3283942	2407771	2050721	1	1768188	1986484	1	2498583	1540786	1713457	1696984	2561785	2161003	2226053	1	2116726	2123231	3614907	3150514	3293325	1594198	1430859	1	1043806	1069620	1223876	2554486
CP687	1	1	1	2600795	2688603	2706614	1	1	819241	3354207	3370898	3717485	3333994	3696699	3614244	1	1	1	1	1	1	1	1	1	1	1	1	1	1	1	1	1	1	1	1	1	1	1	1	1	1	1	1	1	1	1	1	1	1
CP688	1	1	1	1	1	1	1	1	1	1	1	1	1	1	1	1	1	1	501778	1	1	1	1	1	1	551582	1	590331	544330	677518	1	489787	560896	1	1	1	1	1	1	1	444101	1	1	1	1	930297	702843	851724	1
CP689	1	1	1	1	1	1	1	1	1	1	1	1	1	1	1	1	1	1	612250	659669	622276	1181570	1	1	1	1	588272	711814	1	743262	675053	1	1	1	1	1	1	1	1	1	836037	823162	1	1	1	1	1	1	1
CP690	1	505657	1	1	1	1	1	1	1	1	343014	1	1	1	1	1329526	1287772	1330729	1	1	1	1	1	1	1	1	1	559607	1	1	1	1	1	1	1	1	1	1	1	1	1	1	1	1	1	375240	1	1	1
CP691	1	1	1	1	1	1	1	1	1	1	1	1	1	1	1	1	1	1	707166	374132	1	1	1	1	1	1	1	1	1	1	1	1	1	1	1	1	1	1	1	1	1	1	1	1	1	1	1	1	452305
CP692	1	1	1	1	1	1	1	1	1	1	1	1	1	1	1	1	1	1	381644	365853	1	656263	1	1	1	546036	455482	1	1	1	309789	1	1	1	344087	344257	1	1	1	1	335602	1	1	1	238267	1681111	1652668	1677361	1
CP693	1	392548	1	1	1	1	1	1	1	1352515	1534540	1389510	1	1	1266995	1	1	1	1	1	1	1	1	1	1	1	1	1	1	1	1	1	1	1	1	1	1	1	1	1	1	1	1	1622090	1	1	1	1	1
CP694	1	1	1	1	1	1	1	1	1	1	1	1	1	1	1	1	1	1	1862439	1753602	1797151	2485931	2561313	1448876	1	1934893	1896297	2388395	2471751	3172955	2061075	2018925	1975907	1767699	1479132	1454750	1099965	1139792	1118133	2495263	2368464	2354676	1599512	1573516	1517075	2405622	2368888	2347641	1702305
CP695	1	1	1	1	1	1	2276953	1	1	1	1	1	1	1	1	1	3121072	1942849	1	1	1	1	1	1	1	1	1	1	1	1	1	1	1	1	1	1	1	1	1	1	1	1	1	1037360	1009894	1	1	1	1
CP696	10240381	17860766	14260398	16690064	16286914	15726884	14295583	13677128	14142466	15143485	15194198	15192554	17518270	16907568	16334254	1	5725962	8807502	1	1	1	1	1	1	1	1	1	1	1	1	1	1	1	1	1	1	1	1	1	1	1	1	1	1	1	1	1	1	1
CP697	1	1	1	1	1	1	1	1	1	1	1	1	1	1	1	1	1	1	1	1	1	1	1	1	1	1	1	1	3234083	1	1	1	1	1	11173307	5887299	1	1	1	6660404	1	1	1	1	1	10067936	10750544	11041523	1
CP698	1	1	1	1	1	1	1	1	1	1	1	1	1	1	1	1	1	1	3429917	1	1	1	2049412	3101277	1	2886462	1	1	1	1	4618620	1	1	1	3393286	1	1	1	4865508	1	1	1	1	1	1	1	1	1	1
CP699	1	1	1	1	1	1	1	1	1	1	1	1	1	1	1	1000053	841221	625873	1	1	1	1	1	1	1	1	1	1	1	1	1	1	1	1	1	1	1	1	1	1	1	1	1	1	1	1	1	1	1
CP700	1	1	1	1	1	1	1	1	1	1	1	1	1	1	1	717670	592523	464768	1	1	1	1	1	1	1	1	1	1	1	1	1	1	1	1	1	1	1	1	1	1	1	1	1	1	1	1	1	1	1
CP701	2282983	3288150	1491432	1	1	1	3879882	2515262	2025658	631990	1	709550	614295	660053	1	1607102	790145	893993	1	1	1	481773	354254	1	1	1	1	575534	1	1	1	1	1	418788	293407	1	1	1	1	742596	1	1	517816	536867	538325	1	1978789	1	712217
CP702	1076797	1	1714468	1116483	878757	1754241	1639339	1789778	1372465	1	1526091	911003	698611	884286	866183	1114836	1	1	822435	786343	1	1	1	1	2742733	1181103	1184651	1498014	1114195	1418349	820531	1066713	991202	1	1	1	1	1	1	491990	785034	847026	695818	596498	653812	1025792	1775321	864525	431680
CP703	1	1	1	1	1	1	1	1	1	1	1	1	1	1	1	1	1	1	1	1	1	1	1	1	1	1	1	1	1	1	1	1	1	1	1	1	1	1	1	1	1	1	1	1	1	287736	1	301963	1
CP704	844357	1073938	1	1	1	1	1	1	1	1	1	1	1	1	1	1	1	1	1	1	1	1	1	1	1	1	1	1	1	1	1	1	1	1	1	1	1	1	1	1	1	1	1	1	1	1	1	1	1
CP705	1401001	1	1250442	1	1150431	1	1	1	1351001	1605813	1606579	1	1746474	2023057	2089569	1	953903	1	1	1	1	1	521491	1221724	1	1696995	1	1	1	1	1	1	1	2743858	2460975	2531573	1	1635854	2317985	1408881	1421857	1425704	1	1259548	1306052	1	1	1	1
CP706	1387793	1163699	1126784	772150	799411	760377	1	842316	752537	1217720	1222242	1357065	1117345	1279000	1325773	3400957	2660969	1925817	1299298	1278511	1229763	2865783	1708929	1133937	1	1186650	1044887	1217278	1362846	1226837	1250297	690005	928298	2104826	1865946	1866095	1403528	1333789	1432183	1297569	1296411	1684745	1	883428	905607	1528666	1875617	1693324	2002823
CP707	2290496	2070731	2161605	1427236	1451549	1429801	1	1403873	1463970	2131173	2156359	2127654	2153160	2352704	2425651	4388375	3684030	4088271	3069713	2309418	3343380	4192631	4479802	2044397	3563055	2169792	1920248	2356116	3357220	2554411	1294541	1374078	1570233	3515022	3461944	3508153	3170254	3288165	3329444	2715763	3831579	2832401	1648259	1655170	1701743	3072478	3244394	3127333	4424856
CP708	1	1	1	1	1	1	1	1	1	1	1	1	1	1	1	1	1	1	682814	916748	691736	835276	509410	367954	1131802	896184	910051	1483549	1039792	1571706	1180010	932781	1163935	552933	398927	383447	342956	327828	332291	724954	1106313	1194287	719976	1	1	1372021	1	1325990	905531
CP709	1	1	1	1	1	1	1	1	1	1	1	1	1	1	1	1	1	1	1	1	1	1	1	1386197	865593	453790	1	1	1	1	1	1	1	1410582	1268017	1115518	1	1	1	742704	1	1	1	1	1	1	1	1	1
CP710	1	666977	1	1	1	1	1	743494	1	1	992279	1	1	1	1	3025314	1	2466952	1	1	1	1	1	1	1	1	1	1	1	1	1	1	1	1	1	1	1	1	1	1	1	1	1	1	1	1	1	1	1
CP711	1	1	1	1	1	1	1	1	1	1	1	1	1	1	1	1	1	1	1	1	1	1719570	1455788	1	1	1	1	1	417001	445696	1	1	1	1331479	1139244	1068928	1	1	913357	1	1	560312	513980	536553	1	1	1	1	1
CP712	1037744	976181	969137	1	1	1	1	1	1	884093	1222562	1635610	1	1	1	1506960	1130571	1103939	1	1	1	625783	1067902	1077613	1	1	1	1	1	1	981130	997242	951839	1099553	1022239	1	892761	899193	948521	1036705	1041181	1075863	894132	1	1	945689	950190	1055098	945100
CP713	970224	1	1018280	1	1	919544	1	1	1	1	1209028	1597434	1	1	1	1168943	1389683	1136920	1	1	1	509475	1076137	1186190	1	1	1	1	1	1	1	1048081	1006245	1145583	1011842	1	1	1	1	1116380	1	1082474	1	1	1	975222	1	1144107	1
CP714	1	1250217	1228146	2552585	1	1	2299611	1939327	1989424	1	1458988	1	1	1	1	1	914524	1234505	1	1	1	1	1	1	1	1	1	1	1	1	1	1	1	1	1	1	1	1	1	1	1	1	1	1	1	1	1	1	1
CP715	1	1	1	1	1	1	1	1	1	1	1	1	1	1	1	1	1	1	1	1	1	1	1	1	1	1	700201	506461	1	469397	439460	1	504925	1	1	1	1	1	1	339153	1	1	1	1	1	1	1	1	577632
CP716	1	1	1	1	1	1	1	1	1	1	1	1	1	1	1	1	1	1	2734654	2094640	1	1	1	1094556	1	2884090	2468957	1862870	2178833	1860990	2997407	2086779	2114753	2079691	1643141	1167280	1	1	873012	1886523	1	1578200	2012929	2329237	1663087	1	2508864	2181413	1
CP717	1191685	1	1	1	1	1	1	1	1	1	1	1	1	1	1	1	1	1	1	1	1	1	1	1	1	1	1	1	1	1	1	1	1	1	1	1	1	1	1	1	1	1	1	1	1	1	1	1	1
CP718	1	1	1	1	1	1	1	1	1	1	1	1	1	1	1	1	1	1	1	1	1	1	1335989	1	1	1	1	1	1	1	1	1	1	1	1	1	759067	925033	1	1	1	1171490	1	1	1	1751356	816277	1	805551
CP719	1	1	1	1	1	1	1	1	1	1	1	1	1	1	1	1	1	1	1	1	1	1	1	1	1	1	1	1	1	1	1	1	1	1	1	1	1	1	1	1	1	1	1	1	1	1	1	1	1
CP720	1	1	1	1	1	1	1	1	1	1	1	1	1	1	1	1	1	1	1	1	1	198049	1	1	1	1	1	1	1	1	1	1	1	1	1	1	1	1	1	1	1	1	1	1	1	1032031	822236	770417	1
CP721	542054	747100	972445	1	1	1	1	1	433802	1	1	1	530393	1	1	1289816	1	1	350883	1	1	1	1	110869	1	1	1	1	1	1	1	462301	1	1	414974	1	92522	1	1	1	1	1	1	1	1	1574179	1514241	1390457	1
CP722	1	1	1	4253400	3310190	4037922	3676448	3512771	3339312	3993357	4177149	3182481	3105681	3261752	3204991	1032836	865844	1	3659118	3673682	3729338	1	1	1	3175965	4125676	3206290	4009451	4149047	4044333	1	1	2810270	4459527	4262545	4058853	4117871	4170045	4300789	1	1	1	4120241	3654860	3711784	3996187	3998582	3476984	3882314
CP723	1	1	1	1050044	1061163	1	1	1	1	1021549	984362	1040256	1	1	1015124	464818	1	1	1	1	1	1	1	1	2053879	1072950	1	1049043	1	1059825	1	1	1	1054547	1064916	1058969	1059394	1066842	1	1	1	1	1	1	1	1	1026185	2127694	1
CP724	1	1	1	1	1	1	1	1	1	1	1	1	1	1	1	1	1	1	1	1	1	1	1	1	1	1	1	1	1	1	1	1	1	1	1	1	1	1	1	1	1	777664	1	1	1	1	1	1	1
CP725	1	1	1	1	1	1	1	1	1	1	1	1	1	1	1	1	1	1	1	1	1	1	1	1	1	1	1	1	1	1	1	1	1	1	1	1	1	1	1	770843	782767	774451	1	1	1	1	1	1	1
CP726	1	1	1	1	1	1	1	1	1	1	1	1	1	1	1	1	1	1	1	1	1	1	1	1	1	1	1	1	1	1	1	1	1	1	1	1	1	1	1	1	1	1	1	1	1	1	1	1	1
CP727	1	1	1	1	1	1	1	1	1	1	1	1	1	1	1	1	1	1	1	1	1	1	1	1	1	1	1	1	1	1	1	1	1	1	1	1	1	1	1	1	1	1	1	1	1	1	1	1	1
CP728	1	1	1	1	1	1	1	1	1	1	1	1	1	1	1	2955116	1	1	1	1	1	1	2730876	2115349	1	1	1	1	1	1	1	1	1	2476616	2223657	2177124	1	1	1	2185715	2097760	2057812	1	1	1	1	1	1	1804591
CP729	782040	763013	774152	499568	510801	491134	694372	671711	621380	482173	451866	492312	556838	562743	557129	1029305	902832	751710	1	1	1	1	1	1	1	1	1	1	1	1	1	1	1	1	1	1	1	1	1	1	1	1	1	1	1	1	1	1	1
CP730	1	1	1	1	1	1	1	1	1	1	1	1	1	1	1	1	1	1	1	1	1	1	1	1	1	1	1	690490	679066	600024	1	1	1	1	1	1	1	1	1	1	1	1	1	1	1	1	1	1	1
CP731	1	1	1	1	1	1	1	1	1	1	1	1	1	1	1	1	1	1	1	1	1	1	1	1	1	1	1	717981	716303	729373	1	1	1	1	1	1	1	1	1	1	1	1	1	1	1	1	1	1	1
CP732	1	1	1	1	1	1	1	1	1	1	1	1	1	1	1	720617	1	1	1	1	1	1	1	1	1	1	1	1	1	1	1	1	1	1	1	1	1	1	1	1	1	1	1	1	1	1	1	1	1
CP733	1	1	1	1	1	1	804594	754057	748717	1	1	1	1	1	1	1225679	1061631	909934	1	1	1	1	1	1	1	1	1	1	1	1	1	1	1	1	1	1	1	1	1	1	1	1	1	1	1	1	1	1	1
CP734	1	1	1	1	1	1	833934	278795	1	1	1	1	1	1	1	1312773	1	1126482	1	1	1	1	1	1	1	1	1	1	754596	699170	1	1	1	1	1	1	1	1	1	1	1	1	1	1	1	624773	644221	665033	1
CP735	1	1	1	1	1	1	456992	1	1	1	1	1	1	1	1	974029	1	1	1	1	1	1	1	1	1	1	1	1	1	400181	1	1	1	1	1	1	1	1	1	397535	388387	403894	1	1	1	1	1	1	1
CP736	1	1486396	1	720353	1	1	1	1	1	1	1	1	1	1	1	479258	2594494	1	1	1	1	1	1	1	1	1	1	1	1	1	1	1	1	1	1	1	1	1	1	1	1	1	1	1	1	1	1	1	1
CP737	1	1	1	1	1	1	1	1	1	1	1	1	1	1	1	1	1	1	1	1	1	662640	1	1	1	1	1	1	578403	616782	504199	281852	460772	410397	1	1	1	1	1	541938	570035	571117	1	1	1	954288	897058	831809	1
CP738	1	1	250857	1	1	1	1	1	1	1	1	1	1	1	1	1	1	1	1	1	1	1	1	1	1	1	1	1	1	1	1	1	1	1	1	1	1	1	1	1	1	1	1	1	1	1	1	1	1
CP739	1	1	1	1	1	1	1	1	1	1	1	1	1	1	1	812036	729964	1	1	1	1	1	1	1	1	1	1	1	1	1	1	1	1	1	1	1	1	1	1	1	1	1	1	1	1	1	1	1	1
CP740	1	1	1	1	1	1	1	1	1	1	1	1	1	1	1	1178646	941662	524444	1	1	1	1	1	1	1	1	1	1	1	1	1	1	1	1	1	1	1	1	1	1	1	1	1	1	1	1	1	1	1
CP741	1	1	1	1	1	1	1	1	1	1	1	1	1	1	1	720202	601949	273638	1	1	1	1	1	1	1	1	1	1	1	1	1	1	1	1	1	1	1	1	1	1	1	1	1	1	1	1	1	1	1
CP742	1	1	1	1	1	1	1	1	1	1	1	1	1	1	1	790730	662782	537463	1	1	1	1	1	1	1	1	1	1	1	1	1	1	1	1	1	1	1	1	1	1	1	1	1	1	1	1	1	1	1
CP743	1	1	1	1	1	1	1	1	1	1	1	1	1	1	1	1505313	1287330	1	1	1	1	1	1	1	1	1	1	1	1	1	1	1	1	1	1	1	1	1	1	1	1	1	1	1	1	1	1	1	1
CP744	1	1	1	1	1	1	1	1	1	1	1	1	1	1	1	1	508161	1	1	1	1	581740	1	1	1	1	1	1	1	1	1	1	1	407165	1	1	1	1	1	1	1	1	1	1	1	1	1	1	1
CP745	1	1	1	1	1	1	1	1	1	1	1	1	1	1	1	1	778265	1	1	1	1	986487	1	1	1	1	1	1	1	1	1	493616	1	724678	1	1	1	1	1	1	1	1	1	1	1	1	1	1	1
CP746	1	1	1	1	1	1	1	1	1	1	1	1	1	1	1	1	1	1	2785342	2825479	3850785	1	2848100	3061722	2515076	5264516	4222395	2842396	2629961	2934768	2825207	2961628	2858849	1917751	1	1	2292802	1823747	1	2490810	1686733	2248414	3031733	1565039	3161907	1256589	1	1	3246069
CP747	2328279	1677061	3513491	1	2743233	2765525	1	3563316	3250598	3713229	2317287	4006815	2644264	2407890	3265006	1	1	1	1	1	1	1	1	1	1	1	1	1	1	1	1	1	1	1	1	1	1	1	1	1	1	1	1	1	1	1	1	1	1
CP748	1	1	1	1	1	1	1	1	1	1	1	1	1	1	1	1	1	1	1	1	1	1	357105	1	1	1	1	1	1	1	1	1	1	1	848597	1	983036	990772	1	567171	1	1	1	1	1	1	1	1	786937
CP749	744846	838468	1	837461	813310	838352	1	1	1	1	1	1	711791	1	1	1211003	1175280	1	1	1	1	1	1	1	1	1	1	1	1	1	683919	680469	707204	1	1	1	1	1	1	1	1	1	1	1	1	1	1	1	1
CP750	1	1	1	1	1	1	1	1	1	1	1	1	1	1	1	1	813723	1	1	1	1	1	1	1	1	1	1	1	1	1	1	1	1	1	1	1	1	1	1	1	1	1	1	1	1	1	1	1	1
CP751	1	1	1	1	1	1	1337511	1239377	1266237	1	1	1	1	1	1	1712789	1282070	1294127	1	1	1	1	1	1	1	1	1	1	1	1	1	1	1	1	1	1	1	1	1	1	1	1	1	1	1	1	1	1	1
CP752	1336333	1282953	1145288	800029	820605	802392	1	1	550859	513768	712638	776819	773257	1195592	806360	1049641	1799809	482977	1	1	1	1	1	1	1	1	1	1	1	1	1	1	1	1	1	1	1	1	1	1	1	1	1	1	1	1	1	1	1
CP753	1	1	1	1	1	1	1	1	1	1	1	1	1	1	1	1	1	1	1	1	1	1	853409	706772	1	1	1	654784	1	357565	247439	526466	770691	1	1	1	1	470713	461829	1	1034380	643360	408467	1	1	366671	1	372353	1
CP754	1	1	1	1	1	1	1	1	1	1	1	1	1	1	1	1	1	1	1	1	1	766688	1	1	1	601201	1	499689	506595	1	649804	1	795731	1	1	1	1	1	1	884974	1	1	1	1	1	1	1	1	1
CP755	1	1	1	1	1	1	1	1	1	1	1	1	1	1	1	1	1	1	1	1	1	1	1	1	1	1	825150	1	1	1	1	1	1	1	682768	541382	1	1	1	1	1	1	1	1	618154	1	1	1	1
CP756	1	1	1	1	1	1	1	1	1	1	1	1	1	1	1	1	1	1	1	664074	1	1	252743	1	1	1	1	1	1	659005	1	1	1	1	1	1	1	1	1	1	1	1	1	1	1	1	1	1	1
CP757	2668347	2789236	2346922	2550137	1	2163968	1	2628189	2588959	1	1829937	2366252	2126248	1	2376595	1	1743195	1	1	1	1	1	1	1	1	2223517	1	1	1839364	1	1	1	1	1	2401168	1	1	1	1	1	1	1	1	1	1685397	1	1	1	1
CP758	1	1	1	1	1	1	1	1	1	1	1	1	1	1	1	1	1	1	1	1	1	1	1	1	1	1	1	1	1	1	1	1	1	1	1	1	1	1	1	1	1	1	1409472	1	1	1	1	1	1
CP759	1	1630054	1574205	1	1	1	1413076	1	1252050	1190628	1	1	1283302	1306498	1288446	1	1617678	1	1350176	1902306	1257404	946849	2097531	1420808	1	1	1221672	1	1	1389908	1645111	1511582	1716945	1560598	1	1770655	1	2298374	1	1777132	1686664	2179271	1465321	1	1	1	1	2312041	2037325
CP760	1899140	2567853	2560256	1	1	3946278	2329368	1	1502030	1363203	1	2478280	2378233	1	2396407	1332329	2056407	2285833	2099761	1	2350070	1	1350433	2423694	2875202	1463316	1354812	1444522	2368920	2261097	2036826	2367315	2497803	1	1687748	1509533	3790308	1306734	1283038	1544046	954488	679975	2506985	3723226	1	1	1	1448974	2009483
CP761	1	1	1	1	1	1	1	1	1	1	1	1	1	1	1	1	1	1	1	1	1	1	1	1	1	275432	1	1	1	1	1	1	1	1	1	1	1	1	1	1	1	1	1	1	1	1	1	1	1
CP762	1	1	1	1	1	1	1	1	1	1	1	1	1	1	1	1	1	1	1	1130783	918905	1	1	1	1966938	1008160	1	1244539	748142	1	988023	1	1	803642	1	1	1	1	1	1	2465176	1	781839	686588	1	1607844	1523186	1582067	1
CP763	1	1	1	1	1	1	1	1	1	1	1	1	1	1	1	1	1	1	1	1	1	1	1	1317026	1	1	1	1	601132	1	1	1	1	1	771458	865426	1	1	1	1	1	1	696154	1	1	1	1	507380	953180
CP764	1	1	1	1	1	1	1	1	1	1	1	1	1	1	1	1	1	1	1	1	1	1	1	1	1	1	1	1537446	805038	1536353	480056	470298	446761	1	1	486050	1	687753	693500	1	1	1	1	1	1	1	540171	1	1
CP765	1415717	1437856	1408145	960503	935820	817665	2263225	2227572	2078728	1135977	1247182	945332	1239354	1492867	1487301	3049517	2413637	2045911	1	1	1	1	1	1	1	1	1	1	1	1	1	1	1	1	1	1	1	1	1	1	1	1	1	1	1	1	1	1	1
CP766	1	1	1	1	1	1	1	1	1	1	1	1	1	1	1	1	1	1	1	1	1	1	1	1	1	1	1	1	1	1	1	1	1	1	1	1	1	1	1	1	1	1	1	1	1	1	1	1	1
CP767	5026788	4875987	5484298	1	3830564	1	4490730	4660838	4441283	6578874	6746515	6430462	4361458	3862296	4265815	11198398	12429282	12854722	6494999	6441232	6395886	11291452	12335620	8954729	1	5316973	3279445	8056244	7998708	8373463	5288338	4754797	5475083	6691009	7635562	7420446	6003868	8335790	5344999	13572108	13688082	13283460	6788581	6701318	6652191	1	1	1543395	6558936
CP768	6192777	6165570	5907233	3356532	1	3312743	5304513	5409901	5187040	8047229	7920328	8174684	4915866	4960131	1	16258696	15154902	15562387	1	1	1	1	1	4737768	1	1	5944178	1	9672132	9740255	1	5903059	6231464	9404011	5144566	1	9665793	1	1	1	16500474	1	1	1	7513695	1	1	1	1
CP769	1	1	1	3134761	1	3119274	1	1	1	1	1	1	1	1	1	1	1	1	1	1	1	1	1	1	1	1	1	1	1	1	1	1	1	1	1	1	1	1	1	1	1	1	1	1	1	1	1	1	1
CP770	1	1	1	1	1	1	1	1	1	1	1	1	1	1	1	1	1	1	1	1	1	917140	1329662	1	1	1	1	1	1	1	1	1	1	1	1	1	773726	799494	772075	912889	841254	927755	1	1	1	1187343	1	1	1
CP771	1	1	1	1	1	1	1	1	1	1	1	1	1	1	1	1	1	1	1	1	1	1	1422551	1	1	1	1	1	1	1	1	1	1	1	1	1	1	1	1	1	1	1	1	1	1	1	1	1	1
CP772	1	1	1	1	1	1	1	1	1	1	1	1	1	1	1	1	1	1	1	12170382	1941364	1	1	30786838	1	1	1	33575768	27503530	27683054	31828302	1	1	1	34247088	1	1	1	1	1	1	38108648	26821158	3398945	1	10364755	1	1	1
CP773	46968652	42997848	42680208	28573108	40702268	41745664	27282666	33180536	27418458	38021892	40963060	42650620	44832328	36411664	32854172	71701240	50060716	30535972	1	1	1	1	1	1	1	1	1	1	1	1	1	1	1	1	1	1	1	1	1	1	1	1	1	1	1	1	1	1	1
CP774	1	1	1	1	1	1	1	1	1	1	1	1	1	1	1	1	1	1	42368152	26701764	39152984	19704600	38648408	11810439	40066352	42682140	42547164	9298580	19608596	18900360	10354812	36856940	39906488	49480896	13962768	39876480	41817248	41775668	40105536	44590228	43186608	6182835	15464958	33873548	33355472	39011588	39302380	52217660	34220912
CP775	7413538	3814467	3774817	4413976	4385281	3721235	6977758	6291666	1298734	3715794	4579803	3974441	3726200	4308039	4061086	5606370	4792451	5238605	2842709	3260992	2261875	1177701	2779406	2658474	5540584	3478536	3397829	2497439	3162774	4481818	3852666	3112706	4079205	4631916	1	1958179	1737606	1623852	2360497	1061812	4858608	4057498	3102560	2232839	2061736	1	1	1	5665525
CP776	1	1	1	1	1	1	1	1	1	1	1	1	1	1	1	1	1	1	1	1	1	1439041	1939145	1	1	1	1	1	1070579	1	1	1	1	801006	1882109	1500146	1	632293	1	1431482	1	1	1	1	881283	1789461	1	1872225	1
CP777	1	1	1	1	1	1	1	1	1	1	1	1	1	1	1	1	1	1	1	1	1	1	1	1	1	1	808033	1	1	1	1	1	1	1	1	1	1	1	1	1378483	1	1264422	1	1	1	1	1	1	1
CP778	1	1	1	1	1	1	1	1	1	1	1	1	1	1	1	1	1	1	1	1	1	1	1	1	1	1	1	1	1	1	1	132437	1	1	1	1	1	1	1	1	1336018	1	658218	1	628697	1	265432	1	1
CP779	1	1	1	1	1	1	1	1	1	1	1	1	1	1	1	1	1	1	1	1	1	6485616	1	1	1	4445048	1	1	1	1	1	1	1	1	1	1	1	1	1	1	1	1	1	1	1	1	1	1	1
CP780	3067545	3473327	3633449	1	1	1	2631638	1	1	1	1	1	1	1	1	1	1	1	1	1	1	1	1	3673684	1	657234	3228922	3667378	1	3555426	2551752	2784180	2767626	1	1	1	2177361	1	4752108	1	1	1	1	3184423	1	1033558	3946325	4022264	1
CP781	1	1	1	1	1	1	1	1	1	1	1	1	1	1	1	1	1	1	1	1	1	1	1	1	1	1	1	1	1	1	1	1	1	1	1	1	1	1	1	1	1	1	1	1	1	1	1	1	1
CP782	1	1	1	1	1	1	1	1	1	1	1	1	1	1	1	1	1	1	1	3113753	1	1	4696804	1	4486730	1	1	1	249542	1	251305	1	1	16175517	5616845	5493251	1	2077967	1	3986187	4024082	4002781	2937335	1	2833830	4143603	11458811	1263797	13024856
CP783	1	1	1	1	1	1	1	1	1	1	1	1	1	1	1	1	1	1	575640	1	1	1	1	1	1	1	1	337611	1	1	1	1	1	1	755430	760529	1	1	1	1	1	1	1	1	1	1	1	1	1
CP784	8855658	9300364	9246336	6288804	6362266	6058778	1	1	5760647	8217711	9091558	8325786	9575748	9315530	9204674	1	1	1	1	1	1	1	1	1	1	1	1	1	1	1	1	1	1	1	1	1	1	1	1	1	1	1	1	1	1	1	1	1	1
CP785	4617465	4195257	3968391	4003693	3607624	3994509	3078869	3048895	2779952	4813920	5670742	6299415	4478209	4497043	4605488	5883863	6973849	6447625	4629833	5017448	5529815	5269340	7182652	4635277	1	5188836	5099291	4444124	4663797	4581158	3259863	3547543	3602395	1928594	7336661	7261905	6037104	7388317	7075872	6835565	7718156	6629646	4453137	4165843	4615224	4357355	3594684	4440429	1
CP786	1	1	1	1	1	1	1	1	1	1	1	1	1	1	1	1	1	1	1	1	1	1	1	1	1	1	1	1	1	1	1	1	1	1	1	1	1	1	1	1	1	1	1	1	1	704958	644866	656978	1
CP787	1	1	1	1	1	1	1	1	1	1	1	1	1	1	1	971536	842511	1	1	1	1	1	1	1	1	1	1	1	1	1	1	1	1	1	1	1	1	1	1	1	1	1	1	1	1	1	1	1	1
CP788	1	1	1	1	1	1	1	1	1	1	1	1	1	1	1	1	1	1	1	1	1	1	1	1	1	1	1	1	1	1	1	1	1	1	1	1	1	1	1	1	1	1	1	1	1	1	1	1	1
CP789	1	1	1	1	1	1	1	1	1	1	1	2041069	1	1	1	1	1	1	1	1	1	1	1982857	2929432	1	1	1	1645126	1	1255594	1	1	1	1993673	1	1	1	1953387	2480514	2155466	1	2190631	1	1	1	1	1	1	1
CP790	1	1	1	1	1	1	1	1	1	1	1	1	1	1	1	1	1	1	1	1	156302	1	1	1	1	1	1	1	1	1	1	1	1	1	1	1	1	1	1	959965	1061456	1003614	1	1	1	1	1	1	1
CP791	1	1	1	1	1	1	1	1	1	1	1	1	1	1	1	1	1	1	1	1	1	178041	1	1	1	1	1	1	1	1	1	1	1	1	1	1	1	1	1	1	1	1	1	1	1	1	1	1	1
CP792	1842950	1	1875304	1	1	1	1	2867657	2759856	1	1	1	1	1	1	3714887	2475042	2710715	1	1	1	1	1	1	1	1	1	1	1	1	1	1	1	1	1	1	1	1	1	1	1	1	1	1	1	1	1	1	1
CP793	1	1	1	1	1	1	1	1	1	1	1	1	1	1	1	1	1	1028922	1	1	1	1	1	1	1	1	1	1	1	1	1	1	1	1	1	1	1	1	1	1	1	1	1	1	1	1	1	1	1
CP794	1	1	1	1	1	1	1	1	1	1	1	1	1	1	1	1256557	1303097	1137898	1	1	1	1	1	1	1	1	1	1	1	1	1	1	1	1	1	1	1	1	1	1	1	1	1	1	1	1	1	1	1
CP795	1	1	1	1	1	1	1	1	1	1	1	1	1	1	1	1641155	1763140	1362776	1	1	1	478093	1	1	1	1	1	1	1	1	1	1	1	1	1	1	1	1	1	1	1	1	1	1	1	1	1	1	1
CP796	1	1	1	1	1	1	1	1	1	1	1	1	1	1	1	1	1	1	1	1	1	1	1	1	1	1	1	1	1	1	1	1	1	1	1	1	1	1	1	1	1	1	1	1	1	1814737	1819908	1926745	1
CP797	1	1	1	1	1	1	1	1	1	1	1	1	1	1	1	1	1	1	1	1	1	1	1	1	1	1	1	1	1	1	1	1	1	1	1	1	1	1	1	1	1	1	1	1	1	1417760	1349751	1450533	1
CP798	1	1	1	1	1	1	1	1	1	1	1	1	1	1	1	1	1	1	1	1	1	1	1	1	1	1	1	563272	1	486424	1	1	1	1	1	1	1	1	681092	1	932436	1328722	1	1	1	1	1	1	1
CP799	1442141	1809277	1563229	1	1	1	908760	788359	1	1	1	1	1086970	1050792	1	1	1	1	1	1	1	1	1	1	1	1	1	1	1	1	1	1	1	1	1	1	1	1	1	1	1	1	1	1	1	1	1	1	1
CP800	1	1674057	1914293	1648131	992073	1429044	1551208	1	1409545	1326760	1	1	1565315	1	1	1	1	1	1	2503973	1	1	992651	1498125	2151566	1	2558116	4352160	1	3662160	1	1	1	5063936	1	1	4803571	1	1	1	1	3947584	1	1	1	2473126	2285400	2428913	5098571
CP801	1	1	1	1	1	1	1	1	1	1	1	1	1	1	1	1	1	1	1682282	1	1	1	1	1	1	2759802	1	1	1	1	1	1	1	1	1	1	1	1	1	4003139	1567048	1963787	1	1	1	658871	1	1	1580607
CP802	1	1	1892929	1178256	667336	664051	1	1	1	1403421	1265094	1480017	53372	1	1	1	1	2025342	1	1346983	1231077	764765	1390524	1038745	1	1	726571	991523	1024103	1	1	807240	751097	917157	1087426	986353	1203282	1212562	1268966	1	717830	1	1	1	646924	598533	734152	869197	1
CP803	1	1	1	1	1	1	1	1	1	1	1	1	1	1	1	1	1	1	1	1	1	1	606037	1	1	1	1	1	1	1	1	1	1	1	1	1	1	1	1	1	1	1	1	1	1	1	1	1	1
CP804	1	1	1	599182	624042	643360	1	1	1	1	1	1	1	1	1	632126	455258	1	1	1	1	1	1	1	1	1	1	2075634	2041047	1838597	1	1	1	1	1	1	1	1	1	1	1	1	1	1	1	1	1	1	1
CP805	1	1	1	752352	779665	758688	1	1	1	1	1	1	1	1	1	896705	666670	1	1	1	1	1	1	1	1	1	1	2601639	2429171	2544578	1	1	1	1	1	1	1	1	1	1	1	1	1	1	1	1	1	1	1
CP806	1	1	1	1	1	1	1	1	1	1	1	1	1	1	1	1	1	1	7622787	10344194	7880804	6914054	16469018	17650676	16028984	17470746	17685098	11983912	14039401	16253816	19238030	11665615	19402382	18990724	7533586	11723776	15548402	15252174	16476293	12162712	9884788	18985294	15096255	14883188	14753488	6664763	6929676	8261118	18973606
CP807	2201279	2797494	1767658	2624002	3559940	2419370	1747356	1	2775132	3891084	3810930	3887688	3677672	5959001	4301024	3713631	2146332	1998745	1617205	4259237	6153562	1	435687	1906455	2788823	3717542	962781	1474520	1549263	893763	1101098	1742654	2122873	4592379	1499747	1231739	3723401	4123784	3950655	1433816	863842	844168	3321865	3842765	3287249	909457	2899286	1847175	2754061
CP808	2264025	2447430	2625124	2211295	2185871	2404031	1884947	1860201	1453261	4994235	4610218	4319359	2361055	2475990	2090645	6582242	6156795	5347472	2425498	2464625	2384843	5793269	5011372	3682045	1	2254277	2268539	2818088	2673138	2938334	2261596	2236697	1853517	2824503	2603437	2558184	3839540	3369062	3340210	5768390	6362526	5917529	2253388	2373956	2308517	1	1	1	1
CP809	2883877	3173442	3013304	2766144	2625708	2633947	1	2367650	2166790	6294833	6211814	6607103	2236986	2357582	2466673	9346763	8072774	7986503	3116977	3112526	3256691	8896762	6979854	4566943	3754239	2999091	2653632	3227508	3437290	3556630	3127864	3056566	2852800	3689888	3539318	3649688	4010750	4350604	4461010	8193730	8037364	8146307	2977308	3019860	3054734	783755	1	606054	2532675
CP810	437332	1	1	1	1	1	1	1	1	479798	1	1	1	1	1	1	749528	1	1	1	1	1	1	1	1	1	1	1	1	1	1	1	1	1	1	1	1	1	1	1	1	1	1	1	1	1	1	1	1
CP811	1749714	1	1754022	1038799	1019681	993850	1982470	1980361	1765271	1264685	1307333	1274329	1048534	945574	1071532	1	1943544	1609817	1	1	1	1	1	1	1	1	1	1	1	1	1	1	1	1	1	1	1	1	1	1	1	1	1	1	1	1	1	1	1
CP812	1	1	1	1	1	1	1	1	1	1	1	1	1	1	1	881393	1	1	1	1	1	1	1	1	1	1	1	1	1	1	1	1	1	1	1	1	1	1	1	1	1	1	1	1	1	1	1	1	1
CP813	1	1	1	1	1	1	1	1	1	1	1	1	1	1	1	1	1	1	3490705	2617838	2711223	1	1739621	1875059	1411027	679209	838738	1535414	1980699	1759185	1718332	604266	1677997	1970788	813757	953950	1963711	2037401	2278902	2132656	2129595	2117911	2050241	2183360	2184905	1031445	829360	1055470	2115079
CP814	1	1	1	1	1	1	1	1	1	1	1	1	1	1	1	1258939	945103	1	1	1	1	1	1	1	1	1	1	1	1	1	1	1	1	1	1	1	1	1	1	1	1	1	1	1	1	1	1	1	1
CP815	1	1	1	1	1	1	1	1	1	1	1	1	1	1	1	1	1	1	1	1	1	1	1	1	1	1	1	1	1	1	1	1	1	1	1	1	1	1	1	1	1	1	1	1	1	1222068	1185252	1084805	1
CP816	4847958	4663421	5461761	7788882	8164606	7598998	16514275	16583038	17011110	6562017	6865818	6777652	6073694	6202766	6419865	3609846	3880752	4109527	6627434	6552782	6581553	2635748	1690151	2815739	11119818	11182925	11389720	8211513	8234980	8333167	6235156	6772918	7029282	4168194	4877514	5054127	5140442	5480243	5230138	3636465	2507391	4114324	10052549	9900723	10231407	1	1	1	9622317
CP817	4342216	4659224	5058295	6751338	6465434	6627874	14247506	14173432	14458225	5709147	5785446	5700087	5058561	5151276	5191801	4088699	4149031	4110137	5503764	5789732	5736369	2741420	2472549	2640773	13887000	9740997	9635662	7304305	7143989	7214044	6105474	6385078	6456372	3992844	4295776	4553870	4468157	4634053	4640543	3423765	3628441	3828839	8375061	8476163	8589837	1119059	1121003	1	8726658
CP818	1	1	1	1	1	1	1	1	1	1	1	1	1	1	1	1	1	1	1	1	1	1	1	1	1	1	1	1	1	1	1	1	1	1	1	1	1	1	1	1	1	1	1	1	1	1	1	1	1
CP819	2035344	1979542	2041778	3218598	3335699	3489104	7754497	7516170	7706763	3002411	1	3055374	2591884	2582312	2540303	1541262	1	1	2606724	3042569	2778184	1038679	1342427	1181706	1	4874562	4855139	3325358	3495798	3538650	2636850	2589304	2831043	2128758	2203519	2176225	2553907	2414244	2512133	1700007	1872062	1920484	4061025	4449421	4438676	529313	572631	578369	4313534
CP820	1	1	1	1	1	1	1854039	848259	1700944	1	1	1	1	1	1	1	1	1	1	1	1	1	1	1	1	1	1	1	1	1	1	1	1	1	1	1	1	1	1	1	1	1	1	1	1	1	1	1	1
CP821	1	1	1	1	1	1	1	1	1	1	1	1	1	1	1	1	1	1	1	1	1	1	1	1	1	1	1	1	671058	439361	1	1	1	1	1	1	1	1	1	284099	1	1	1	1	608695	1	1	1	1
CP822	1	1	1	1	1	1	1	1	1	1	1	1	1	1	1	1	1	1	1	1	1	1	1	1	1	1	1	1	1	1	1	1	1	1	1	1	1	1	1	1	1	1	1	1	1	1554703	1562354	1	346968
CP823	1	1	1	1	1	1	1	1	1	1	1	1	1	1	1	1	1	1	1	1	1	1	1	1	1	1	1	1	1	1	1	1	1	1	1	1	1	1	1	149328	1	1	1	1	1	1526436	1357818	1452512	1
CP824	1	1	1	1	1	1	1	1	1	1	1	1	1	1	1	1	1	1	1	1	1	1	1	1	1	1	1	1	1	1	1	1	1	1	1	1	1	1	1	1	1	1	1	1	1	1	722876	1	1
CP825	1	1	2085795	1993518	3527284	3483278	5615475	5380969	5209483	2276674	2186700	2463485	1	2022665	2122322	1	1	1	1	1	1	1	1	1	1	1	1	1	1	1	1	1	1	1	1	1	1	1	1	1	1	1	1	1	1	1	1	1	1
CP826	1	1	1	1	1	1	1	1	1	1	1	1	1	1	1	1	1	1	1	1	1	1	1	1	3788711	1	3634925	1	1	1	1	3263369	1	1	1	1	1	1	1	1	1	1	1	1	1	1	1	1	2345417
CP827	9117912	5769818	8614524	1	1	6982468	8002615	1	1	8473280	8533978	8342136	7024109	6825889	7119325	13206773	12200299	10668877	13035944	12638393	13034584	26448798	21790300	18634116	24028702	13773475	13385408	12593068	12218218	12099520	11680823	11631958	11457423	20232182	19089970	18689518	13030399	12507618	12642784	21765772	21428654	21517500	11344839	11428547	11292861	11330504	13057280	11189889	13386808
CP828	4111279	4185020	4322039	11286091	10973162	1	3119878	2954297	7929113	4493355	4387537	4495895	3524587	3488254	3498828	12619964	13067055	12684540	1	1	1	1	1	1	1	1	1	1	1	1	1	1	1	1	1	1	1	1	1	1	1	1	1	1	1	1	1	1	1
CP829	3980487	1	3207609	1	1	1	1	3717927	4628982	1	1	1	1	1	1	1	1	1	4589340	5827815	4641465	1	1	1	4059241	4358787	5020106	1085097	5451125	3407748	7082629	5125642	5304092	1	2111905	1	1	1	1	4250559	4125011	4185524	2982221	2750856	1	2687454	3372832	2992778	4716307
CP830	1	1	1	1	1	1	1	1	1	1	1	1	1	1	1	1	1	1	3903522	2774019	2852446	1	1643671	1	2940272	1641368	2159302	2228427	2146333	2025351	1979982	1713587	1602579	1	1	3505767	2406887	3460342	2542835	2533065	2196887	2372664	2360295	2804157	2369045	1091331	1718878	2643412	2288271
CP831	1	1	1	1	1	1	1	1	1	1	1	1	1	1	1	1	1	1	1	1	653285	1	1	812755	1	1	1	1	1	1	1	1	1	779088	1	1	1410958	1309781	1085634	1	1	1	278178	1	332372	1	1	1	761069
CP832	1	1	1	1	1126306	1	1	1715503	1724458	1	1	1	1130867	1	1	1	1	1	1457999	1	1	1	1657511	1544927	2233595	906839	1487823	2369198	1211697	2441778	2029213	1736552	1958938	1725186	1342514	758227	2367584	1855641	1655482	1911906	2962550	1	1853903	2870694	1	2153051	1	1	1018208
CP833	537115	526286	474506	1	1	1	602168	536737	1	1	1	1	1	1	1	1	672185	660431	1	1	1	1	1	1	1	1	1	1	1	1	1	1	1	1	1	1	1	1	1	1	1	1	1	1	1	1	1	1	1
CP834	1	1	1	1	1	1	1	1	1	1	1	1	1	1	1	1	1	1	260940	226971	238597	1004408	1189868	600827	372710	1	472767	649486	552749	693105	258597	251283	1	1044667	783280	1113715	925272	863064	618789	1084746	1043061	1045456	259138	316006	292330	1	366736	1	752737
CP835	1	1	1	1	1	1	1	1	1	1	1	1	1	1	1	1455028	1186846	1	1	1	1	1	1	1	1	1	1	1	1	1	1	1	1	1	1	1	1	1	1	1	1	1	1	1	1	1	1	1	1
CP836	1	1	1	1	1	1	1	1	1	1	1	1	1	1	1	1555996	1293695	988140	1	1	1	1	1	1	1	1	1	1	1	1	1	1	1	1	1	1	1	1	1	1	1	1	1	1	1	1	1	1	1
CP837	1	1	1	1	1	1	1	1	1	1	1	1	1	1	1	1	521764	419329	1	1	1	1	1	1	1	1	1	1	1	1	1	1	1	1	1	1	1	1	1	1	1	1	1	1	1	1	1	1	1
CP838	1	1	1	1	1	1	1	1	1	1	1	1	1	1	1	1	1	1	1	1	286231	1	1452675	1	1	1	1	538189	1	1	1	1	1	1	1	1	1	612111	265380	1	1	1	1	1	1	1	1	1	340007
CP839	1	1	1	1	1	1	1	1	1	1	1	1	1	1	1	1	1	1	1	1	962522	1	1	1	1	812273	1	1	1181782	1	1	1	1	1	1	1355860	1	971029	1058714	1	1	1	1	1	1	1	1	1	1
CP840	1738528	1703852	1646460	1641983	1607788	1631205	1525952	1482847	1497619	1021056	976468	1009346	1259729	1178382	1178531	5641292	6474665	3731789	1	762227	1	2267491	1860781	1186925	1	1664856	1680844	1768150	1683651	1549358	1711599	1740999	1693573	1282141	1318579	1301984	1	1	855274	1418040	1459815	1489739	1197636	1230876	1187989	1	1	810107	1
CP841	1	1	1	1	1	1	1	1	1	1	1	1	1	1	1	1	1	1	1456849	1	1	1	1519759	1701295	2270190	1	1	1	1565423	1	1	1	1718281	1844754	1494278	1593224	1445337	1436555	1485018	1748485	1560756	1	1756931	1538182	1502311	2074943	2049697	1902615	1603300
CP842	1	1	3455102	1	1	1	1	1	1	2599648	1	1	1	1870608	2750436	3292712	3533749	3860364	1453951	1266092	1423721	1	1543553	1376626	1	1	1	1	1	1	1829179	1886500	1881808	1563914	1325964	1232830	1	1	1	1700173	1899056	1710790	1278403	1	1	2120642	1950689	1	1640433
CP843	1	1	1	1	1	1	1	1	1	1	1	1	1	1	1	1	1	1	1	1	1	1	1	1	1	662738	1	569593	1	1	1	1	1	1	1	1	1	1	1	1	1	1	1	1	1	564370	1	613451	1
CP844	1	1	1024264	1	1	344673	1	1	292717	1	1	2319651	1	1	1	1	1	1	1	1	1	1	1	1	1	1	1	1	1	1	1	1	1	1	1	1	1	1	1	1	1	1	1	1	1	1	1	1	1
CP845	38527936	37768112	38398396	28544136	28175704	29206792	24241474	23892242	23063858	43524872	42717920	42365260	31820008	30712568	31267944	103257808	97627032	81530312	1	1	1	1	10076942	2112621	1	1	1	1	1	1	1	1	1	1	2133121	2035851	1	1	1	2196242	2130824	1	1	1	1	1263773	1	24596254	1
CP846	1	1	1	1	1	1	5665879	1	5435149	1	1	1	1	1	1	867258	1	1	1	1	1	1	16942998	1	1	8774184	1	1	1	9794298	1	1	1	15830990	1	1	13731420	14631290	1	1	1	17791758	1	1	1	1	1	1	1
CP847	10108825	10019720	10074643	7399264	7812322	6982456	6278157	6029676	5815820	10842645	10890272	9960430	8509359	8631848	8985151	1	12126036	13095436	8986794	10277507	8855556	1	1	1	1	8639299	8525801	9854695	9458260	10451096	8579385	8689946	8554170	2275587	14025123	13582762	11501898	10766821	13211782	15277890	14538900	13989396	9444305	9290412	9216225	9228446	9152307	1	12322447
CP848	1	1	1	1	1	1	1	1	1	1	1	1	1	1	1	788336	977130	1	1	1	1	1	1	1	1	1	1	1	1	1	1	1	1	1	1	1	1	1	1	1	1	1	1	1	1	1	1	1	1
CP849	670600	663126	590668	398102	1	339794	1	1	1	1	1	1	381626	380964	1	907588	845683	1026419	1	1	1	1	1	1	1	1	1	1	1	1	1	1	1	1	1	1	1	1	1	1	1	1	1	1	1	1	1	1	1
CP850	1	1	1	1	1	1	1	1	1	1	1	1	1	1539097	1	553951	1	1	1	1	1	1	1	1	1	1	1	1	1	1	1	1	1	1	1	1	1	1	1	1	1	1	1	1	1	1	1	1	1
CP851	726833	1	1	618269	621451	1	1	1	1	1265908	1240532	1234090	478829	1	1	1453026	1067954	1303056	1	1	1	1618662	1332427	911852	1	1	1	656582	1	1	712339	693103	807655	1082344	728543	692798	895444	872128	856755	1419288	1375637	1280515	1	654737	627526	1	1	1	1
CP852	842083	1	1	969982	930525	1	1	1	1	1843252	1872931	1805936	774600	806826	899702	2231635	1944681	1728445	1150944	1189353	1166203	2180766	2086368	1424816	1583113	1023742	1130750	1103745	1243182	1227858	1018538	1123620	1020447	1	1107839	1103137	1289983	1293509	1340675	1977670	2011312	1845971	969531	960367	994259	1	1	1	1013296
CP853	1	1193615	904617	1	841186	1	1473545	1211040	1	1	966974	881475	1	1071978	1	626991	382900	650777	1	1	1	1	1	1	1	1	1	1	1	1	1	1	1	1	1	1	1	1	1	1	1	1	1	1	1	1	1	1	1
CP854	1	1	1	1	1	1	1	1	1	1	1	1	1	1	1	1	1	1	2114041	1	1	1	1	1	1	1	1	1	1	1	1	995398	1	889121	3088627	1	1	1	1	1	1504708	1	1	538611	1	1715268	1226432	1810680	1
CP855	695830	712772	708350	614641	586757	588315	709946	698287	667751	1	1	1	1	1	1	1429316	1216294	993008	1	1	1	1	1	1	1	1	1	1	1	1	1	1	1	1	1	1	1	1	1	1	1	1	1	1	1	1	1	1	1
CP856	1336696	1348664	1334487	1085607	1074857	1101406	1388557	1300886	1277808	1	1	1	1	1	1	2483189	2139840	1771655	1	1	1	769337	1	1	1718831	1111775	1105477	1486855	1440068	1459410	1211439	1212743	1223604	1	1	1	1	1	1	1	1	1	1	1	1	1	1	1	848837
CP857	3110108	3183840	3053966	2268760	2246613	2166587	1	1478666	1312481	3136406	3860865	3516321	2669833	1	2438393	11871339	8232743	8540007	1	1	1	1848241	15951360	8712281	4410969	5935598	4035261	6008241	5532998	6089022	4565956	3471208	4632649	1	7560877	6595375	7844618	8483888	1	1	1	1	1	1	1	3946792	1	3490341	1
CP858	3222973	2778145	2715860	1955933	1807739	2101689	1	1	1067343	4355503	3699248	4100004	1949440	2626305	2189045	13430444	13638546	11861348	1911285	2055739	1883031	8045230	7466826	5453149	2712732	1887116	1783266	2327143	2285890	2167072	2008582	1948780	2033006	3183680	6662729	6749637	5083704	4195996	5170468	5823790	5864948	5856767	2818489	2347699	2365281	2055311	5027673	2380104	4478345
CP859	1	1	1	1	1	1	1	1	1	1	1	1	1	1	1	1	1	1	5055197	3417047	5446635	9568855	1	1	1	1	1	1	1	1	1	1	1	17840668	1	1	1	1	9198351	9597896	9608190	9713186	5229245	5523641	5507003	1	1	1	8682646
CP860	1	1	1	1	1	1	1	1	1	1	1	1	1	1	1	1566191	1008013	921108	1	1	1	1	2237711	1	1	1	1	1	1	1	1	1	1	1	1	1480749	1	1	1	1493886	1	1	1	1	1	1	1	914676	1
CP861	1	1	1	1	1	1	1	1	1	1	1	1	1	1	1	2575976	2848398	2213533	1	1	1	2542870	1807639	1	1	1	1	1	1	1	1	1	1	1271208	1	1197300	1	1	1	1041733	1082592	1	1	1	1	1	1	1	1
CP862	2047977	2056278	2128058	1570906	1550586	1506651	1661188	1590814	1518833	1879414	1815459	1829693	1191438	1235437	1246842	5420445	5975396	1	2517278	2536978	2491731	2186902	2416739	1973096	2709923	2729859	2661184	1934996	1912393	1892121	1767307	1788931	1654350	1851534	1770991	1624785	2399686	2355914	2294118	11188305	11603382	11442859	2999812	3117862	3142764	1	1	1	1883718
CP863	1	1	1	1	1	1	1	1	1	1	1	1	1	1	1	1	1	1	1	1	1	1	1	1	1	1	1	1	1	1	1	1	1	1	1	1	1	1	1	1	1	1	1	1	1	1	1	1	1
CP864	3439346	3523998	3464393	2483887	2462372	2490214	2521540	2390076	2544895	2980169	2877186	2903233	1	1936702	1916101	6920090	6782479	7018571	4092307	4116800	4047483	3432326	3769183	3475876	4396174	4463242	4305628	3467686	3393718	3461888	3174354	3161846	3234533	3356784	2996236	2939492	3831036	3874189	3909323	17779120	16775436	17301506	4895906	4804547	4811254	1	1	1	3435633
CP865	1	1	1	1	1	1	1	1	1	1	1	1	1	1	1	626028	761244	615184	1	1	1	1	1	1	1	1	1	1	1	1	1	1	1	1	1	1	1	1	1	1	1	1	1	1	1	1	1	1	1
CP866	1194101	1	719950	1	1	1	1	1	1	1	1	1	1	1	1	1	1	1	1	1	1	1	1	1	1	1	1	1	1	1	1	1	1	1	1	1	1	1	1	1	1	1	1	1	1	1	1	1	1
CP867	1	1	1	1	1	1	1	1	1	1	1	1	1	1	1	1	1	1	1	1	1	1	1	1	1	1	1	1	1	1	1	1	1	1	1	1	1	1	1	1	1	475728	1	1	1	1	1	1	1
CP868	1	1	1	1	1	1	1	1	1	1	1	1	1	1	1	1	1	1	1	1	1	1	1	1	387375	1	1576528	1	755536	1	1	1	1	1	1	1	1	1	1	1	1	1	1	1	1	1	1	1	1
CP869	4137491	3509341	3886404	1	1	1	4328964	2995419	1990349	1	1	1	1	1	1	1	1	1	1	1	1	1	1	1	1	1	1	1	1	1	1	1	1	1	1	1	1	1	1	1	1	1	1	1	1	1	1	1	1
CP870	1	1	1	1	1	1	1	1	1	1	1	1	1	1	1	1	1	1	2289727	1	1	1	1	1	1	1	1	3260669	1	3635817	2650481	1	1	2088391	1	1	1	1585351	1509069	1	1	1	1	1	1	1	1	1	1
CP871	1	1	1	1	1	1	1	1	1	1	1	1	1	1	1	1	1	1	1	2520714	1	1	1	1	1	1	1901254	1	3018313	1	1	1	1	1	1	1	1308554	1	1	1	1	1	1	1	1	1	3635706	1	1
CP872	1	1	1	1	1	1	1	1135633	1	1	1	1	1	1	1	1	1337166	1	1	1	1	1	1	1	1	1	1	1	1	1	1	1	1	1	1	1	1	1	1	1	1	1	1	1	1	3287022	1	3008644	1
CP873	991893	954784	982084	1	1	1	1	1	1	1	1	1	901495	919365	881244	1151740	996471	1009658	714754	1	679300	836842	1104241	639183	1	670601	1	804063	866748	819435	677207	669575	668692	1	930084	933748	1	1	1	988147	1023397	969037	1	1	1	1733662	1213667	1615637	948068
CP874	1	1	1	1	1	1	1	1	1	1	1	1	1	1	1	559189	496370	1	1	1	1	1	1	1	1	1	1	1	1	1	1	1	1	1	1	1	1	1	1	1	1	1	1	1	1	1	1	1	1
CP875	1	1	1	1	1	1	1	1	1	1	1	1	1	1	1	1	1	660341	1	1	1	1	1	1	1	1	1	1	1	1	1	1	1	1	1	1	1	1	1	1	1	1	1	1	1	1	1	1	1
CP876	540906	554646	1	1	808806	778563	1	1090528	1039499	1	1	1	1	1	1	1027342	1126942	1005612	1	1	1	1	1	1	1	740218	733679	867213	856067	833117	604338	621755	611983	1	1	1	1	1	1	1	1	1	1	1	1	1	1	1	1
CP877	1420617	1052936	1484462	1894682	1786366	1828561	2532364	2462150	2403290	1	1	1	1	1	1	2691725	2527257	1525733	1	1	1	1163476	1	1	3133764	2451747	2372788	2821263	2774718	2790143	1853638	1840955	1819896	1	1	1	1	1	1	1	1	1	1428756	1407021	1402788	1	1	1	1287880
CP878	685139	493582	1	700275	906538	1	1852515	1526800	1	1	1	1	870444	643055	1	1753864	1	1741261	370310	203210	1	1	1	1	1	1	1	1	711598	1	1	1	1	1	1	1	1	1	1	1	357291	164358	722117	657030	584016	793824	278696	1	1
CP879	1	1	1066886	1	1	1	1	1	1	1	1	1	1	1	1	1	1	1	797242	1	807564	1	1	1	1	1	817789	1146965	1077259	1	1	1	1	2677254	1925038	2329443	1	1	1	1	1	1	1	1	1	1164300	1	1374150	1
CP880	1223445	1475382	807479	1	441852	569315	709356	1466652	1363129	1	656270	1	484186	1	943366	1296812	578219	769222	934789	863467	708999	553286	1	441202	1	1441883	1343444	873432	1	1145800	733792	1472051	1274753	705280	1	1	472689	1	233802	1	791847	1	1	725943	1948681	3009267	1666299	2036627	1434799
CP881	1	1	1	1	1	1	1	1	1	1	1	1	1	1	1	1	1	1	1	1	1	1	1	1	1	1136402	1	3002773	1	2982097	1	1	1744406	1	1	269470	1	1	1	3367345	4816253	4462304	1	1	1	1	1	1	1
CP882	882740	910201	882200	773260	756584	742309	863174	809091	789439	761906	762414	746670	782608	765553	776160	869023	891852	800780	1	1	1	1	1	1	1	1	1	1	1	1	1	1	1	1	1	1	1	1	1	1	1	1	1	1	1	1	1	1	1
CP883	1	1	1	1	1	1	1	1	1	1	1	1	1	1	1	1254841	960337	701875	1	1	1	1	1	1	1	1	1	868053	785031	824866	1	1	1	1	1	1	1	1	1	1	1	1	1	1	1	1	1	1	1
CP884	1	1	1	1	1	1	1	1	1	1	1	1	1	1	1	905978	720362	532735	1	1	1	1	1	1	1	1	1	687200	641003	1	1	1	1	1	1	1	1	1	1	1	1	1	1	1	1	1	1	1	1
CP885	1	1	1	1	1	1	1	1	1	1	1	1	1	1	1	1418055	1524365	1540027	1	1	1	937184	1	1	1	1	1	1	1	377571	1	1	1	1	1	1	1	1	1	1	902937	935947	1	1	1	357333	1	293022	1
CP886	1	1	1	1	1	1	1	1	1	683520	1575523	1090871	1	1	1	1977212	1900120	1926625	1	1	1	1223978	1659299	1	1	1	1	989081	1	867121	1	1	1	1	1	1	1	1	1	1352753	1291029	1285906	1	1	1	1	1	1	1
CP887	1	1	1	1	1	1	1	1	1	1	1	1	1	1	1	1	1	1	1776579	469796	2395525	1	1	1181017	2028156	1	1480488	1749906	1537832	1	1903653	1069106	1	1	1839284	901406	1	3280109	2399296	1071435	1	1	2107462	2109055	1749881	1	1	1962719	1
CP888	867314	1	1	1	1	1	1326668	1225755	1	1	1	1	1	1	1	1	1	1	1	1	1	1	1	1	1	1	1	1	1	1	1	1	1	1	1	1	1	1	1	1	1	1	1	1	1	1	1	1	1
CP889	1	1	1	1	1	1	1	1	1	1	1	1	1	1	1	1	1	1	8409156	8653330	8558231	20026628	17132476	6893180	9173631	7972417	1305608	10935152	1	1	6989268	1	972933	1195726	5009243	10275638	1	12153982	11843283	20691372	2861972	17614290	8337161	5261441	549771	1	1	1018786	6042968
CP890	1	1	1	1	1	1	1	1	1	1	1	1	1	1	1	1	1	1	1	1	1	1	1	1	1	1	1	1	1	1	3741987	4277146	3704831	1	1	3397933	1	1	1	1	1	1	1	1	1	1	1	3380735	3910048
CP891	1	1	1	1	1	1	1	1	1	1	1	1	1	1	1	1	1	1	1	1	1	1	1	1	1	2128114	2206832	1	2432009	3470783	1	1	1	3132461	1	1	1	1	1	1	1	856157	3284866	1	1	1	1	1	4496232
CP892	1	1	1	1	1	1	10971951	10748912	9982375	1	1	1	1	1	1	1	1	1	1	1	1	1	1	1	1	1	1	1	1	1	1	1	1	1	1	1	1	1	1	1	1	1	1	1	1	1	1	1	1
CP893	1	3433958	3144191	12510310	11908718	12011477	1	1	1	1	1	1	14387483	14456719	14539996	1	1	1	14838789	16066739	14612976	1	1	16706755	20733230	14955197	15458106	1	14453570	1	10775491	1	10560120	1	1	1	1	1	1	18605502	1	1	14540914	14285384	14126150	14644583	1	15117084	1
CP894	1	1	1	1736379	1973612	1	8326489	8597261	1	1	1	1	1	1	1	19758480	18858868	16482717	1	1	1	1	1	1	1	1	1	1	1	1	1	1	1	1	1	1	1	1	1	1	1	1	1	1	1	1	1	1	1
CP895	13631228	13484349	12993367	1	1	1	1	1	1	14131996	14857419	12792365	1	1	1	23482796	22234302	20303932	1	1	1	18034508	22581298	1	1	1	1	12772572	1	12234721	1	10319068	1	25052232	23088350	23793832	1	17665734	1	1	18151262	19436162	1	1	1	1	1	1	24802182
CP896	1	1	1	1	1	1	1	1	1	1	1	1	1	1	1	1	1	1	1	9093235	1	1	856756	417171	1	1	1	474353	1	1	1	1	1	1	1	1	17337362	611752	17908544	1	458301	434797	1	1	1	1	14515313	1	1
CP897	1	1	385782	1	1	672813	251958	223740	104679	1	1	1	1	1	1	1	1	1	1	503728	1	1	1	1	1	1	1	1	1	1	1	1	1	1	1	1	1	1	1	572966	1	1	1	1	1	1	1	1	1
CP898	1199674	1167881	1178790	1	1	1	1	1	1	854600	1	875592	1	1	1	1832351	1474371	1225882	1	1	1	1211707	1627051	1763638	1	1	1	1017973	992897	1002943	1193029	1178742	1188337	1284312	1235908	1190107	1	1226129	1305695	2025061	1954854	1959666	1	873124	1	1536132	1488927	1550367	1259505
CP899	1	1	1	1	1	1	1	1	1	1	1	1	1	1	1	1880706	1601107	1179872	1	1	1	1	1	1	1	1	1	1	1	1	1	1	1	1	1	1	1	1	1	1	1	1	1	1	1	1	1	1	1
CP900	1	1	1	1	1	1	1	1	1	1	1	1	1	1	1	2218327	1921106	1437536	1	1	1	1	1	1	1	1	1	1	1	1	1	1	1	1	1	1	1	1	1	1	1	1	1	1	1	1	1	1	1
CP901	1	1	1	1	1	1	1	1	1	1	1	1	1	1	1	1	1	1	2267829	2809751	1	1	1	1	1	1	1	1	645931	1	1	1	1	1	1260597	1	1	1	1	1	1	1	1915286	1895876	1	686741	760745	918640	1
CP902	3029019	3143804	2919927	1	1	1	909965	1	769193	862860	941465	870258	1963110	1960350	1987444	1011268	892356	822965	2394734	1815180	2435357	1	363877	1	1838287	1182186	975823	592219	1	683359	1	1	472934	4278554	3375143	3286203	927439	897824	922367	568267	582798	684358	420924	401564	413026	7798279	7523975	8326920	2687349
CP903	2412192	2311667	2347075	1	1	1	426027	1	411232	851987	815933	859321	1638368	1652289	1624956	1007366	1243252	1084296	1848812	1602880	1809445	458304	336725	231678	1	681372	627010	344592	309301	358961	1	355291	290813	3014590	2566719	2620845	589225	616632	595520	318011	397039	676368	322958	280818	305867	6254691	6381648	6198681	2013613
CP904	1429148	1846468	980326	1010827	1517004	1495120	3152206	3090629	3025735	1	2395491	1055825	2432512	2722160	1422189	1	1	922007	2997924	1412822	1	1	1	908616	716291	1	1804587	701464	1	1	703269	887999	1	849096	1	1129639	1	1	1	1093738	1044832	1097875	1	1	1554016	1790420	2038213	2005356	664165
CP905	1	1	1	1	1	1	1	1	1	1	1	1	1	1	1	1	1	1	1	1	1	1	1	579489	1	1	1	1	1	1	1	1	719344	1	1	1	1	1	1	1	1	1	1	1	1	1	1	1	1
CP906	1278944	1223551	1251843	1	1	1	828818	776157	767080	1518289	1517693	1515352	870588	1	1	2026550	1808170	1608043	1448744	1384809	1417507	1666423	1221607	1082614	1020417	1011987	1022949	1385523	1360961	1350773	1136642	1156208	1155517	1	841732	776636	1268603	1241317	1255843	1904832	2115408	2141599	1003551	973765	937344	702396	650666	684412	1661103
CP907	352436	368485	1	1	1	1	1	1	1	713191	703881	690832	1	1	1	598817	569153	572814	1	530677	1	750463	688016	1	1	1	1	1	1	1	1	1	1	1	1	1	1	606491	594954	799689	810393	812936	1	1	1	1	1	1	609588
CP908	1404728	1464685	1307833	738520	669288	679704	430821	1	1	1455403	1468081	1434008	912833	897648	890386	6905047	5853685	1	1	1	1	1	1	1	1	1	1	1	1	1	1	1	1	1	1	1	1	1	1	1	1	1	1	1	1	1	1	1	1
CP909	1	1	1	1	1	1	1	1	1	1	1	1	1	1	1	1	1	1	1	1	289844	1	1	1	1	1	1	607631	870689	1	1	769715	1	1611380	1858422	1353150	1416396	1	1	1	1	1	1	1	1	1430235	500696	1	396681
CP910	1810101	1	1	1	1504263	913416	1059319	1	1	1	1	468839	1	1	1	2003152	2218240	1153200	1	1	1	1	1	1	1	1	1	1	1	1	1	1	1	1	1	1	1	1	1	1	1	1	1	1	1	1	1	1	1
CP911	1	1	1	1	1	1	1	1	1	1	1	1	1	1	1	1	1	1	596535	979257	951689	1619131	2296382	1	1	746183	659586	1	660614	641181	707584	876526	853268	806645	649844	865556	1163827	1588792	1274477	1862390	803538	1	1130721	1058742	1281294	1715156	1227112	2222151	778860
CP912	1	1	1	1	1	1	1	1	1	1	1	1	1	1	1	1	1	1	1	1	1	1	1	1	1508327	1	1	1434291	1	1	1	1	1	1	1	1	1	1	1	1	1	1	1	1	1	1	1	1	1
CP913	2289668	1478048	2240238	1915155	2068347	2022179	1	1	1	2530555	2566883	2606098	2166092	1	2115221	3690081	5770261	5384921	8702874	8411883	8571364	13581755	8255536	8492930	7971148	8160204	8131348	8760109	2866656	8620953	7791685	7787717	7987634	9254086	7495670	6627379	8448624	8575376	8596658	8495596	11305552	11231684	6672762	6749511	6592802	8438662	8486742	7331490	8372119
CP914	1	1	1	1	1	1	1	1	1	1	1	1	1	1	1	981740	1	1	1	1	1	1	1	1	1	1	1	1	1	1	1	1	1	1	1	1	1	1	1	1	1	1	1	1	1	1	1	1	1
CP915	1	3113334	2975013	2424002	2671937	2567827	1	1898190	1	2503770	2401602	2332444	2569839	2745470	1	1439833	1855819	1639225	2304165	2374801	2279080	1035882	1	3187068	1	1	2500307	1	1	1	1	3122369	2853221	3112900	2797999	2407704	2538718	2475265	2448975	1	3002481	1	2443732	2468626	2200361	1	1	1	2536498
CP916	1	2063108	2009873	1722018	1692316	1691616	1582876	1552070	1	1724431	1683393	1710761	1733803	1752703	1	1153989	1935009	1571968	1612093	1669495	1659667	922010	1	2059830	1871244	1	1772831	1	1	1706721	1	2070266	2066607	2039302	1901692	1814891	1628850	1732929	1766666	1	2083539	1	1649993	1581790	1673960	1	1	1	1999551
CP917	1	1	1	753808	1	2519783	1	1	1	2353101	2624483	1912223	1	1	1	1	1	1	2158678	2479734	2735638	1	2320638	1	741950	498964	1	1	1	2331880	1	1	1	1	1	1	2865815	1	3012400	1	1	625717	1	1	1	2848669	2939801	1	550593
CP918	1003772	1024484	1168864	2151621	1	2578085	988368	1083216	3485957	2150738	1938055	1145762	1848894	803272	1046991	1	1	1	1115032	3460346	3545071	1	1866873	1507643	1488268	936181	1331738	1386945	2054886	1037275	1050053	1230874	688477	1430036	526408	781786	2041230	1448167	1040543	1840367	1223616	1	2233013	4047141	3766209	1	1	1	1
CP919	1	1	1	1	1	1	1	1	1	1	1	1	1	1	1	1	1	1	1	1	1	1	1	1	1	1	1	1	1	1	1	1	1	1	1	1	1	1	1	1	1	1	1	1	1	1	1	1	1
CP920	1988218	3029885	2781115	978357	1816406	1596356	1207818	1	3590346	1211918	1277969	1332477	3079652	3280538	3822576	1069365	2273201	1363501	1	1	1	1	1	1	1	1	1	1	1	1	1	1	1	1	1	1	1	1	1	1	1	1	1	1	1	1	1	1	1
CP921	1	1	1	1	1	1	1	1	1	1	1	1	1	1	1	1	1	1	1	3018839	2403579	1	1	2833226	1	1086450	1536483	1527410	1292705	1314435	2489436	2376733	1160881	1669276	1	1293646	4547750	1285141	4709744	3101770	1	781589	1	2933598	1	2826712	2455384	3344032	1
CP922	1	1	1	1	1	1	1	1	1	1	1	1	1	1	1	1	1	1	1	1	1	1	866286	1356922	1	895243	1	1	623858	815017	973132	864628	839769	978379	1539400	1336262	1	905790	1	1	675148	574327	1	1	1	1918915	1932817	3325647	939927
CP923	1	1	1	1	1	1	1	1	1	1	1	1	1	1	1	1	1	1	1	1	1	1	1	1	1	1	1	354843	327151	330971	1	297990	328221	1	1	1	1	1	1	314143	347596	362657	1	1	1	461597	421479	453208	281346
CP924	1	1	1	1	1	1	1	1	1	1	1	1	1	1	1	1	1	1	1482623	1	1	1	1	1	3560790	1629139	3122930	1	1	1	1	1	1	669358	1	1	1	1	1	1887266	1905049	2060485	1354132	1485893	1	1	614143	1	1
CP925	1	803321	526603	1	1	1	1	1	1	316698	387673	1	1	1	1	2195356	2200932	2055788	1	1	1	1	1	1	1	1	1	1	1	1	1	1	1	1	1	1	1	1	1	1	1	1	1	1	1	1	1	1	1
CP926	1	1	1	1	1	1	1	1	1	1	1	1	1	1	1	1	1	1	468371	1	1	1242429	1	1	1	1	1	1	1	1	1	1	1	1	1	755878	1	1	1	1	1	1	1	1	1	766584	812935	1110459	1
CP927	1	1	1	1	1	1	1	1	1	1	1	1	1	1	1	1	1	1	1	1	1	1	1	1	1	1	1	1	1	1	1	1	1	1	1	1	1	559090	1	610137	1	1	1	1	1	1	1	1	455463
CP928	1403429	1403234	1367871	969415	968768	947415	1	1	1	1211144	1243636	1196458	1066320	941485	1104168	1789545	1683371	1691623	1094917	1511013	1	1438699	2076597	1275391	1	1161990	1232487	1269629	1326545	1270421	1167275	1155728	1103375	1378447	1178620	1421532	1096574	1125627	1110619	1737537	1813837	1792400	1127185	1078754	1134425	1	1061262	1254140	1529965
CP929	2029551	753821	1	1	1	2218294	1886272	1	1	1	1	1	1	1	1	1	1	1	1	1	3054642	1	1	1	1	1	1	1	1	1	1	1	1	1	1708298	1	1	1	1	1	1160801	1	1	1	1	1011845	1	1	1
CP930	1978426	1739304	1	1490800	1472678	1510622	1	1	1	1	1	1	1	1	1	2850790	3116093	3306031	1437019	923548	943559	2159067	3266207	2969829	2102678	2143242	1522979	1315502	2120409	1555629	2164731	1598734	2087257	2160760	2035108	2001091	2558595	2000494	2648966	6063991	6041832	5926259	2135632	1530075	1511329	1	1	1	2472636
CP931	1	1	1	1	1	1	1	1	1	1	1	1	1	1	1	1461125	1429247	1342875	1	1	1	699845	1007014	1	1	721043	1	1	1	1	1	1	1	1	1	1	1	1	1	3517351	3522876	3559529	1	1	1	1	1	1	1
CP932	1	1	1198342	1	1	1	1	1	1	1	1	1	1	1	1	1	1	1	1	1	1	1	1	1	1	1	1	1	1	1	1	1	1	1	1	1	1	1	1	1	1	1	1	1	1	1	1	1	1
CP933	1	1	1	1	1	1	1	1	1	1	1	1	1	1	1	1	1	1	1	1	1	1	1	1	1	1	1	1	1	1	1	1	1	1	1	1	1	1	1	1	1	1	1	1	1	1	1	1	1
CP934	1396170	1536068	1490908	2324684	1183329	2291081	1687514	1861233	3428353	4002138	3272071	2318337	2284636	1945988	4462535	1	1	1	3108214	1	3320964	1	1146419	679784	1373315	905302	1	1	1	1	935389	1	754403	1	1	733026	2456472	3064099	2312512	1616438	1409112	1390570	1	1	2547068	1237133	1	1	1180498
CP935	1	1	1	1	1	1	1	1	1	1	1	1	1	1	1	1	1	1	1	3017817	1	1	1	1	1	1035010	1634962	1	1509203	1	1	1	1	777259	1	1	1	1	1	1	1	1	1	1	1	1	1	1	1
CP936	1	1	1	1	1	1	1	1	1	1	1	1	1	1	1	1	1	1	1	1	1	327749	191117	1	1	1	1	1	1	1	1	1	1	1	1	1	1	1	1	1	1	1	1	1	1	444665	455295	437535	1
CP937	1	1	2238550	1	1	1	1	1	1	1924944	1	1	1	1	1	3151870	2401358	1661828	1738671	1468820	1572799	1210083	843590	1	1	1	1310882	1639344	1	1	1863759	2104827	967398	2861866	1	1335345	2976864	2016801	2375493	3015979	1	1371632	1314133	1	998137	1	1	1	2382685
CP938	1	1	1	1	1	1	1	1	1	1	1	1	1	1	1	1	1	1	1	1	1	1	1	1	1	1	1	1	1	1	1	1	1	1	1	1	1	1	1	1	1	1	1	1	1	1	1	1	1
CP939	1	1	1	1739676	1795236	1709196	1	1	1	1	1	1	1	1	1	2884066	2741082	2300098	1	1	1	1	1	1	1	1	1	3494946	4066639	3648754	953700	927166	918753	1	1	1	1	1	1	1	1	1	1519872	1478890	1462777	1	1	1	1
CP940	1	1	1	2154376	2157922	2136291	1	1	1	1	1	1	1	1	1	3798632	3092597	2443714	1	1	1	1	1	1	1	1	1	4146395	4145151	4203720	1237418	1228828	1224618	1	1	1	1	1	1	1	1	1	1885530	1871028	1886735	1	1	1	1
CP941	1	1	1	1	1	1	1	1	1	1	1	1	1	1	1	1	1	1	1227671	1417466	2261496	1	1	777930	1	1503745	1	3075456	2196954	1915832	1	1567630	1452190	1	1	1	1	1	1	1	1	1	1564940	1855544	1093618	739000	1077077	2943252	1224721
CP942	1	1	1	1	1	1	1	1	1	1	1	1	1	1	1	3130343	1	1	1	1	1	1	1	1	1	1	1	1	1	1	1	1	1	1	1	1	1	1	1	1	1	1	1	1	1	1	1	1	1
CP943	1	1	1	1	1	1	1	1	1	1	1	1	1	1	1	1	1	1	1	1	1	1	7246244	7069005	12480367	9706350	9643795	7537870	8317264	7175430	8336838	8739216	8485574	8975642	8737840	7675987	7250116	1	8623737	8185155	8793630	7687932	6960017	6863965	6915070	6449551	7336646	8191903	5823422
CP944	1	3035163	3000205	1	1	4667042	1	1	4117467	1	3209166	3627632	1	3420860	2775969	3729986	2080901	4061110	2831986	2498199	3978482	825114	3738614	3322822	1	4513041	4409894	4738550	4398378	4271274	4022329	3769561	3754215	4826171	4331456	4241351	3914819	3221430	3018438	3591134	3091492	4981955	4569247	4051351	2732763	3521553	3015123	4854961	3976906
CP945	4004375	1	1	4832711	4608344	1	4386087	4379145	1	4320130	2249546	1	4074142	1	1	1	1	1939586	1	1	1	1	1	1	1	1	1	1	1	1	1	1	1	1	1	1	1	1	1	1	1	1	1	1	1	1	1	1	1
CP946	1	1	1	1	1	1	1	1	1	1	1	1	1	1	1	1	1	1	3339117	1	1	1	1	1	1	1	1	1	1	1	1	1	1	1	1	1	1	1	1	1	1	1	1	1	1	1	1	1	1928104
CP947	1	1	1	1	1	1	1	1	1	1	1	1	1	1	1	1	1	1	1	1	1	1	1	1	1	1	1	1	1	1	1	1	1155796	1519449	1	1	1	1	1	1	1	1	1	1	1	1	1	1	1
CP948	1	2609149	1	1	1343266	1	1	1	1	1	1050474	1	1	1248683	1	2358260	2022167	1778484	1	2434190	1	1273313	2272378	1	1	2707434	1	2896821	1	1	1	1	1245948	1	1	1	1	1	1	4585523	3803898	4413264	1	849508	1	629299	1	1	1
CP949	2184519	1	2398468	1726698	1	1480185	1	2290350	2255764	1	1343191	1	1166196	926283	1135412	2879240	1	2342055	1	1	1	1	1	1	1	1	1	1	1	1	1	1	1	1	1	1	1	1	1	1	1	1	1	1	1	1	1	1	1
CP950	1	1	1	1	1	1	1	1	1	1	1	1	1	1	1	1	1	1	6036211	4922401	6187757	1867424	2663460	1496448	5121270	1864709	3000842	1442442	3092135	2618606	2809295	2607015	2934299	1877177	2355483	4081420	2409570	2092750	1838306	6522411	4617780	6108570	2106777	4432870	5149127	1	1	1	2626168
CP951	1	1	1	1335742	1	1486761	1547697	1	1273572	1429235	1564944	1586216	1746710	1	1	1	1	1	1	1	1	1	1	1	1	1	1	1	1	1	1	1	1	1	1	1	1	1	1	1	1	1	1	1	1	1	1	1	1
CP952	2661652	2018193	1	1	1	1	1	1	1	1	1	1	1	1	3753638	1	1	1	1	1	1	1	1	1	1	1	1	1	1	1	1	1	1	1	1	1	1	1	1	1	1	1	1	1	1	1	1	1	1
CP953	2038674	1946636	2192869	2712284	3200165	2720764	3307375	3472185	1	3936587	4016656	1994021	2699301	2699932	1839292	3105634	1728657	4126150	2034927	3287856	4356966	1	2927957	1929723	5169860	2363405	2444708	2421184	4508534	3197072	2531220	4227895	2438027	2429310	2608610	3037713	2450402	2710314	1893332	2466568	1884152	2965557	3641041	2035342	2127885	8262579	3028589	1	4143989
CP954	1	1	1	1	1	1	1	1	1	1	1	1	1	1	1	24827642	1	1	1	1	1	1	1	1	1	1	1	1	1	1	1	1	1	1	1	1	1	1	1	1	1	1	1	1	1	1	1	1	1
CP955	1	1	1	1	9419676	1	1	6550976	18725372	1	1	7611362	9548388	1	1	7699149	1	10407807	1	1	1	1	1	1	1	1	1	1	1	1	1	1	1	1	1	1	1	1	1	1	1	1	1	1	1	1	1	1	1
CP956	13485249	13718540	13354485	9190668	8969240	9195279	4384729	7210380	1	14212548	14969119	13891455	11415689	9868481	10832945	20449138	21634612	20320590	11106471	10148255	11356966	19317814	27083788	18423430	1	1	11131012	13155259	13593338	1	11271753	11373236	11038279	21706924	20284026	20346196	1	4586693	17231320	19087580	18736212	1	11488533	11205036	11536495	11768417	11494046	11623716	18352168
CP957	7429074	6554304	5064895	9468662	1	4625629	4837694	1	1	13147359	7413758	1	1	10026559	5141530	1	6989114	7555296	36738768	35822468	34767124	106105216	91213112	61206260	78459112	39164032	37867012	40997684	41760228	39595384	36338972	36280232	37265884	76566384	72679816	72045760	59537244	61621068	61444888	72870296	72818408	70961952	39690452	38990256	38552308	33121318	32627730	32297744	61119524
CP958	40357604	41366660	40104364	26903462	26131512	30418368	25915506	20805498	9362870	38668700	47771968	46381136	28949994	30338098	35446244	102271744	88650000	75307112	34672192	33109062	32570920	98845752	82783400	58568028	4905605	39468860	34958256	38131076	40644944	39514696	31918976	33141262	34398932	72501056	66671316	67394968	55343088	57726820	57254984	63647136	59450960	62543096	34402924	37236416	36328984	28635584	27755590	1	55752156
CP959	2725137	2847521	2455161	1727330	1923377	1711936	1	1445622	1600566	2759047	2597041	2363773	2105413	1819151	1828248	1	1	1	1980037	1959929	1957599	6316896	1	14605619	1902052	1968403	1	2281428	2405212	2127523	1998335	1873672	1835189	3234719	3144791	2825673	2528413	2495851	2509990	3451523	4357650	3161947	1	1	1924979	3233431	1994354	11354649	1
CP960	1	1	1	1	1	1	1	1	1	1	1	1	1	1	1	1	1	1	1	1	413310	1	544970	486939	672319	408073	399244	590125	602668	582135	716796	672522	687009	1	531560	481599	438579	438126	450446	621561	672289	653580	548924	399620	532950	769219	701306	683924	624027
CP961	1	1179020	1	1	1	1	1	1737007	1	1	1	1	1	1	1	1285365	1	1	1	1	1	1	1	1	1	1	1	1	1	1	1	1	1	1	1	1	1	1	1	1	1	1	1	1	1	1	1	1	1
CP962	1	1	1	1	1	1	1	1	1	1	1	1	1	1	1	1	1	1	2124897	1756876	1	1	1	3366627	3780295	1	1	1	1977785	2429861	1510748	3080504	1	2220091	2865886	1174664	1	1	1	1122217	1	1184455	1	1	3177816	1	2414286	1	1532814
CP963	2850746	2645803	2727243	1276554	1301836	1281183	3566738	3348218	3288926	1	1	1	1056962	1078535	1069494	3390190	3535635	2518591	978846	952905	958238	1	1	1	1	1785125	1739950	1482329	1493716	1457027	1891886	1858404	1898967	1	1	1	1	1	1	1234495	1203420	1241449	1463321	1454246	1410172	1910966	1869492	2013298	862158
CP964	2885499	2883301	2924628	1509408	1492949	1464069	3671031	3576606	3578655	1	1	1	1252777	1228991	1235115	4155754	3392421	2790375	1211071	1179161	1176955	968991	1	1	1	2046663	2092689	1823190	1804854	1794952	2375689	2386831	2322754	1	1	1	1	1	1	1570346	1541797	1509706	1729331	1747602	1717515	2328025	2328906	2333724	1117350
CP965	682088	663090	1	994310	971547	990639	1576875	1503369	1509278	1	1	1	1	1	1	2056051	1722379	1350938	1	1	1	1	1	1	1	1	1	672630	1	664702	793193	732737	761412	1	1	1	1	1	1	1	1	1	1	1	1	1	1	1	1
CP966	461599	1	430429	694314	697443	686788	1091831	1080435	1061189	1	1	1	1	1	1	1477965	1197972	991811	1	1	1	1	1	1	1	1	1	1	1	1	1	1	1	1	1	1	1	1	1	1	1	1	1	1	1	1	1	1	1
CP967	1	1	1	1	1	1	1	1	1	1	1	1	1	1	1	1	1	1	1	1	1	1	1	1	1	1	1	1	1	1	1	1	1	1	1	1	1	1	1	1	1	1	1	1	1	1	1	629719	1
CP968	1	1	1	1	1	2103638	1	1	1	1130639	1	1158911	1	1301812	1	1	1	1	1	1	1	1	1	1	1	1	1	1	1	1	1	1	1	1	1	1	1	1	1	1	1	1	1	1	1	1	1	1	1
CP969	1	1	1	1	1	1	1	1	1	1	1	1	1	1	1	1	1	1	9539436	1	8835210	14051356	13821519	9227402	7163590	9925702	11562689	8738026	10370829	9073128	7238528	6750714	6765953	10426056	14502821	15202249	11572346	12200039	9860656	11526841	11283709	14268076	7702292	7417758	7460368	13996038	1	12956935	1
CP970	1	1	1	1	1	1	1	1	1	1	1	1	1	1	1	1	1	1	1	1147268	1	1062199	791686	1	911839	1015883	967912	758201	735410	764645	674154	690474	773486	1	1	224839	1	316181	297710	1215541	911453	1346439	552643	554568	764842	1520801	1111357	1150607	803004
CP971	1	1	1	675146	909033	1	1	1	1	1	1	1	686172	1	1	1130861	829871	864362	1139763	621207	1	1	777669	1	1025317	1	680375	1090987	1	1015831	1	1	1237552	1	1	1	819780	1	1	1	1067461	1107381	609287	1	1	1	1116857	1	1
CP972	1	1	1	2943749	1	1	1	1	1	1	1	1	1	1	1	1	1	1019788	1	1	1	1	1	1	1	1	1	1	1	1	1	1	1	1	1	1	1	1	1	1	1	1	1	1	1	1	1	1	1
CP973	1	1	1	1	1	1	1	1	1	1	1	1	1	1	1	518517	391552	1	1	1	1	1	1	1	1	1	1	1	1	1	1	1	1	1	1	1	1	1	1	1	1	1	1	1	1	1	1	1	1
CP974	1	1	1	1	1	1	1	1	1	1	1	1	1	1	1	761164	1	1	1	1	1	1	1	1	1	1	1	1	1	1	1	1	1	1	1	1	1	1	1	1	1	1	1	1	1	1	1	1	1
CP975	1	1	1	1	1	1	1	1	1	1	1	1	1	1	1	1	1	1	740933	1756651	1	963662	3170672	2081165	1	1196854	1149578	1276895	1441117	1778862	1229479	486986	407696	2246341	1714293	1204264	1	1920552	2964829	2161004	1441425	3196260	1	1	1	1646643	1569840	1400748	1209133
CP976	2503104	1950476	1904976	1	1	1	724416	1	1	1	1	1	1096339	1553576	1539371	1	1	1	747674	1031584	1017981	1	1	1	1	1	1	1	1	1	431198	1	1	1116673	1018908	1249010	1	1	1	1	1	1	1	1	86832	5505290	5320095	5582244	931062
CP977	1714918	1552381	1523700	1	1	1	1	1	1	1	1	1	1050120	962692	1170714	268795	1	216358	983014	760179	1036768	1	1	1	1	1	1	1	1	1	1	1	1	878684	1148202	933765	1	1	1	1	1	1	1	1	1	4524544	4328095	4853748	1043142
CP978	3316442	4301001	3320110	1	1	2412621	3815004	3598883	4153403	3723671	3386016	3691884	2836518	2426971	2461822	6962160	5791795	4606170	520356	1802845	405969	3387933	1418012	1809078	3526977	1483876	1402550	2109594	805748	811896	1668620	447534	238624	1	918937	898841	1	1593569	1723284	1682512	1760995	2142019	778705	1482336	778112	2032700	662832	1948206	773585
CP979	1	1	1	1	1	1	1	1	1	1	1	1	1	1	1	1	1	1	1129160	1052619	1089392	1204311	1124100	1	2102207	1243395	1198376	1330639	1205529	1278203	1277085	1314529	1234580	1208628	1079273	1132210	1	960824	1	1225501	1279199	1	1	1020516	1003937	2175891	2106657	2146899	1324809
CP980	1139490	1141527	1102660	1	1	1	1	892519	1	1	1	1	907250	1004037	924017	1	1441132	1277263	1	1	1	1	1	1	1	869062	869923	1	916696	1	918968	923119	908132	1	861962	840016	1	1	1	962734	969797	910630	1	1	1	1619167	1566637	1616729	1
CP981	1	1	1	1	1	1	1	1	1	1	1	1	1	1	1	756323	344539	1	1	1	1	1	1	1	1	1	1	1	1	1	1	1	1	1	1	1	1	1	1	1	1	1	1	1	1	1	1	1	1
CP982	2810764	4288893	1	1	4261805	2001500	1	3190457	4987461	1	2997313	1801957	1	1	1	1	2037311	2183881	1	1	1	1	1	1	1	1	1524129	2524479	1	3891315	1	2320245	1	1	1	1	1	1	1	2546230	1	2552320	1	1	1	1	1	1	1
CP983	1	1	1	1	1	1	1	1	1	1	1	1	1	1	1	1	1	1	1	1	1	1	1	1	1	2117939	1	1	1	1	1	1	1	1	1	1746800	1	1	1	1	5424897	1	1	1	1	1	1	1	1
CP984	1	1	1	1	1	1	1	1	1	1	1	1	1	1	1	1	1	1	1	1	1	1	2969281	1	1	2789839	1	1	1	1	1	2551361	1	1	2793632	1	1	1	1	1	1	1	1	1	1	1	1	1	2841367
CP985	1	1	1	1	1	2183719	1	1	1	1	1	2252671	1	1	1	1	1	1	3538440	5426491	5161791	262942	2699795	5099183	6607024	1	2523497	3143957	5792694	2281340	2934037	1	3889203	6890178	1	1	5453404	6526356	5549342	3457034	1	3527750	1	4264393	1	6394876	2898338	4234552	2837957
CP986	1	1	1	1	1	1	1	1	1	1	1	1	1	1	1	1	1	1	1	1	1	1	1	1	1	1	1	1	1	1	1	1	1	1	1	1	1	1	1	1	1	1	1	1	1	1	1131529	1	670956
CP987	200687	244480	225800	1	1	426244	1	1	1	1	1	1	1	1	1	893245	981070	807099	1	1	1	1	1	1	1	1	1	1	1	1	1	1	1	1	1	1	1	1	1	1	1	1	1	1	1	1	1	1	1
CP988	1	1	1	1	1	1	1	1	1	1	1	1	1	1	1	1	1	1	1	1	1	1263663	1335066	2647258	2589128	3125732	1846896	3266831	3281920	2387193	2516682	1	521897	2696862	1629214	1701079	1	3304421	1	1	1932857	938047	1807167	1	1570040	1	2324887	4114194	699531
CP989	588749	1	1	1	1	1	1	1	1	1	1	1	1	1	1	1	1074960	1070346	558145	555568	541057	1347038	952959	659046	628094	604601	641020	768683	771549	805008	703527	581773	748470	580612	546284	517580	608313	565334	582950	826276	770342	854576	584414	585312	572837	485347	1	1	703300
CP990	2082293	2056337	1	1152938	1317388	1382375	2460193	2386238	2382277	1	1	914158	1355059	1	1421474	1	1263964	1553964	1	1	1	377315	1	1	1	944347	889769	529772	1435782	1	1189551	1098551	1	1	1	1	1	1	1	1	1	1	819263	667000	491193	1	1135856	1441598	1
CP991	1	1	1	1	1	1	1	1	1	1	1	1	1	1	1	1	1	1	840065	1	1011145	1	526406	742538	1	600838	597069	1	1	1	667886	727255	698990	1	1	1	1	1	1	775215	433971	2411810	538047	521817	1	1040901	1	638017	1
CP992	1	1	1	1	1	1	1	1	1	1	1	1	1	1	1	1	1	1	1	1196974	1	1	1	1	1	1	1	1	1	1	1	1	1462525	1	1	1	1	1	1	2763624	1	1	1	1	1305392	1	1	1	1344843
CP993	4316379	3930620	4374922	6839983	4993970	6665547	11478574	9312770	9466126	1	3275771	4043554	1	5793085	4472595	1	1	1	1	1	1	1	1	1	1	1	1	1	1	1	1	1	1	1	1	1	1	1	1	1	1	1	1	1	1	1	1	1	1
CP994	1	1	1	1	1	1	1	1	1	670929	1	1	1	1	1	1	1	1	1	1	1	1	1	1	1	1	1	1	1	1	1	1	1	1	1	1	1	1	1	1	1	1	1	1	1	1	1	1	1
CP995	1	1	1	1	1	1	1	1	1	1	1	1	1	1	1	1	1	1	1	1	1	632672	1	1536368	5350990	1	1	1	1	1	1	3430426	1	1	1865950	1471126	1	1395050	1	1	1	1	3344813	3808766	1841978	1	1	3793309	2041693
CP996	1	1	1	1	1	1	1	1	1	1	1	1	1	1	1	1	1	1	3503992	4484899	4903443	1	2583628	1	1891360	3387218	2905333	7289093	4036687	3573622	5254580	1210889	5488610	2512273	1	868071	3083390	1	3146037	4612005	2438504	4002930	1530804	1158259	3919034	4927106	5190667	1130419	953956
CP997	1	1	1	1	1	1	1	1	1	1	1	1	1	1	1	1	1	1	1635714	1507561	1040565	816088	1537838	1	1115580	684160	681103	1713501	1321082	984170	765240	778717	734310	1	511249	479465	384293	1154076	455422	1051799	1919622	1604966	1	1	831773	1	1	1	236164
CP998	6942608	7276283	6831231	5069422	5080779	4817501	6666902	7314560	7363812	6071674	6203588	5989689	5727942	5601241	5449499	7939045	8367083	7499876	1	1	1	1	1	1	1	1	1	1	6843272	1	1	1	1	1	1222906	1	1	1	1	1	1	1	1	1	1	1	1	1	1
CP999	1	6119777	6039969	1	3518216	3285895	5365559	1	1	1	1	1	1	1	1	1	1	1	1	1	1	1	1	1	1	1	1	1	1	1	1	1	1	1	1	1	1	1	1	1	1	1	1	1	1	1	1	1	1
CP1000	2858674	1	1	2363227	1	1	1	3253456	3302384	2052079	2400991	2475808	2832967	2979670	3027337	5100010	5160698	4032339	1	1	1	1	1	1	1	1	1	1	1	1	1	1	1	1	1	1	1	1	1	1	1	1	1	1	1	1	1	1	1
CP1001	1	1	1	1	1	1	1	1	1	1	1	1	1	1	1	1	1	1	4109410	4017267	4005755	3550393	4997920	3539754	5272746	4992267	4882190	6039600	5832500	5874868	5344464	4752718	5616996	4984260	3886361	4243271	2918795	3015509	2810912	5458211	5839190	6302899	4775667	4755249	4400049	6758395	5613392	5987166	5221150
CP1002	543514	549135	512375	1	1	1	1	1	1	1	1	1	1	1	1	1	1	1	1	1	1	1	1	1	1	1	1	1	1	1	1	1	1	1	1	1	1	1	1	1	1	1	1	1	1	611339	577508	567414	1
CP1003	1	1	1	1	1	1	1	1	1	1	1	1	1	1	1	1	1	1	353182	147680	325521	1	1	1	1	1	1	1	1	1	1	1	1	1	1	1	1	1	1	1	1	1	1	1	1	1	1	1	1
CP1004	2876061	1	2042736	1	1	807860	1	4311625	1	1	1	1	1	1	1	1	1	692477	1	727102	2093530	1	1	1	1	1	1	1	1	1	1361613	1	1	1	1	1	1	1	1	2938081	1	3498273	1	3825767	1	1	2694355	1	844566
CP1005	1	1	1	1	1	1	1	1	1	1	1	1	1	1	1	1	1	1	5598963	4786894	4533981	1	1	1	5464231	5933174	1	1	1	1	1	1	1	1	1766088	1	1	1	1	1	3372982	1	1	1	5109783	2872440	1	3637556	1
CP1006	1	1	1	1	1	1	1	1	1	1	1	1	1	1	1	1	1	1	1	1	1	1	1	1	1	1	1	1	1	1	1	1	1	1	1	1	1	1	1	1	1	1	1	1	1	1	1	1	1
CP1007	1	1	1	1	1	1	1	1	1	1	1	1	1	1	1	1	1	1	1	1	1	1774254	1681522	1	1951202	1	1127106	1103541	1	1124905	1	1	1072493	1396076	1	1102962	1	1	1	1	1350073	1424090	1	1	1	1767839	1	1	1
CP1008	1	1	1	1	1	1	1	1	1	1	1	1	1	1	1	2514872	2649570	2316814	1	1	1	1	1	1	1	1	1	1	1	1	1	1	1	1	1	1	1	1	1	1	1	1	1	1	1	1	1	1	1
CP1009	2780447	2662359	2746555	2883617	1	2123404	1	2193336	4671159	1943874	3373431	1947877	3268575	3300082	3264851	1	1	1	1	1	1	1	1	1	1	1	1	1	1	1	1	1	1	1	1	1	1	1	1	1	1	1	1	1	1	1	1	1	1
CP1010	1	1	1	1	1	1	1	1	1	1	1	1	1	1	1	1	1	1	1	1394596	1436137	1	1	1	1	1	1	1	1	1	1	2547996	1	1	1	1	1	1	1	1864960	1	1	1244048	1	1633120	1	1	2292523	2776599
CP1011	1	1	1	1	1	1	1	1	1	1	1	1	1	1	1	1	1	1	1	1	5030922	1	1	1	1	1	1	1	1	1	4595051	3884222	1	1	1	1	4509587	1	4490994	1	1	1	1	2961011	3822341	1	1	6691509	1
CP1012	1	1	1	1	1	1	1	1	1	1	1	1	1	1	1	1	1	1	2725634	3852155	1	1	3600232	1398860	3467290	1	3785818	1620510	2200770	4352326	1	1	3745440	3079891	1	3473369	1	1	1	1	3451907	1	2260145	1	1	4457275	2663279	1	1
CP1013	3063988	1757491	1524435	1	1	1	1	3267068	3106057	3150095	1	2771622	2086012	2075654	2342237	1	1	1	1	1463175	1	1530027	2265449	1743683	2694277	2835710	1	1	1	1	1324075	1	2572057	1	1689249	767020	2077213	2324305	2321642	2851096	3773162	1927508	1	2292562	1	1	1543397	1	2572252
CP1014	981685	1003801	961237	3387823	3527393	3455303	1279891	1242063	1215739	1	1	1	1119571	1158624	1137394	6784345	6094015	4858128	1	1	1	1344529	979281	1	948536	943273	1	5036483	5009308	4340814	1347507	1320252	1357818	1005478	950477	896550	1	1	1	790185	771089	764631	2248078	2184457	2161135	1	1	1	1
CP1015	1384184	1377359	1354189	3605722	3650188	3580917	1596180	1538986	1520795	910988	875758	886808	1419149	1367188	1375824	8941574	7402056	5849248	1	1	1	1884919	1350092	942563	1230029	1237895	1296332	5525451	5374000	5443833	1744981	1828900	1768126	1366090	1227470	1216337	1	1	1	1103142	1055398	1049868	2642932	2592050	2577667	1	1	1	784904
CP1016	1382814	1935894	1946836	1020839	1	1	1	2225278	2177394	1	1	967089	1	1	1	1	1	1	1	1	1	1	1	1	1	1	1	1	1	1	1	1	1	1	1	1	1	1	1	1	1	1	1	1	1	1	1	1	1
CP1017	1	1	1	1	1	1	1	1	1	1	1	1	1	1	1	1	1	1	4435525	5099931	5051749	1	2860363	2036313	5916271	4417176	3722574	3870765	4784755	4586706	2913783	5010313	2939390	3551424	3197423	2298538	3821956	1	2716716	3618135	5359732	3964699	2754482	4317046	2777530	1	1	1	4114893
CP1018	2742992	2716792	2817558	1	1	1	1	1	1	2406273	1	1	1	1	1	1831169	1462339	1387700	1	1	1	1	1	1	1	1	1	1	1	1	1	1	1	1	1	1	1	1	1	1	1	1	1	1	1	1	1	1	1
CP1019	2499690	2363660	2414039	1	2207972	1	3476184	3305552	1	1	2266006	2152696	2267579	2286596	2356594	1064795	803068	766682	1	1	1	490105	1983008	2075560	1	1	1889708	1	1	1	2294373	2404324	2169781	2847357	2231705	2009139	1	2122461	2260707	2687451	1869520	2382515	1	1	1	2575784	2535960	3151444	2248968
CP1020	1	1	1	1	1	1	1	1	1	1	1	1	1	1	1	1	1	1	1	1	1	1	1345314	1150184	1	1	1	1	1	1	1	1469386	1	1574976	1366560	1163089	1	1	1	1460658	1156160	1417893	1	1	1	1383131	1271853	1	1351838
CP1021	1	1	1	1	1	1	1	1	1	1	1	1	1	1	1	1	1	1	1	1	1	478227	1361448	1191071	1	1	1	1	1	1	1296159	1405294	1	1	2041935	1	1	1	1	1396711	1142536	1421143	1	1	1	1303797	1	1332300	1
CP1022	2378631	3813253	3881034	2360728	3361690	3367515	2282060	2204377	2067608	2332930	2392477	2433846	2380162	3498792	2401737	2267019	2543221	3205704	2325034	2325146	1	1981577	4344102	4232164	1	2572796	2536880	1602104	2485090	3376751	3922666	4115136	3868688	2715642	3401342	2571455	3800602	2611529	2487457	4252842	3134235	2269007	3275468	2455245	2440131	3687088	3683270	3788687	3905831
CP1023	1	1	1	1	1	1	1	1	1	1	1	1	1	1	1	1	1	1	1	1	919615	364640	1	623762	1	1	1	1	1	1	1362582	1	802929	1	1	1	1	1	1	1219411	714652	1	1	1	1	1	4140378	1	1
CP1024	1	1	1	1	1	1	1	1	1	1	1	1	1	1	1	1	1	1	2498696	3028743	908010	1	2079487	2208014	2092719	2473950	1945197	2915074	2630376	2080165	2559712	2016192	1505333	1936794	493896	2153464	1441488	1259455	3066620	5837441	4337399	2902958	2610150	2361547	2023057	1	3237753	1	1621342
CP1025	771081	1	1	1	1	1	1	1	1	1	1	1	610564	1	1	1	696982	1	1	1	1	1	1	1	1	1	1	1	1	1	1	1	1	1	1	1	1	1	1	1	1	1	1	1	1	1663858	1	1	1
CP1026	1	1	1	1	1	1	1	1	1	1	1	1	1	1	1	1418748	1	1196319	1	1	1	944439	1	1	1	1	1	1	1	1	1	1	1	1	1	1	1	1	1	1	1	1	1	1	1	1	1	1	1
CP1027	1	1	1	1	1	1	1	1	1	1	1	1	1	1	1	960757	1	1	1	1	1	1039627	1	1	1	1	1	1	1	1	1	1	1	1	1	1	1	1	1	1	1	1	1	1	1	1	1	1	1
CP1028	1	1	1	1	1	1	1	1	1	1	1	1	1	1	1	1	1	1	1	1	2016197	1	1941853	1549559	1	1309665	1	1	1	1	1	1	1	1	1367258	1477803	1411646	935293	1047890	1465732	1	1	2134208	1	2330822	1	1	1652479	1
CP1029	1	1	1	1	1	1	1	1	1	1	1	1	1	1	1	1	1	1	1	1	1	1	1	1	1	1	1	1719524	2068552	1836836	1	5071801	1345637	1	1	1440729	1	1	1	1670056	1	1	1	1329386	1	1	4207298	1	1076984
CP1030	1413974	1	1	1852825	1	1	1	1	1	1	1	1	2557049	1	1	1	1	1	1	1	1	1	1	1	1	1	1	1	1	1	1	1	1	1	1	1	1	1	1	1	1	1	1	1	1	1	1	1	1
CP1031	1	1	1	1	1	1	1	1	1	1	1	1	1	1	1	1	1	1	1	1	1	2053048	2219649	1	1	1	1	1	1	1	1	1	1	1	1	1	1	1	1	1	1	1	1	1	1	1	1	1	1
CP1032	1	1	1	1	1	1	1	1	1	1	1	1	1	1	1	1	1	1	1	1	1	1	1	1	1	1	1	1	1	1	1	1	1	1	1	1	1	1	1	1	885014	1	1	1	1	1	1	1	1
CP1033	1	1	1	1	1	1	2931448	2692386	1	1	1	1	3451908	3600717	2594365	1	1	1	1	1	1	1	1	1	1	1	1	1	1	1	1	1	1	1	1	1	1	1	1	1	1	1	1	1	1	2555312	1	4688949	1
CP1034	1	1	1	1	1	1	1	1	1	1	1	1	1147440	1085285	1968570	1	1	1	1	1	1	1	1	1	1	1	1	1	1	1	1	1	1	1	1	1	1	1	1	1	1	1	1	1	1	3804697	3793717	3709572	1
CP1035	1	1	1	1	1	1	1	1	1	1	1	1	1	1	1	1	1	1	1	1	1	1	1	1	1	1	1	1	1	1	1	1	1	1	1	1	1	1	1	1	1	1	1	1	1	1	1	1	1
CP1036	1	1	1	1	1	1	1	1	1	1	1	1	3510861	1	1	1	1	1	1	1	1	1	1	1	1	1	1	1	1	1	1	1	1	1	1	1	1	1	1	1	1	1	1	1	1	1	1	1	1
CP1037	9847066	10645828	9821097	8835798	7740794	8353529	7073098	6742226	6215652	10982146	10359247	10715025	8311170	7906030	8680506	21035808	21088294	17933476	8678103	8810702	8902461	11292022	14738188	11683328	1	9933148	8833412	8623328	9092066	9011464	9062233	8487108	8418279	13034416	12242199	11908487	11319236	10831233	11716103	13921227	13275014	1	8773113	8914836	9593866	7416392	7289722	7706363	11607582
CP1038	5908328	1	1	1	1	1	1	1	1	1	1	1	1	8274197	1	1	1	1	1	1	1	1	1	1	1	1	1	1	1	1	1	1	1	1	1	1	1	1	1	1	1	1	1	1	1	1	1	1	1
CP1039	1	5776348	5813701	5086074	4951297	4989043	4845351	3945830	4698492	4186813	4088447	3198610	4624964	1	5271542	575045	1	663623	4322277	4556284	4362224	1	2726888	4246738	1	1	3095029	4032141	4604396	3440432	4740005	5078170	3179155	3913302	3964678	2888276	2943370	3644120	2268928	1114552	2080420	3431333	4651401	4191164	3994995	5558810	3445476	5715626	3629204
CP1040	4415297	6889862	6691991	6010820	6110121	5786511	5958104	2966035	5204979	4730677	4575355	4665718	6170730	3404356	6459332	3477607	3412659	3712103	5188164	6023951	5520292	2969763	3498644	5541548	11472259	5986634	2999646	4742538	5151471	4555041	6265381	5835080	1	3774965	4865020	4134472	3957996	4545530	1	1	5238683	1	5383782	5363827	5080002	8074571	5508805	6736741	4375894
CP1041	1	1	1	5240096	1	2293136	1	1	1	1	3698172	1	1	4807861	1	1	1	1737774	4749755	3427893	4313292	1	5551247	5295242	6727117	6131307	5266820	4783297	1372204	4439538	5596406	5809593	6844527	4306745	6426904	5283957	4863521	4807211	4065360	5359846	5524045	2230133	5764376	5934446	5711502	5483591	5023641	4888601	5939555
CP1042	1	1	1	1	1	1	1	1	1	1	1	1	1	1	1	1121323	629833	375365	1	1	1	1	1	1	1	1	1	1	1	1	1	1	1	1	1	1	1	1	1	1	1	1	1	1	1	1	1	1	1
CP1043	1	1	1	1	1	1	1	1	1	1	1	1	1	1	1	749126	567004	389824	1	1	1	1	1	1	1	1	1	1	1	1	1	1	1	1	1	1	1	1	1	1	1	1	1	1	1	1	1	1	1
CP1044	1	1	1	1	1	1	1	1	1	1	1	1	1	1	1	1	1	1	1	1	1	1	1	1	1	1	1	1	1	1	1	1	1	1	1	1	1	1	1	1	1	1	1	1	1	1	1	1	1
CP1045	1	1	1	1	1	1	1	1	1	1	1	1	1	1	1	1	1	1	1	1	1	773968	1	1	1	1	1	1174509	1299614	1	1	1200545	868660	1	1	1	1	1	1	1844737	1596273	971840	1	1	1	1	1	1	1
CP1046	1	1	1	1	1	1	1	1	1	1	1	1	1	1	1	1	1	1	1	1	1	1	1	1	1	1	1	1	1	1	1	1	1	1	1	1	1	571793	1	1	1	1	1	1	1	1	1	1	1
CP1047	1	1	1	1	1	1	1	1	1	1	1	1	1	1	1	1	1	1	1192731	1	1	1	920402	787518	1	912255	760017	1048037	1310148	1	1	1	1937653	1088745	1	1232829	1	1	1304565	1	1	1226369	1032129	1	1	1658024	1528741	2326101	1132759
CP1048	1	1	1	1	1	1	1	1	1	1	1	1	1	1	1	1	1	1	1	1	1	1	1	1	1	1	1	1	1	1	1	1	1	1	1	1	1	1	1	1	1	1	1	1	1	1	1	1	1
CP1049	1	1	1	1	1	1	1	1	1	1	1	1	1	1	1	1	1	1	1	1	678032	1	1	1332454	1	1	1	1	1	1	1	1	1	1	1	1	1	1143504	1107406	1	1	1	1	1	1	1	1	1	1
CP1050	1	1	1	1	1	1	1	1	1	1	1	1	1	1	1	1	1	1	1	1	1	1	1	1	1	1	1	1	1	1	1	1	1	1	1	1	1	1	1	1	1	1	1	1	1	1	1	1	1
CP1051	1	1	1	1	1	1	1	1	1	1	1	1	1	1	1	1	1	1	1	1	1	1	1	1	1	1	1	1	1	1	1	1	1	1	1	1	1	1	1	1	1	1	1	1	1	1	1	1	1
CP1052	1	2035957	1	1	1	1	2609131	1	2348429	1	1	1	1	1	1	2205918	1	1	1	1	1	1	1	1	1	1	1	1	1	1	2068188	1478313	1987444	1	1	1	1	1	1	1	1	1	1	1	1	1	1	1	1
CP1053	4142426	3390163	2992693	2366081	3380919	3342929	4850429	3447338	4038443	2395721	2433534	2380585	2661812	3631949	2341348	4141164	3465329	4621332	2569459	2517991	2513599	1	1	1	3992908	2674298	2370171	3033322	3008857	4320359	2802775	2058796	3001440	3129763	2112197	1960470	2502678	2615047	1	2848129	2681613	2707858	2121281	2093643	2089084	1	4147604	3715592	1226930
CP1054	9840387	8967323	10638317	8468928	7199606	7815689	1	6197884	8135408	8035553	6399136	3668623	8655453	8321403	9840162	1	3017284	2744698	4808150	7639066	6584673	1	7582262	10171185	9801171	9516840	9506520	6449909	7142230	7951984	7694336	9204858	11760222	7135380	8665173	8881928	7814835	2758531	7054569	9259093	9525582	9942450	9165598	6878814	7786838	10833024	9239369	6500975	7911566
CP1055	1	1	1	1	1	1	1	1	1	1	1	1	1	1	1	1	1	1	1	2167528	1908656	752406	1438043	2064668	1	1923629	1886616	1439759	1952508	1915285	2465226	2506071	2942924	2261997	2164598	1	1944333	1705894	2198229	2541870	2484673	2174526	1948380	1467587	2043100	1	1	1	2055975
CP1056	8826098	6689005	4499757	5430867	5549279	1	1657499	1	1	4801051	7085600	5091066	1	5475688	5522681	1	1543860	1838016	6475703	7298196	6868571	792980	1	8602976	6674331	3114203	6150164	3736175	4241919	1157586	8146061	11479334	6271948	7727979	4520169	8858300	5393608	8249472	6963146	8385602	5678874	6933297	5045598	1	4281971	12704535	5595272	1	6724453
CP1057	944701	978213	783560	1374966	1302351	1252045	1283044	1195875	1218505	1	1	1	855464	784519	767526	3612781	2534991	2454356	1	1	1	1833373	994778	494504	1	745024	818589	497112	469755	454742	855742	867400	845320	1123441	1121348	1038311	1	1	1	243027	1	1	497564	462268	436485	1128453	1146204	1378074	432876
CP1058	773594	719956	686604	1322515	927819	929790	995213	885887	890039	1	1	1	636284	601287	561427	3290578	2265737	2254928	1	1	1	1206237	764561	420391	1	582714	621841	449824	450437	408047	731429	707382	697592	745293	767288	729916	1	1	1	220517	236048	270590	399830	430030	403946	819040	823352	856168	455954
CP1059	319163	318072	306930	1	545591	555249	548245	490411	426657	1	1	1	279964	1	191396	1365734	877883	1	1	1	1	1	1	1	1	1	1	1	1	1	1	1	1	1	1	1	1	1	1	1	1	1	1	1	1	1	1	1	1
CP1060	1667618	1970526	1557795	1177058	1	2492224	1	2973187	1140861	2216954	1819430	2021390	2939979	3793568	3737176	1	1	1232613	1	1	1	1	1	1	1	1	1	1	1	1	1	1	1	1	1	1	1	1	1	1	1	1	1	1	1	1	1	1	1
CP1061	1	1	1	1	1	1	1	1	1	1	1	1	1	1	1	1	1	1	1	1	1789262	1	1	1	1	1882085	2190763	2137930	1	1980373	2601058	1	1	2259693	1	1408049	2275950	1828748	1457816	2124108	2013681	1899200	1417978	1364043	1941086	2304854	1682587	1	1452076
CP1062	1	1	1	1	1	1	1	1	1	1	1	1	1	1	1	1	1	1	1	1	1	1	1	1	1	1	1	1	568918	1150234	797200	586111	1066418	1	1	1	1	1	1	1	1	1	1	1	1	478898	1	865891	1
CP1063	2150134	2280328	1588535	2818928	3400448	3041178	4971444	4307243	3915390	1	1	1	2428469	3092395	3045279	807571	1	1249394	1	1	1	577199	1	1	1	1	1	1	1	1	1	1	1	1	1	1	1	1	1	1	1	1	1	1	1	1	1	1	1
CP1064	1	1	1	1	1	1	1	1	1	1	1	1	1	1	1	1	1	1	1	1	1	1	1	1	1	1	1	1	1	1	1	1	1	1	1	1	1	1	1	1	1	1	1	1	1	1	1	1	1
CP1065	1	1	1	1	1	1	1	1	1	1	1	1	1	1	1	1	1	1	1	1	1	1	1	1719316	1	4481038	728333	1	1	1	1	1	1	1	1470403	1410948	1	1	1	1	1	1170026	1933454	1752679	1	2051513	1	2196171	1
CP1066	1	1	1	1	1	1	1	1	1	1	1	1	1	1	1	1	1	1	1220895	1208781	1152300	597172	1	1	793798	744770	803376	1022841	1465379	1191743	750568	1	763974	771374	1	1	701652	698671	699714	1049606	1430555	1423625	671930	589530	620600	1	880907	1218082	810193
CP1067	3372179	1	1	1171567	1193719	1853657	1	1	1051251	1	1854466	1945302	1	1478732	1	1870824	2261856	2123723	1962601	1824227	2236778	1729940	3700866	2186120	3342249	3426085	2276581	2975883	3133787	3043359	2486943	2845699	2357133	2375635	3323960	2558399	2598452	1951805	1900671	3834565	2925090	3328765	2024609	1480699	1949290	1459213	2533592	2457589	3444030
CP1068	1	1	1	1	1	1	1	1	1	1	1	1	1	1	1	1	1	1	2053216	2068524	1	1294976	1712592	1480840	1	1	1897903	2590200	2636460	2589357	1	2285481	2009884	1271482	1	1	1497898	1432321	1642251	1	1	1	1708418	1733530	1	2896095	1176177	1	2021063
CP1069	1339504	1397262	1370441	1	1	1	1	1	1	1	1	1	1	1	1	1	1432261	1387426	1	1	1	1	1	1	1	1	1	1	1	1	1	1	1	1	1	1	1	1	1	1	1	1	1	1	1	1	1	1	1
CP1070	1	1	1	1	1	1	1	1	1	1	1	1	1	1	1	600985	1	1	1	1	1	1	1	1	1	1	1	1	1	1	1	1	1	1	1	1	1	1	1	1	1	1	1	1	1	1	1	1	1
CP1071	1	1	1	1	1	1	1	1	1	1	1	1	1	1	1	1	1	1	4022031	1689496	1633147	1	804364	4256126	3390847	5152034	1203902	4031178	4390339	4378920	3410937	4281039	5050838	840949	3560761	3299488	4562120	4117521	5002069	4137365	5221454	3627288	4105151	3835472	3077516	4341931	2976011	3660256	5279422
CP1072	1	1	1	1	1	1	1	1	1	1	1	1	1	1	1	1	1	1	1132315	1800340	797404	1	1216666	1	1280178	797579	795330	807312	1069596	949967	990493	876351	925872	1	901996	860342	1297460	1	1	1	1531444	972922	1	835829	940489	1	1	1	1
CP1073	1	1	1	1	1	1	763486	646372	638464	1	1	1	770281	727351	731029	6211038	5219029	4569562	1	1	1	579517	1	1	1423003	941191	894909	2212075	1847759	1619352	1	1	1	1030991	1117792	1171866	1	1	1	1	1	1	1	1	1	1	1	1	1729918
CP1074	1	1	1	1	1	1	756815	661343	573198	1	1	1	941033	1000829	1020614	5848434	5867054	5638180	1	1	1	535893	1	1	1288055	1104008	1070398	2420928	2140836	1792001	1	1	1	1505706	1425772	1430580	1	1	1	1	1	1	1	1	1	1	1	1	1859610
CP1075	1	1	1	1	1	1	1	1	1	1	1	1	1	1	1	2231682	2341556	2384069	1	1	1	1	1	1	1	1	1	1230259	1074640	897789	1	1	1	1	1	1	1	1	1	1	1	1	1	1	1	1	1	1	923962
CP1076	1	1	1	1	1	1	1	1	1	1	1	1	1	1	1	1	1	1	1	1	1	1	1	1	1	1	1	2908117	2840692	2905044	1	1	1	1	1	1	1	2718050	2754107	1	1	1	1	1	1	1	1	1	1
CP1077	1	1175512	1	777808	1	705251	1	1	1	1555676	1	1584714	1085741	1	1065431	1	1	1	1361303	1398433	1404116	1	1162780	1104303	1	791460	1010980	1410326	1548554	1502555	998592	1149496	1218305	874770	743011	667376	1	1412758	1349631	1270135	1343841	1380100	843539	844241	709988	1348305	1	1372864	1
CP1078	1	1	1	1	1	1	1	1	1	1	1	1	1	1	1	1	1	1	1	1	1	1	2011566	1	1	1	1	1	936723	1	1	1	1	1720047	1	1	1	1391703	1	1340505	1431943	1	1	1	977796	1	1	1	1
CP1079	1	1	1	1	1	1	1	1	1	1	1	1	1	1	1	1942884	2731395	1	1	1	1	1404862	1	1	1	550811	1898004	1	1	1	1	857217	1	1	1077723	1694251	1	1	1	1	1	1175595	1978488	1794804	1	1	1	1	1
CP1080	1	1	1	1	1	1	1	1	1	1	1	1	1	1	1	1	1	1	1	1	1	1	1	1	1	1	1	1	1	1	1	1	1	1	1	1	1	1	1	1	1	1	1	1	1	1	1	1	1
CP1081	1059993	1210252	1045414	1	1	1	1	1712593	1	1	1	1	2640026	1204899	1	808099	1	1	1	1	1	1	1	1	1	1	1	1	1	1	1	1	1	1	1	1	1	1	1	1	1	1	1	1	1	1	1	1	1
CP1082	1	1	1	1	1	1	1	1	1	1	1	1	1	1	1	1	1	1	1	1	1214248	1	851528	327364	1	314279	1	359036	387130	591148	625346	1	604348	943528	581814	964875	1	760666	1	1	1037488	573132	2323791	1433389	1	1166860	1184612	1	862299
CP1083	1	1	1	1	1	1	1	1	1	1	1	1	1	1	1	945145	1	1	1	1	1	1	1	1	1	1	1	1	1	1	1	1	1	1	1	1	1	1	1	1	1	1	1	1	1	1	1	1	1
CP1084	1	1	1	1	1	1	1	1	1	1	1	1	1	1	1	1156809	1	1	1	1	1	1	1	1	1	1	1	1	1	1	1	1	1	1	1	1	1	1	1	1	1	1	1	1	1	1	1	1	1
CP1085	1521755	1624187	1727875	1507773	1476890	1521447	928733	821552	1	1088344	1064546	1	1	676860	1	3946119	2540007	2919106	1	1236431	1239984	2639311	1230640	619014	1	1995410	1990003	515413	484888	466912	1544405	2409453	1458124	1996694	1715819	1730002	1547439	1410630	1412320	850373	991731	812395	1166341	1166904	1133825	1	1	1	2813494
CP1086	1532534	1861316	1809704	1631644	1640090	1633347	1	1	1	936724	937778	1	1	1	1	2428047	2209180	1825746	1473082	1452208	1448037	1348894	936443	811992	4333301	2196736	2185252	1	571570	1	1573581	1534456	1594570	1978957	1850988	1781105	1	1	1158864	1	749931	1	1104580	1081342	1084595	1	318092	1	2493439
CP1087	1	1	1	1	1	1	1	1	1	1	1	1	1	1	1	1	1	1	1	1	1	1	1	1	861425	1	1	1	1	1	1	1	1	1	664832	1	1489942	1039694	1	1	1	1051742	1	1	1	1	1	1	1
CP1088	1	1	1	1	1	1	1	1	1	1	1	1	1	1	1	1	1	1	1	1	1	952207	620248	1	1	1	1	1	301139	1	380160	1	1099070	1	1	1	229860	1	1	741275	599729	616033	1	1	1	1	1	1	619112
CP1089	1892958	1953289	2242473	1776569	1761745	1714294	1630996	1428515	1291299	1398237	1408916	1414288	1399713	1270366	948631	3086030	3397696	2465491	1318567	1317062	1311962	3278817	3241159	1469720	1470563	1927955	1862015	1649391	1645467	1747616	1809176	1694907	1456252	1951760	1527879	1627531	1561026	1615211	1465469	1639552	1905341	1725898	1445426	1456583	1432490	210237	1	1	2664215
CP1090	2946080	2785435	3028981	2990792	2977834	2922907	1783543	2081273	2021822	2236195	2252841	2150130	1644535	1627790	1645217	4054127	4194251	3371169	1798261	2080487	2224822	4438239	4365466	2541966	3065527	2924214	2963196	2596682	2577789	2309401	2104904	2089864	1501181	3217724	2522334	2768482	2581172	2673439	2393761	2836982	2905554	2767629	2234081	2214122	2315938	1	1	1	3276173
CP1091	1	1	1	1	1	1	1	1	1	1	1	1	1	1	1	1	1	1	2473406	1719204	914651	1	960315	1321145	1	761577	811143	1	1	1	772983	761682	785800	1731635	1461936	1163648	1	1	1041321	1	1295984	1	889228	1078309	1162629	1	1	496585	956609
CP1092	3286389	3921679	6653096	1	4119409	1	6182392	6620556	4047147	6122600	2790010	4509715	5187120	3055582	5243026	1	1	5230483	1	1	1	1	1	1	1	1	1	1	1	1	1	1	1	1	1	1	1	1	1	1	1	1	1	1	1	1	1	1	1
CP1093	1	1	1	1	1	1	1	1	1	1	1	1	1	1	1	1	1	1	1	1	1	1	1	1	1	1	1	1	1	1	1	1	1	1	1	1	1	1	1	1	1	1	1	1	1	1	1	1	1
CP1094	1	1	1	1	1	1	1	1	1	1	1	1	1	1	1	1	1887499	1	1	1	1	1	1	1	1	1	1	1	1	1	1	1	1	1	1	1	1	1	1	1	1	1	1	1	1	1	1	1	1
CP1095	1	1	1616798	1	1	1	1801604	1654189	1622856	1	1	1260493	1	1182216	1	1765846	1	1360757	3377038	3334338	3214945	2999827	1	1	1	2730189	2629781	3623123	3537265	1178096	2968853	3006627	2892649	2929051	2633158	2713855	1	1	1	1	1	1	2279033	2440665	2259002	1103657	1	1	1
CP1096	1	1	1	1	1	1	1	1	1	1	1	1	1	1	1	1	1	1	3891373	1	3976622	1	4845259	3662347	5274600	1	1	4267449	1	4170009	1	1	1	1	1	1	6435081	4514124	4433074	5335572	4988621	5431753	1	1	1	4521755	4786441	5826871	3798593
CP1097	1	1	1	1	1	1	1	1	1	1	1	1	1	1	1	1	1	1	1	1	1	1	1	1	1	1	2549166	1	3037567	1	2436234	2448077	1	1	1	1	982197	2556744	1	1	1	1	1	1	1	1	1	1	1
CP1098	1	1	1	1	1	1	1	1	1	1	1	1	1	1	1	1	1	1	1014313	769252	813862	1	1	1	1	914669	904454	936275	1	1	970034	1007199	1011837	562589	1	444985	1	1	586166	962484	898214	909468	595169	614034	621409	1	1038528	972192	750342
CP1099	1	1	1	1	1	1	1	1	1	1	1	1	1	1	1	1	1	1	1	1	1	1530862	940794	1	1	1	1	1	1	1	1	1	1	1	1	1	1	1	1	1	1	1	1	1	1	1	1	1	1
CP1100	6602228	6618227	6708793	9594199	10066907	10104487	8724186	10126518	10036190	1498121	1464472	1487747	3735276	3680642	3656770	15020857	15709981	12331686	2359785	2271892	2283728	2164689	1828607	1352377	5001786	5131474	5113897	15706398	16125711	14758599	7376474	6792603	7763680	1343368	1350402	1309155	1	1280561	1267929	4221541	4305250	4196863	9430615	8395664	8613357	3020149	3147530	3258324	2836486
CP1101	7166019	7079583	7104996	11308320	11313563	11142511	10890306	10612943	10551547	1773795	1758930	1783090	4112945	4113970	4100966	20025470	16835060	14350812	2844025	2910996	2850983	3060543	2315463	1750627	5622191	5581600	5619093	17830138	17937650	17947346	8248368	8175172	8075042	1783759	1710402	1733666	1679655	1585299	1558130	4511506	4521359	4469030	10065718	9938534	10018734	3573896	3485278	3468073	3041888
CP1102	1	1	1	1	1	1	1	1	1	1	1	1	1	1	1	1	1	1	3716840	2046152	3193542	1	1629992	1	4717924	1	3296096	4388984	2660966	3500650	1	1	1	2458948	1344838	3082846	2117254	1473367	2497323	1	2935612	1978330	3716001	1	2396893	3410708	3864323	11929208	2303349
CP1103	1	1	1	1	1	1	1	1	1	1	1	1	1	1	1	1	1	1	1	1	1	1	1	1	1	1	1	1	1	1	1	1	1	1	1	1	1	1	1	1	1	1	1	1	1	1	1	1	1
CP1104	1	1	1560475	1	1	1	1024812	4725449	1	1	1	1	1	1	1	1	1	1	1	1	1	1	1	1	1	1	1	1	1	1	1	1	1	1	1	1	1	1	1	1	1	1	1	1	1	1	1	1	1
CP1105	1	1258332	1	1	1	1	301642	1	137662	620819	1	1	1	1	331932	1001750	1562638	1446911	1	1	1	634238	1137808	1	1	1	1251573	1	504738	529671	252228	1	251741	4016677	1	1	1372869	342072	1	1	1	1	1	1	110584	1	1680949	1	1
CP1106	1	1	1	1	1	1	1	1	1	1	1	1	1	1	1	1	1	1	6099140	6787418	5848251	1	4407578	1	1	1	1	1	1	1	1	1	1	1	1965889	1	5044806	1	5289093	1	4491898	4279299	1	6575105	5417007	1	1	1	1
CP1107	1	1	1	1	1	1	1	1	1	1	1	1	1	1	1	1	1	1	1	1	1	1021494	740326	1	1	1	1	1	1	1	1	1	1	1	1	1	1	1	1	1	1	1	1	1	1	1	1	1	1
CP1108	1	1	1	1	1	1	1	1	1	1	1	1	1	1	1	1087983	1262260	1	1	1	1	1	1	1	1	1	1	1	1	1	1	1	1	1	1	1	1	1	1	1	1	1	1	1	1	1	1	1	1
CP1109	875430	1	1	1	1	1	1	1	1	1	1	1	1	1	1	1387383	1011048	923175	1	1	1	713663	1	1	1	1	1	1	1	1	1	1	1	1	1	1	1	1	1	1	1	1	1	1	1	1	1	1	1
CP1110	1	1	1	1	1	1	1	1	1	1	1	1	1	1	1	1276952	815933	494723	1	1	1	1	1	1	1	1	1	1	1	1	1	1	1	1	1	1	1	1	1	1	1	1	1	1	1	1	1	1	1
CP1111	1780178	1816455	1	4244695	3700554	3790718	5888735	1	8519839	1161409	1	1	4459904	4245626	4603533	1	1	1	1	1	1	1	1	1	1	1	1	1	1	1	1	1	1	1	1	1	1	1	1	1	1	1	1	1	1	1	1	1	1
CP1112	1	1	1	1	1	1	1	52392	1	373557	394928	405980	1	1	68425	1389200	791633	876644	1	1	1	1140840	1	1	1	1	1	1	1	1	1	1	1	1	1	1	1	1	1	1	1	1	1	1	1	1	1	1	1
CP1113	1	1	1	1	1	1	1	1	1	1	1	1	1	1	1	1	1	1	1	1	1	1	1	1	1	1438473	1	1223472	1	1	1	1	1	1	1590485	1	1	1	1	1823996	1	2274277	1	1	1	1	1128425	1	1
CP1114	1	1	1	1	1	1	1	1	1	1	1	1	1	1	1	1249319	2181381	1250889	1	1	1	1	1	1	1	1	1	1	1	1	1	1	1	1	1	1	1	1	1	1	1	1	1	1	1	1	1	1	1
CP1115	1	1	1	1	1	1	1	1	1	1	1	1	1	1	1	1	1	1	1003649	1022680	1	1	1913917	462965	1	761715	1	1	1028456	1	1	850520	1	2347687	1	1	1	1	1030465	1976028	1565300	2548826	875200	1	690910	1826282	1742581	1745110	1942782
CP1116	1	1	1	1	1	1	1	1	1	1	1	1	1	1	1	1	1	1	1	1	1	1	1	1	1	1	1	1	1	1	1	1	1	1	1	1	1	1	1	1	1	1	1	1	1	1	1	952041	1
CP1117	1247113	1229840	1243158	1506857	1496548	1476294	1	1	1	990834	973079	1017990	1	1	1	3351614	3658315	2803027	1	1	1	3436830	3229854	2170427	1655468	1066680	1096240	1	1	1	912443	887459	857698	1491963	1521229	1513127	1196185	1272718	1295790	2075520	2079353	2055254	882662	886480	878162	863972	957811	936607	1234762
CP1118	2023946	1857300	1952500	2584027	2509038	2381192	1	1	1	1600347	1585036	1660727	1423846	1342231	1446362	3812960	4046883	3233924	1	1	1	3786471	4850058	3487271	1887098	1784572	1878171	1054505	1	1	1319041	1357163	1339469	2658673	2508894	2386709	1626429	1819924	2063065	3499204	3387980	3366706	1477782	1438226	1385302	1488878	1391363	1686958	1783357
CP1119	1	1	1	1	711336	1	1	1	1	1	1	1	1	1	1	917607	1535860	1256853	1	1	1	950519	1276194	912111	1	1	1	1	1	1	1	1	1	848967	1	1	1	1	1	852832	913410	856927	1	1	1	1	1	1	1
CP1120	1	1	1	1	1	1	1	1	1	1	1	1	1	1	1	1	1	1	1	1	1	1	1	1	1	1	1	1	1	1	1	1	1	1	1	1	1	1	1	1	1	1	1	1	1	1	1	1	1
CP1121	3787990	2835712	1	1919615	1942784	2218601	2337524	3315370	4005733	3537140	3394349	2633125	1635652	1378002	2861108	1185606	1	1	1	1	1	1	1	1	1	1	1	1	1	1	1	1	1	1	1	1	1	1	1	1	1	1	1	1	1	1	1	1	1
CP1122	1462856	1875559	1	1	1	1	1010469	1	3171808	1	1	1367829	1171395	1162264	1	1	2846045	2761756	1	1	1	2427685	1834556	1	1	1	1	1	1	1	1	1	1	1	1	1	1	1	1	1	1	1	1	1	1	1	1644406	1	1
CP1123	1	2019084	1914672	1222330	1306146	1	1	1	1	1470681	1416650	1669589	1396911	1	1409647	2217359	2157422	2327555	1388538	1	1	2392161	2000721	2009984	1875227	1	1	1358046	954047	1492025	1	1100704	1018420	1474233	1955518	1681625	1	1	1	1478341	1559875	2642471	1	1	1	1	708257	1	1445108
CP1124	1	1	1	1	1	1	1	1	1	1	1	1	1	1	1	1	1	1	1	1	1	1	1	1721005	1	1	1	1	1	1	1	1	1	1	1	2015183	1	1	1	1	1	1	1	1	1	1	1	1	1
CP1125	1	1	1	1	1	1	1	1	1	1	1	1	1	1	1	1104000	990788	1	1	1	1	1	1	1	1	1	1	1	1	1	1	1	1	1	1	1	1	1	1	1	1	1	1	1	1	1	1	1	1
CP1126	1	1	1	1	1	1	1	1	1	1	1	1	1	1	1	1	1	1	1	1	1	1	1	1	1	1	1	1	1	1	1	1	1	1	1	1	1	1	1	1	1	1	1	1	1	1	1	1	1
CP1127	5637563	5130267	5317059	4534732	4241702	4305733	4752454	4705948	4623544	3001195	3671409	3432533	4612706	5138709	4808341	4198919	2489303	2827947	4136846	4211460	4420568	2452628	1504745	4261779	1	4562639	4899006	4189885	3798468	3664366	4664188	4447790	4638171	3808933	4239926	4205814	2652162	3569080	3190694	1246159	1839242	3645930	4251107	4306989	4336247	6136153	6047543	5925616	4085186
CP1128	1	1	1	1	1	1	1	1	1	1	1	1	1	1	1	1	1	1	1519100	800708	1439309	1	3214016	1825186	1	2636327	1766658	1843776	2681772	2073208	1	2258070	1775448	4124620	3558252	3559446	1	2986259	2456792	2969419	3052068	3248217	2574096	1	1	2070076	1987049	2119555	3291037
CP1129	1	1	1	1	1	1	3414456	1	2348920	2894144	1	1	1	1	1	2438023	1	1	1	1	1	1	1	1	1	1	1	1	1	1	1	1	1	1	1	1	1	1	1	1	1	1	1	1	1	1	1	1	1
CP1130	1	1	1	1	1	1	1	1	1	1	1	1	1	1	1	1	1	1	1	1	1	1	1	749300	1	1	1	1	1	1	1	1	1	1	1	1	1	1	1	669270	1	1	1	1	1	1	1	1	760067
CP1131	4108940	4221167	4150612	3485409	3264156	3204258	3708371	3576444	3473416	2719606	2874323	2695408	3587402	3699970	3767338	1	2682931	2898942	1	1	1	1	1	1	1	1	1	1	1	1	1	1	1	1	1	1	1	1	1	1	1	1	1	1	1	1	1	1	1
CP1132	3487457	3471157	3297228	3043587	2865247	2691261	3388302	3114608	3056616	2498565	2549076	2459068	3040266	3102819	3422795	1	2573125	2784626	2749854	2824195	3130280	2343398	2595866	2919704	1	3217507	3185981	3116602	3002596	2903837	3182392	2722004	3114554	3157450	2874313	2670023	1	2550764	2551156	2455198	2646039	2727887	2736174	2538843	2854960	4410653	4433507	3731939	3150268
CP1133	1	1	1	1	1	1	1	1	1	1	1	1	1	1	1	1	1	1	3777202	1779575	2787118	1	6299573	4499804	4922691	3595853	2974171	1	4550145	3746925	5490185	3815060	3575673	3089462	3655753	3830990	3615508	1791532	3499790	5038491	2764578	5602400	2770873	2307523	3328144	3557673	4110638	3899067	5142192
CP1134	4351480	1	1	4947648	1	1	6995397	8407442	8189511	1	1	1	1	1	1	1	2670974	1	1	1	1	1	1	1	1	1	1	1	1	1	1	1	1	1	1	1	1	1	1	1	1	1	1	1	1	1	1	1	1
CP1135	1	1158920	1037220	1	1	543073	1398931	1153097	1	1	1	1	1	992138	1	1	1	1	1	1	1	1	1	1	1	1	1	1	1	1	1	1	1	1	1	1	1	1	1	1	1	1	1	1	1	1	1	1	1
CP1136	1	1	1	1	1	1	1	1	1	1	1	1	1	1	1	1	1	1	1	1	1	1	1	1	1	1	1	1	1	1	1	1	1	1	1	1	1	1	1	1	1	1	1	1	1	1	1	1	1
CP1137	1	1	1	906899	956086	1050611	1	1	759936	842351	894103	576584	786647	873346	1014454	1	1	1	1	1	1	1	1	1	1	1	1	1	1	1	1	1	1	1	1	1	1	1	1	1	1	1	1	1	1	1	1	1	1
CP1138	1	1	1	1	1	1	1	1	1	1	1	1	1	1	1	1	1	1	1205510	1186228	1211086	1	1261033	1602583	1406393	746843	734744	642534	1701366	1750737	813843	1280452	1378167	1386306	1019006	1510283	1618454	1144396	1395631	2229739	944110	1216428	1525523	1004177	2641014	1961674	2175241	2023421	1255156
CP1139	410036	401933	1	1	1	1	1	1	1	1	1	1	1	1	1	864422	1397209	1168813	1	1	1	1	1	1	1	1	1	1	1	1	1	1	1	1	1	1	1	1	1	1	1	1	1	1	1	1	1	1	1
CP1140	1	397982	1	1	1	1	321776	1	1	1	1	1	1	260537	1	1133039	1149047	1006656	1	1	1	562697	366436	582370	1	1	1	1	1	1	437076	419614	429654	559800	457009	1	1	1	1	1666596	1600870	1687106	1	1	1	1	1	1	1
CP1141	400071	1	1	1	1	1	1	1	1	1	1	1	1	1	1	1	1	1	1	1	1	1	1408086	898590	1	1	1	1	1	1	1	1	1	831756	730015	599043	1	1	1	1	1	1	1	1	1	1	1	1	1
CP1142	812148	606791	773110	814426	785289	837053	1	1	1	1	1	1	1	1	1	2035181	2989799	2588000	1	544019	1	925514	1047986	660554	1396538	669492	993693	821889	1121765	900049	466994	446961	446502	659020	580761	946911	1722091	1061327	846516	2532344	2718483	2466294	727184	512815	672745	1	1	1	751893
CP1143	1	1	1	1	1	1	1	1	1	1	1	1	1	1	1	1	1	1	1	1	1	1	1	1	1	1	1	1	1	1	1	1	1	1	1	1	1	1	1	1	1	1	1	1	1	1	1	1	1
CP1144	3556634	1806902	1718842	4350570	2296734	1709488	5707497	4740071	5609182	3044713	3598408	4685219	2910260	2792497	1895418	1504000	1	1004145	1	1	1	1	1	1	1	1	1	1	1	1	1	1	1	1	1	1	1	1	1	1	1	1	1	1	1	1	1	1	1
CP1145	1	1	1	1	1	1	1	1	1	1	1	1	1	1	1	1	1	1	1	1	1	1	4110728	1	7296077	1	1	1	1	1	1	4489437	1	1	1	1	1	1	1	1	1	1	1	1	1	1	1	1	7032800
CP1146	4599046	5696322	3867615	3600131	4348855	3827225	8914726	8056417	7339740	5983834	5230129	6791571	3472161	4149374	6079983	1	5121344	4916599	5084486	4570079	6780555	3836799	7646264	4595621	6171568	5036402	2649542	2701457	3788438	1	5175802	3092191	3312579	3521604	3637931	1940112	4881590	1	5236941	6045848	2980493	9361099	4764026	2889171	2278631	1	1	5894778	4782003
CP1147	1	1	1	1528767	1	1	1	1	1	1	1	1	1614223	1	1437211	1	1	1	1	1	1545089	1	1	1	1	1	1	1	1	1	1277419	1317216	1582336	1	1	1	1	1449789	1534312	1	1	1433379	1	1	1	1	1	1	1253156
CP1148	1	1	1	1	1	1	1	1	1	1	1	1	1	1	1	1	1	1	2220603	2227640	1	3688905	4108114	2554272	1	2256048	2318075	2206036	2912132	4098289	1	1	1	1	1	2169420	1	3149658	1	1	2143792	1	2536649	2448055	6446376	2129174	1381162	1	1
CP1149	1	1	1	1	1	1	1	1	1	1	1	1	1	1	1	1	1	1	1651666	1176336	1	1	1	1	1	1627381	1	1	1	1	1	1	1	1	1	1	1475734	1461200	1455577	1	1	1	1	1	322278	1	1	1	1
CP1150	2363035	2209680	1347287	1831583	1852212	1793249	2758339	2011831	2748592	2067127	2293165	1	2193164	2260366	2201989	3125035	3279792	2432589	2214896	2193953	2262431	2270058	1211783	2083592	1	2165526	2158244	3531168	2435213	3637918	3354680	2563786	1857860	1898646	1441825	1351648	1452253	1510318	1581025	2381132	1689960	2035676	1836826	1907800	1776252	3177007	2201728	2632513	3155915
CP1151	3313448	1	1548606	1	1	1835661	1	1	1	2198559	1753585	1	1	1	1	1	1	1	974248	1314404	1	465739	2158726	1	1	1	1	1755447	2715616	1	1	1	1	1	3329472	3064908	1	1	1422980	1949481	1794120	1708154	1	1	1	1	1752936	1	1
CP1152	1	1	1	1	1	1	1	1	1	1	1	1	1	1	1	695886	1	1	1	1	1	1	1	1	1	1	1	1	1	1	1	1	1	1	1	1	1	1	1	1355431	1291002	1170219	1	1	1	1	1	1	1
CP1153	1	1	1	1	1	1	1	1	1	1	1	1	1	1	1	1	1003879	1	1	1	1	1	1	1	1	1	1	1	1	1	1	1	1	1	1	1	1	1	1	1848318	1840884	1662042	1	1	1	1	1	1	1
CP1154	1	1	1	1	1	1	1	1	1	1	1	1	1	1	1	1	1	1	1	1	1	1	1	1	1	1	1	1	1	1	1	1	1	860973	704323	562847	1	1	1	1	1	1	1	1	1	2018315	1	1	2209844
CP1155	1	1	1	1014728	1	1	1	1	1361681	1	1	1	1	1529357	1	1	1	1	1	1	1	1	1	1	1	1	1	1	1	1	1	1	1	1	1	1	1	1	1	1	1	1	1	1	1	1	1	1	1
CP1156	1	1	8422181	1	1	5027224	6549951	1	1	1	1	1	1	1	1	1	1	1	1	1	1	1	1	1	1	1	1	1	1	1	1	1	1	1	1	1	1	1	1	1	1	1	1	1	1	1	1	1	1
CP1157	1252162	1285379	1269776	1	1	1	1	1	1008030	818744	1	1	933148	1	938139	1418675	1376760	1	829881	841690	800429	1194480	995259	1107565	1	942335	942450	1019065	1109367	1105147	1151425	1117888	1158187	1108902	980418	924985	1	710771	719700	1018898	1038278	970880	897805	898224	1011045	1401345	1306040	1373133	1070576
CP1158	1	1	1	1	1	1	1	1	1	1	1	1	1	1	1	1	1	1	1386091	3045932	3310786	1	1	1	710311	1	1	1	1	542731	1	1	1	1	1	1	1	1	1	457399	1	696039	1	3073319	2874933	1	1	1835979	1
CP1159	1	1	1	3189814	2979978	2923912	1	1	3997138	1	1	1	1	1	1	1	1	1	1	1	1	1	1	1	1	1	1	1	1	1	1	1	1	1	1	1	1	1	1	1	1	1	1	1	1	1	1	1	1
CP1160	1	1	3298265	2467809	4812300	1	1	1	1	1	1	1	2180965	1	1	1	4155918	1	1	1	1	1	1	1	1	1	1	1	1	1	1	1	1	1	1	1	1	1	1	1	1	1	1	1	1	1	1	1	1
CP1161	2029860	2694911	2744793	2594092	2244049	1637936	2060202	1	1	2643580	2783459	2665710	2634063	2682533	2678365	1742627	1717871	1575332	1	2653453	2400843	1508812	2622635	2860036	1	2023869	2394307	2281330	2585227	1976923	2826653	2686067	2093606	2503092	2546685	2382494	2683980	1974996	2173716	3295892	2632378	3079220	2292315	2107518	1	2738853	2662340	3024041	2154095
CP1162	1099221	1109010	1093100	846413	841905	839439	1689131	1544083	1534329	630470	591436	561017	547943	589240	584594	2052479	2226163	2040534	613217	571743	534231	747874	1053944	643591	1134227	1121280	1094726	1083549	1085995	1143414	1185805	1149074	1176252	660737	540574	513142	457525	491443	476019	882579	944860	882336	986404	1009888	931941	97098	1	94691	1272404
CP1163	1872072	1815895	1797569	1406491	1400106	1413741	2462904	2273723	2223136	923854	924945	948657	885002	912361	884085	2631249	2875035	2456681	940057	742274	711533	776747	1651921	1077749	1850416	1809898	1800853	1676377	1688657	1682648	1983089	1952608	1662829	1108452	897064	901599	698276	815174	716707	1493424	1535517	1486256	1629178	1655370	1608202	160103	158832	1	2140301
CP1164	1	1	1	1	1	1	1	1	1	1	1	1	1	1	578285	1	1	1	1	1	1	1	1	1	1	1	1	1	1	1	1	1	1	1	1	1	1	1	1	1	1	1	1	1	1	1	1	1	1
CP1165	1	1	1	1	1	1	1	1	1	1	1	1	1	1	1	1	1	1	1	1	1	1	2095315	1	1	1823670	1	577307	1	1381409	1902424	1	1	1	1	1	1	1	1	1620769	1826009	1	1227450	1	1	1	3011439	1	1
CP1166	1	1	1	1	1	1	1	1	1	1	1	1	1	1	1	1	1	1	1	1	1	1	1	1	1	1	1	1	1	1	1	1	1	951571	1	1	514802	1	1	1	1	1	1	1	1	1	1	1	1
CP1167	1	1	1	1	1	1	1	2053443	1	1	1	1	1	1	1	1	1	1	1	1	1	1	1	1	1	1	1	1	1	1	1	1	1	1	1	1	1	1	1	1	1	1	1	1	1	1	1	1	1
CP1168	1	1	1	1	1	1	1	1	1	1	1	1	1	1	1	1	1	1	1	1	1	1	1	1	1	1	1	1	1	1	1	1	1	1	1	1	1	1	1	1	698740	1	1	1	1	1	1269311	1262864	1
CP1169	1	1	1	1	1	1	1	1	1	1	2083215	1	1	1	1	991370	1	1	1	2092252	1	1166163	1	1	1	1	1	1664525	1	1	796958	1	1	2067655	1	1	2203002	2676489	2786914	1	1892094	1	1	1	1	1	1854704	1651184	1
CP1170	1	1	1	1	1	1	1	1	1	1	1	1	1	1	1	1	1	1	1	692385	1	1	1	1	1	487654	739621	1	1	1	1	1	1	1017791	1	1101970	1235691	1	1	1	1	1	524195	1	1	1	1	1	1
CP1171	1	1	1	1	1	1	1	1	1	1	1	1	1	1	1	1	1	1	1	1	1	1	1	1	1866406	1	1	1	1	1	1	1086216	919433	1	1	1	1	1	1	1	1	1	1	1	1	1	1	1	1
CP1172	1	1	1	1	1	1	1	1	1	1	1	1	1	1	1	1	1	1	1	1	1	1649928	2932716	1	1571359	1528524	1465775	1359963	1349846	1402646	1760238	1849055	1	2070291	1	1942459	1731197	1584044	1	1878151	1	1375595	1432107	1425838	1414152	1	1	1	1792450
CP1173	3057624	3030088	2872014	2211304	1	2144568	2313111	2781570	2663816	2849252	1	1247686	1601263	2516955	1	2267684	1	1	1	1	1	1	1	890125	1	1	1	1	1	1	1	1	1	1	1	982915	1	1	1	1	1	1	1	1	1	1	1	3102210	1
CP1174	1	1	1	1	1	1	1	1	1	1	1	1	1	1	1	1	1	1	1	1	1	1	1	2345700	1	1	1	1	645117	1	1155692	1	268603	2196022	1133557	1	1	1896285	2783768	1	1	1	1	1	1	2619876	2513277	1486967	2245121
CP1175	1	1	1	1	1	1	1	1	1	1	1	1	1	1	1	1	1	1	1762812	4108670	1	1	1	2995812	5571505	2488018	1	1	1	4028052	2940513	2863178	4643896	1	4502464	1	3260540	2223095	1	1	2795443	2991057	2413058	2116085	1	2371934	1	3101424	1
CP1176	3453000	1	1	1	3116123	2920006	1	3194218	1	1	1	2604358	3495510	1	2824186	1	1	1	3283563	3125555	3845439	1	2975822	2261483	1	1	2334898	1990713	1	1747488	1	1	1	3624933	1	2787382	2438351	2781552	2861727	1	1	1	2885972	1872208	2442654	2955495	3578445	1	3220482
CP1177	1186659	1126689	1103409	871572	788504	873599	1366501	1233121	1209526	780860	1390116	746301	792306	796597	834214	1124492	1414681	1186085	1	1039114	1173054	1032172	1176451	1130737	1221591	952663	827865	1065475	976760	920943	1198841	1196477	1093582	1053752	1084003	1015588	765293	767506	878480	1	1153209	1209159	863724	633294	824060	967810	829350	1131521	966655
CP1178	1196816	1067776	1054987	813177	789572	799047	1494759	1207518	1145356	912527	1633222	761101	887330	802325	801517	959225	1641380	1428594	1219513	1196167	1	1056757	914681	950716	1	631708	716942	1079480	925083	621200	987976	918427	794737	1274697	880848	702056	712049	642554	617337	1098937	1039496	1210855	560777	715152	553723	843727	725846	1008458	949856
CP1179	1	1	1	1	1	1	1	1	1	1	1	1	1	1	1	1	1	1	1	1	1	1	1	1	1	1	1	1	1	1	1	1	1	1	1	1	1	1	1	1	1	1	1	1	1	1	1	1	1
CP1180	1	1	1	1	3515788	3380109	3271923	4264466	1	3252210	3078806	1757667	4247582	1	4164385	1	1	3155185	3964417	1	3952093	1994902	2684064	2086068	1	3921188	2821335	2982285	1	1	1	3674530	3746926	1	2470183	2384005	2248979	1	3923832	3625314	1	2751958	3282535	3579180	1	7311457	7323981	8021188	2502046
CP1181	1	1	1	1	1	1	1	1	1	1	1	1	1	1	1	1	1	1	1	1	1	1	1	1	1	1	1	1	1	1	1	1	1	1	1	1	1	1	1	1	1	1	1	1	1	1	1	1	1
CP1182	1	1	1	1	1	1	1	1	1	1	1	1	1	1	1	1	1	1	1	1	1	1	1	1	1	1	1	1	1	1	1	1	1	1486650	1	1	1	1	1	1	1	1	1	1	1	1	1	1	1
CP1183	1	1	1	1	1	1	1	1	1	1	1	1	1	1	1	1	1	1	552784	1	555169	3144561	4891645	1	1	1	298809	1	1	1	1	1	1	1	1	1	4965078	5361924	5108891	1	3829766	3665857	1	1	1	1	1	1	2593045
CP1184	1	1	1	1	1	1	1	1	1	1	1	1	1	1	1	1	1	1	1943225	1	1761398	1	1	2351326	2041512	2674646	2161114	2360951	2700460	2081094	2066655	2037923	1621741	2825740	1	1	4374210	2362944	3411436	1	1	2684081	2239971	1	1	1	1	1	3538045
CP1185	1	1	1	1	1	1	1	1	1	1	1	1	1	1	1	1	1	1	1	1	1	1	465674	1	1	1	1	1	1	1	1	1	1	1	915170	1	1	1	1	1	1	1	1	1	1	1	1	1	1
CP1186	1	1	1	1	1	1	1	1	1	1	1	1	1	1	1	2973168	2347846	1630529	1	1	1	1	1	1	1	1	1	1	1	1	1	1	1	1	1	1	1	1	1	1	1	1	1	1	1	1	1	1	1
CP1187	1	1	1	1	1	1	1	1	1	1	1	1	1	1	1	1298126	1180627	1	1	1	1	1	1	1	1	1	1	1	1	1	1	1	1	1	1	1	1	1	1	1	1	1	1	1	1	1	1	1	1
CP1188	1	1	1	1	1	1	1	1	1	1	1	1	1	1	1	1	611259	554137	1	1	1	1049132	1	1	1	1	1	1	1	1	1	147058	1	1	1	1	1	1	1	1	1	1	1	1	1	1	1	1	1
CP1189	868555	877153	780372	1	1	1128157	1	1	1	1	1	1	1	1	1	1	1	1	1	1	1	1229243	1429954	839191	1153687	960351	739575	995639	841488	1000090	816873	1	627087	764607	657642	664814	1	608894	594275	1065341	1048635	820414	1	1	1	1	1	1	736476
CP1190	1	1	1	1	1	1	1	1	1	1	1	1	1	1	1	1	1	1	1	1	1	1	1467810	1	1	1	1	1	1	1	1	1	1	1	1	1	1	1	1	1	1	1	1	1	1	1	1	1	1
CP1191	3959121	3829096	3740525	1	1	1	1	1	1	1	1	1	1	4679684	3280624	1348588	1	2127873	1	1	1	1046223	3079088	4260933	1	3277178	1	1	1	1	4970817	1	4865266	1	3831466	4827373	1	1	3268616	4203088	4098970	1	1	1	1	3546501	3464906	3575711	3843859
CP1192	3088872	3024190	3059881	1	1	1	1	1	1	1	1	1276706	1	1	2441693	2235636	1	1204814	1	1	1	989796	2831827	3335393	1	1	1	1	1	1	1644542	2855844	1538807	1	1	1535807	1	2286606	2560629	1	3279370	1	1	1	1	2769421	2701668	2699968	2565116
CP1193	1	1	1	1	1	1	1	1	1	1	1	1	1	1	1	1	1	1	1	1	668241	810894	495559	1	1	1	1	1	1	1	678008	313452	1	656058	225245	1	1	1	1	1	1	1	1	1	1	228071	1	434919	1
CP1194	1491525	1255593	1382138	661048	765182	715267	2565267	1394169	2719931	1	1	1	934340	935132	915917	1757681	1611178	1717720	1	1	1	1	1	1	1	1	1	1	1	1	1	1	1	1	1	1	1	1	1	1	1	1	1	1	1	1	1	1	1
CP1195	1	1	1	1	1	1	1	1	1	1	1	1	1	1	1	1	1	1	4273871	2674927	5843092	1	3018228	3908630	6032099	2965129	4342958	3751488	1	1	3264775	5299871	2892233	4398608	3315794	3157614	5617820	6370773	2649943	7567431	3823993	6168608	2654664	2352003	4819109	3439834	1	5124249	3456971
CP1196	955507	992865	928275	481874	520202	378247	1045000	1011224	927146	591124	583593	605776	799615	808086	780928	996687	1299916	886676	831574	634708	487382	1	851177	670022	1145286	1112012	1126411	1258084	1284640	1357505	1	1120440	1104128	807585	899311	852269	433077	391926	451429	1003894	1305058	1198643	693789	827553	856088	1855902	1946694	1876646	1100964
CP1197	1447263	1177256	1370791	1593533	1313569	1389041	2461928	2377452	1	1069833	1485433	1133078	1199353	1413281	1146501	1219150	1336978	1332735	1	1	1470210	1	1386380	1333967	1	1	1025382	1811342	1366365	1701121	1377448	1	1134615	1525376	1289057	1	1831166	1192439	1287009	1	1	1	1	1	1308736	1319794	1270270	1	1
CP1198	1640035	2372101	1719570	1609266	2012072	1744808	1	1	2933945	1824992	1529061	1827715	1286946	1615739	1440586	1	2458787	2346906	2435388	1896046	1950518	1713115	2367936	1659220	2433827	1901523	2158237	2058149	2385436	2015528	1975693	2454538	1932962	2113308	1781886	1671047	1642148	1695686	2262849	2966657	2961000	3202330	2173369	2297419	1622131	1875458	1742048	1818335	2970115
CP1199	1	1	1	1	1	1	1	1	1	1	1	1	1	1	1	1	1	1	754234	1	1067049	735411	1	1	1	889929	652166	905047	854895	1406457	1225709	1067174	1323332	1198869	1	1160555	961058	792997	701308	1018266	963435	2082615	578281	581078	839391	1426106	1374240	1416855	1
CP1200	751041	1	1	826358	996459	814500	1	1186910	1070970	1	663037	564278	1078838	766684	1	1515116	766485	1	1	1	1	1	1	1	1	1	1	1	1	1	1	1	1	1	1	1	1	1	1	1	1	1	1	1	1	1	1	1	1
CP1201	1	1	1	1	1	1	1	1	1	1	1	1	1	1	1	1	1	1	1	1	1	1	1	1	1	1	1	1	1	1	1	1	1	1	1	1	1	1	1	1	1	1	1	1	1	582411	1	608074	1
CP1202	5604173	5729433	1	1	1	1	4457233	4798739	4302288	5064402	4790754	5065393	5127793	4693814	5130503	4735028	1	6646571	4419382	1	4681430	2800052	3742357	1	4966174	4638505	1	5652195	5574428	5505079	1	1	1	1	1	1	1	1	4271009	1	5150320	5476632	3932073	1	3759149	1	1	1	1
CP1203	1	1	1	1	1	1	1	1	1	1	1	1	1	1	1	1	1	1	1	2692033	1	1	1	2774362	1	1	1	1	1	1	1	1	1	3208335	3061178	2973569	2446790	1	1	3376299	1	1	1	1	1	1	2501424	1	1
CP1204	1	1	1	1	1	1	1	1	1	1	1	1	1	1	1	1	1	1	1	1	1	1	1	1	1	1	1	1	1	1	1	1	1	1	1	1	1	1	1	1	1	1	1	1	1	1	1	1	1
CP1205	1	1	1	1	1	1	1	1	1	1	1	1	1	1	1	1	1	1	1682945	2327151	1442214	1	891912	757144	1	1781203	1159136	1531017	1944200	2074756	1292396	1260278	1132997	744103	463093	447645	584430	590601	1007970	2039771	2141244	2066781	1326064	1365396	1264828	865380	633413	956317	1265791
CP1206	931710	1	905457	747289	1074248	769272	903438	1905895	1001723	1107264	851804	428271	1	438883	1	1345096	1430334	1199159	668227	1	696239	664849	1	1	1	849348	1	1	1016842	764953	1	962835	1067178	265017	1	1	1	317842	1	1323667	1140123	1357097	813513	833975	846114	1	395608	1131666	720896
CP1207	1	1	1	1	1	1	1	1	1	1	1	1	1	1	1	1	1	1	1	1	1	1	1	1	1	1	1	1	1	1	1	1	1	1	1	1	1	1	1	1	1	1	1	1	1	1089509	936207	1013006	1
CP1208	1	1	1	1	1	1	1	1	1	1	1	1	1	1	1	1	1	1	1	1	1	1	1	1	1	1	1	1	1	1	1	1	1	1	1	1	1	1	1	1	1	1	1	1	1	845257	734208	812339	1
CP1209	1	1	1	1	1	1	1	1	1	1	1	1	1	1	1	1	1	1	1	541282	305658	1	1	1	1	1	1	1	1	1	1	1	1	1	1	1	1	1	1	1	1	814615	1	1	1	1	1	1	1
CP1210	1	1	1	1	1	1	1	1	1	1	1	1	1	1	1	1	1	1	1	1	1	1	1	1	1	1	1	1	1	1	1	1	1	1	1	1	781208	1265101	782014	1	686079	1	1	1	1	1	1	961216	1
CP1211	9882381	5834682	1	1	5822552	6705287	6124496	6515106	8639659	4483632	6811254	1	4432090	1	4903587	5519088	1	1	8906809	5623239	6430831	2973817	8591642	7278314	6055442	5560861	3563965	7138418	6377307	7483448	5627739	5666248	2842636	9319285	8818547	8381903	5995437	7058443	7145663	10265349	10448503	9117406	6085520	7661314	8560730	7954820	9279874	8931173	8343382
CP1212	1	1	1	1	1	1	1	1	1	1	1	1	1	1	1	1	1	1	927826	1711939	1	1	1	1	1	1	1	1	2472762	1	1	1138267	1	1	1	1	1	1	1	1	1	1	1	1	1	1	1	1	1
CP1213	4937416	6353083	2571965	2583010	1542079	2898625	1770977	1819068	1	3014324	2653318	4570137	1838030	2206371	2897732	1636789	1	1	3429989	1	2828681	1327414	6320848	1	3590777	1	3063354	5290163	1	4267424	1	1	1	4547257	4842364	4228265	4601778	3420968	3934879	4937508	1	9211189	3067006	2839104	2673175	4787486	1	1705474	4079830
CP1214	4442760	4270623	4953543	1	3131490	1	4050666	3681696	1	4796822	4020120	3517792	4171841	4388529	1	5680029	2276110	4397235	3340258	3002199	3355605	2316495	2854230	3271831	3729480	3301269	2030761	2558135	3526974	3978549	3528754	3527126	3386792	2613555	3195203	3268046	2468522	2843497	3193097	1860437	2846090	3121704	3263739	3004291	3237064	5701822	5425778	1155666	3538094
CP1215	4209814	3697408	1	3967024	1	3491899	4189945	1	3447939	3475228	1	3144008	3913636	3936775	4320298	3675814	5344752	4275487	3673395	3747433	3790465	2519709	3168193	3020404	3841111	3702884	2524034	3603798	3685972	2901083	3913235	3824884	2959062	2967156	3675263	3696064	2338592	3449520	3278778	1	1970220	3326200	3406892	3444275	3510867	7027441	6248978	5379062	4247526
CP1216	1	1	1	1	1	1	1	1	1	1	1	1	1	1	1	1	1	1	1	1	1	1	1	1	1	1	1	1	1	1	1	1	1	1	1	1	1	1	1	1	1	1	1	1	1	1	1332918	1	1
CP1217	1032068	1069174	1077562	1310146	1147431	1203744	1132432	1011471	1042830	1	1	1	1	1	1	1460005	1332804	1106708	1	1	1	1193384	980861	890971	1	918911	936827	1331049	947773	947125	1215938	1230844	1152195	591979	1	1	1	1	1	1	1	1	1	1	1	1	1	1	1158520
CP1218	3879120	4639715	4028897	4079350	4025413	4123987	6624007	3722519	3907322	2268197	2302680	2159140	2645987	2745576	2819894	10508104	9061107	7885863	1	1	1	2052451	1	761718	1	468039	1	1	1	1	4312472	4016760	657486	735006	3151416	1	1	1	1	1	1	3053683	1	1	1	1	1	1	1
CP1219	970666	439839	324529	1587267	1599427	290075	1	149854	1422447	1	1	1	1	1	1	2262104	2050457	1690056	1	1	1	1734958	436657	1169070	2344200	859211	859702	1090411	990930	920338	1153851	1056913	1073282	341473	120262	311222	1	1	1	399545	1	1	1	980623	1030924	1	1	1	1036495
CP1220	1028548	1031854	1	984657	939361	924370	4298362	933295	1	1	1	1	1	1	1	1	1819480	1648383	3616464	2956567	3320942	8706154	1492788	6132337	1428042	4363575	4394754	5787333	5380323	5702744	5197372	5790557	5199930	5743673	5504704	934796	5084996	5057265	4565240	3892647	4678093	4105737	4599914	5025368	5331554	1726179	1241882	1039599	1906278
CP1221	1	1	1	1	1	1	1	1	1	1	1	1	1	1	1	1	1	1	1	1	1	1	7247755	1	1	1	1	1	1	1	1	1	1	1	1	4430372	1	1	1	1	1	1	1	1	1	1	1	1	5008222
CP1222	1	1	1	1	1	1	1	1	1	1	1	1	1	1	1	1	1	1	1	1	1	1	2078651	1	1	2012282	1639782	1	1	1	1	1	1	1	1	1	1678905	1	1	1	1699507	1	2204455	1607832	1	1	1	1	2914155
CP1223	1	1	1	1	1	1	1	1	1	1	1	1	1	1	1	1	1	1	1	1	1	1	1	1	1	1	1	1	1	1	1	1	1	1	1	1	1	980202	1	1	1	1	1	1	1	1	1	1	1
CP1224	1	1	1	1	1	1	1	1	1	1	1	1	1	1	1	3411700	2573180	1	1	1	1	1	1	1	1	1	1	1	1	1	1	1	1	1	1	1	1	1	1	1	1	1	1	1	1	1	1	1	1
CP1225	1	1	1	1	1	1	1	1	1	1	1	1	1	1	1	1	1	1	1767511	1694260	1531033	688765	848806	2209659	1	1041108	1106663	3176805	1079708	873043	1336865	971247	972203	2315611	1298217	2382516	5311602	1208651	1	2147719	2125842	1607322	1598949	1648850	1584541	2527521	2635961	2160523	3946321
CP1226	1	1	1	1	1	1	1	1	1	1	1	1	1	1	1	1	1	1	1296227	1	1234378	1437333	1	1	1	1	1	1	1	1	1	1007591	1	1885668	1362304	1309609	1	1	1	1004893	1	1208605	1	1	1	1323538	1208108	1	1
CP1227	2046725	1908620	2113334	1617973	1617037	2128473	2469325	3213664	1837960	1471854	2477974	1870091	1657216	1769210	1770923	4579139	2723907	3194045	1	890048	1	1	1	2366762	1	1	864202	1	1	1	2369226	1	2351984	2477329	3035350	1	1	2751061	1	2138248	2627209	1574325	1	1	1	1	1	1	1
CP1228	1	1	1	1	1	1	1	1	1	1	1	1	1	1	1	1	1	1	2594274	3624352	1	1239356	4035222	1	3200196	1793106	1976544	4435237	3143497	4392110	1	2328983	1	1	1	1	1572693	1899927	2546723	1	3487809	1	2323806	2457633	2616310	2222374	2654349	2867253	3320291
CP1229	1	760141	508555	1	1	1	1	1	1	1	1	1	1	1	1	830605	788159	1133599	1	1	1	753949	1	1	1	1	1	1	1	1	1	1168615	1126777	1182513	1	1	1	1	1	1	1	1	1	1	1	873351	817173	865837	707366
CP1230	1	1	1	1	1	1	1	1	1	1	1	1	1	1	1	1	1	1	1	1	3176657	1	3685722	1762000	5419615	3967401	1710276	3222936	6195313	2766540	3914619	3368879	5224682	2058793	1	2304708	3163268	4271096	4364547	2839223	3817466	2281030	4282583	3794629	1	3777765	5613359	3582326	1
CP1231	1	1	1	1	1	1	1	1	1	1	1	1	1	1	1	1	1	1	1324349	1113164	1	1	1	1	1	2262476	3030315	1775318	1	1739672	1	1	1	1884244	935898	1	1	1	1	1	1	3705261	1	1	1	1	1	1	3024102
CP1232	111752920	109468736	110114328	94952128	92845360	90595504	91722648	89926240	87829552	86549200	88531000	87146448	91312344	93825248	91500600	50777744	87361840	92655600	1	1	1	1	1	1	1	1	1	1	1	1	1	1	1	1	1	1	1	1	1	1	1	1	1	1	1	1	1	1	1
CP1233	1	2028048	1	1	1	1	1	1738031	1	1	1	1	1	1	1	1	1	1	1	1	1	1	1	1	1	1	1	1	1	1	1	1	1	1	1	1	1	1	1	1	1	1	1	1	1	1	1	1	1
CP1234	1	1	1	1	1	1	1	1	1	1	1	1	1	1	1	1	1	1	1	1	1	1	1	1	1	1	1	1	1	1	1	1	1	201340	1	1	1	1	1	1	1	1	1	1	1	1	1	1	1
CP1235	1236580	1	1268163	1	1	1	1	1	1	1	1	1	1	1	1	1	1522291	1	1	1	1	1	1	1	1	1	1	1	1	1	1	1102343	1	1	1	1	1	1	1	1	1	1	1	1	1	1	1	1	1
CP1236	1	1	1	1	1	1	1	1	1	1	1	1	1	1	1	1	1	1	1	1	1	1	342652	1	1	1	1	1	521954	1	1	1	1	1	839765	811473	265750	1	256012	1	1	1	1	1	1	2364523	2078136	1	1
CP1237	1	1	1	1	1	1	1	1	1	1	1	753729	1	1	1	1514083	1495317	1329374	1	1	1	1427563	1237195	805268	1	1	1	722876	1201131	881912	1	1	1	1212683	1196189	1007168	941227	587599	774951	945211	1058628	956987	428788	1	1	1	1	1	898240
CP1238	1	1	1	1	1	1	1	1	1	1	1	1	1	1	1	1142872	1128535	1	1	1	1	1	1	1	1	1	1	1	1	1	1	1	1	1	1	1	1	1	1	1	1	1	1	1	1	1	1	1	1
CP1239	1	1	1	1	1	1	1	1	1	1	1	1	1	1	1	1	1	1	1	1	643003	1	1	1	988856	684623	388181	1	1	1	955856	645086	634930	1	1	1	1	1	1	1	1	1	1	313459	589158	793611	660695	680765	1
CP1240	18873272	18693382	14821172	14116622	13992550	17049342	17426080	16693496	16469171	15776272	14643879	14281857	12631275	12643826	11148168	17562368	17063340	18630838	14494327	13589134	11475214	10981196	17302890	18103950	17445978	16841502	17183186	15460086	14744104	14868009	17265088	18571226	14587549	16614178	15515855	12546747	13668326	14434374	14448679	16270411	19290328	20000464	12757720	15910944	15957678	15184233	11696550	15887176	19787896
CP1241	162281008	163790928	160820352	154699184	169181152	168718272	145009248	137540288	139679104	193346768	192167216	191219696	80615392	165282048	167355552	203167360	200168352	192687568	154170800	153976096	153506128	217169040	210450464	211291232	156361120	153180992	152339120	164199328	162071760	160241952	159414272	157575312	158727408	204918528	209863152	205280720	178490912	185053056	182054592	136810720	139136416	138691296	146907984	144755488	143906272	163142944	165918976	162562176	160043760
CP1242	1	1	1	1	273604	1	1	1	1	1	1	1	1	1	1	1127720	683941	451613	1	1	1	1	1	1	1	1	1	1	1	1	1	1	1	1	1	1	1	1	1	1	1	1	1	1	1	1	1	1	1
CP1243	1	1	1	304181	261707	245037	1	1	1	1	1	1	1	1	1	853550	615881	391379	1	1	1	1	1	1	1	1	1	1	1	1	1	1	1	1	1	1	1	1	1	1	1	1	1	1	1	1	1	1	1
CP1244	1	1	1	1	1	1	1	1	1	1	1	1	1	1	1	1	1	1	5289631	4775381	2838925	1052727	3729962	1192967	1	3601683	2978164	1	3708563	1	1316813	1237679	1	4470716	2162515	2506283	3556337	3622535	3034072	7657461	1723265	5127116	3702712	2865253	5922200	2140839	5285386	3093533	1479971
CP1245	1	1	1	1	1	1	1	1	1	1	1	1	1	1	1	738446	1	1	1	1	1	1	1	1	1	1	1	1	1	1	1	1	1	1	1	1	1	1	1	1	1	1	1	1	1	1	1	1	1
CP1246	1	1938992	1	1	1	1	1401734	1388676	1	1	1	1	2477289	1896822	1521070	1	1	1	1	1	1	1	1	1	1	1	1	1	1	1	1	1	1	1	1	1	1	1	1	1	1	1	1	1	1	1	1	1	1
CP1247	2911339	4296185	2927164	2098820	1	1	3994811	4582124	6310919	1936426	1631800	2557571	3580710	3694956	2246145	1	1	1	2304886	3276103	2844879	1	1	1	2227616	2840914	3562721	1	1	1	1	1	1	3953681	1196130	1044451	1753909	1	1911607	3309692	1	4154685	1151178	1267254	1352694	1	8949163	10232091	3121711
CP1248	1	1	1	1	1	1	1	1	1	1	1	1	1	1	1	1	1	1	1	1	1	1	1	1	1	1	1	4752498	1	1	1	2220901	1	1	1	1	1	3100328	1	1	1	1	1	1	2514225	1	1	1	1
CP1249	10896042	10278227	11119048	10713560	10625413	10501475	11355596	11197956	10993890	1566533	5220593	5403609	3778184	1	6555669	14532329	13919716	1	1	1	1	1	1	1	1	1	1	1	1	1	1	1	1	1	1	1	1	1	1	1	1	1	1	1	1	1	1	1	1
CP1250	260521	233995	235734	525833	501113	512309	226479	1	155108	1	1	1	238503	261974	248523	1798394	1546089	1657482	1	1	1	1085998	665623	454728	163294	157316	131556	179804	145688	171673	300524	314254	252939	365767	362451	333453	175771	173447	204822	90253	1	1	256344	252443	229220	1	1	1	1
CP1251	1	1	1	497075	453043	1	1	1	1	1	1	1	170619	188303	1	1056351	938915	975091	1	1	1	819508	497187	317024	1	1	1	1	1	1	202397	154583	1	291538	264749	213804	1	1	1	1	1	1	160712	141309	148287	1	1	1	1
CP1252	4281618	4315045	3421698	4694586	4582065	4512373	3469008	3358875	3253664	1918520	1977896	2178762	2573890	2683058	2573114	5576054	6519789	5528818	873169	744691	678716	3406455	4881177	3996968	3687040	3447688	5077065	6221618	5180068	3521537	4216902	5020347	4163454	3504239	3215265	3086853	2379846	2509320	2703322	717671	1	753276	2575660	3464893	2405361	1	1	1	4049731
CP1253	1795912	1719108	1789008	2939601	4935304	1919837	1840706	1696314	3930827	1571287	1	1	2445827	1861074	2534118	3889214	3383185	4269688	903481	1	850347	4341958	4842954	3960166	4103077	3925335	3632029	4618687	4359598	4283307	4586691	4421300	4702890	3393461	3247259	3358093	2822098	2901105	2931028	845163	818200	904318	2729814	2768258	2758856	1	1	1	4299124
CP1254	1	1	1	1	1	1	1	1	1	1	1	1047989	1	1	1	1	1	1	1	1	1	1	1	1	1	1	1	1	1	1	1	1	1	1	1	1	1	1	1	1	1	1	1	1	1	1	1	1	1
CP1255	1	1	1	1	1	1	1	1	1	1	1	1	1	1	1	1	1	1	1	1	1	702030	1	3189793	1	1	1	1	1	1	1	2176125	3145258	1927023	2867602	1910959	1	1	1	1	1	3140257	1	1	1	1	2865326	3028181	3089588
CP1256	1	7173584	7678059	6791408	6076919	4939174	5185433	4689239	4870762	5731881	4958001	6698813	5001124	4796278	5914647	2958560	3079872	3234600	1	1	1	1	1	1	1	1	1	1	1	1	1	1	1	1	1	1	1	1	1	1	1	1	1	1	1	1	1	1	1
CP1257	1	1	1	1	1	1	1	1	1	1	1	1	1	1	1	1	1	1	4322709	3506061	4503204	1685791	3385694	4476066	3237944	1	1	1	4234067	3955847	4718726	3850359	4365904	3016480	4402778	3405369	3235144	4266621	3221684	1	1	4466463	2984031	3108810	2337707	4444122	1	5094877	4463388
CP1258	1	1858782	3543971	1	1	1	1	1	1	1	1	1	1	1	1	1	564587	1	1	1	1	1	1	1	1	1	1	1	1	1	1	1397064	1	1	1	1	1	1	1	1	1	1	1	1	1	1	1	1	1
CP1259	1	1	1	1	1	1	1	1	1	1	1	1	1	1	1	1	1	1	1305497	1616391	1	2607862	4959305	3222691	1	1	1	1958577	1567433	1	1	1	1	2699103	2429922	2360039	3527485	4215427	1	3350009	2545487	3212522	1170244	1	1	1	1	1	2193632
CP1260	1445057	1474471	1438242	962931	1	1146450	974898	899387	813015	1005534	961278	994201	1	1	1	1204182	1285979	1429129	969358	903167	906066	1159840	1424678	1240510	1144562	1123311	1104401	895706	1128905	1102883	1300361	1434140	1433866	1446498	1109779	1155246	1117375	1064615	1068900	1419079	1437229	1434819	990482	959485	928920	1291948	1160537	1223082	1247706
CP1261	4293046	4114585	4202810	4492213	4241386	3946990	4472923	2887065	4255796	4382358	5124958	4455092	4402422	4478639	4646714	1568371	1886826	1356778	4758419	1	4608148	1817647	5048081	5849312	4293733	4143133	4229299	3543486	3670492	2914335	4200203	5837345	5508744	2759089	4283384	5970413	3691901	4127986	4196455	4469410	5360083	6096943	5936755	3928164	3970429	4487497	4297539	4909798	3897017
CP1262	2996558	3322263	3340139	2643612	2536366	2699584	2793812	1	1	2722190	2814799	3048919	3139907	2874060	2814579	1730332	1769324	1612281	2994479	3156965	2863297	1677061	3194606	3090412	4794402	2826416	3060422	2925259	2368636	2107084	3090020	3310063	2914394	3418060	3001951	3287256	2577194	2834256	2800126	3183567	2984437	3500812	2966984	2667332	2613316	3028539	2950765	4595044	3287791
CP1263	1	1	1	1	1	1	1	1	1	1	1	1	1	1	1	1	1	1	1140190	2581687	2554285	2605014	2703806	2311201	6227469	6193446	6013820	6238164	6233914	6206110	7545191	7607432	2462835	1	1	1	1	1003289	3498913	4761348	5252100	4637430	5243074	5217955	5284232	1	1	1	7601438
CP1264	5976878	4583931	4569797	2991554	3144745	2973052	5417180	4968370	4946488	3042370	2944664	3009167	2379657	1559031	2675764	8284259	10474132	7379477	2325240	3393970	3486401	4636065	4715812	3103276	5627012	5651895	5559133	4590653	5560007	4549934	4947470	4971146	9691250	1917512	2550425	2187803	1989010	2062729	2914064	3189849	3740734	3595018	4929056	4771003	4796204	1	1	1	5786707
CP1265	4890386	4706557	4856014	4431333	4283042	4327429	2867119	2690462	2619268	3437791	3571781	3136635	2746098	745215	3079240	5147477	3337164	5829948	1	1	1	1	1	1	1	1	1	1	1	1	1	1	1	1	1	1	1	1	1	1	1	1	1	1	1	1	1	1	1
CP1266	1	1	1	1	1	1	1	1	1	1	1	1	1	1	1	1	1	1	1	1	1	1	1	1	1	1	1	1	1	1	1	1	1	1	1	1	1	1	1	1	1	1	1	1	1	1	1	1	1
CP1267	1	1	1	1	1	1	1	1	1	1	1	1	1	1	1	1	1	1	1	1	1	1	1	1	1	1	1	1	1	1	1	1506421	1	1	1	1	5324013	4131262	3955162	1	1	1	1	1	1	9353284	9688384	1	2699891
CP1268	1	1	1	1	1	1	1	1	1	1	1	1	1	1	1	1	1	1	1	4512624	3027385	1	2729155	2732501	1	4535718	3304796	1	3582247	1	2776477	1	1	3728219	2858049	3605971	1	1	1	1	2131043	3203932	1	1	1	1	1	1	1
CP1269	705471	1	792156	1560609	1893763	1	1	1	3030896	1	1	1194071	2400512	1676727	2030882	799472	1	1	1	1	1	1249762	1	1	1	1	1	1	1	1876856	1	1	1	1	1	1	1	1	1	1564563	1	1	1	1	1	1	1	1	1
CP1270	2733980	2365734	1	1	495392	2444732	3048845	3897236	1	2553024	2506199	1	2369151	2926005	1	1	1	1757664	4301728	3888661	5904992	1	3046615	1	1	4204223	3838186	1777490	3748798	6102308	1708015	1	5521298	1	1	1	1	1	1	2951254	3393921	3263117	3428041	1	2609865	3179742	1	1	3254106
CP1271	1	1	1	1	1	1	1	1	1	1	1	1	1	1	1	1	1	1	1	1	1534341	1	4485332	5921118	1	1739514	1	1	1255525	1	1511131	1551956	1	6714332	4210199	3175124	1	1272072	1	3216827	2992757	2791523	1	2039430	1965423	1	1604945	1767533	4428279
CP1272	1	3741455	1	1	1	1	1	1	1	1	1	1	1	1	2866558	1	1	1	1	1	1	1	1	1	1	1	1	1	1	1	1	1	1	1	1	1	1	1	1	1	1	1	1	1	1	1	1	1	1
CP1273	3925501	1	2957605	1	1	3267776	1	1	1857195	4193353	4379743	3901892	1	2683050	1	3223985	2892170	3108353	1	1	1	1	1	1	1	1	1	1	1	1	1	1	1	1	1	1	1	1	1	1	1	1	1	1	1	1	1	1	1
CP1274	1	1	1	1	1	1	1	1	1	1	1	1	1	1	1	1	1	1	4037518	3162554	3865140	1	5252177	5202598	4919395	3750018	4874925	4686701	4587959	4372882	5588736	5851513	5682999	4192323	3176968	2855535	4894799	4300173	4022645	5577088	3065979	4574612	3900089	4465418	3672898	5438883	4559726	5191757	4575397
CP1275	1	1	1	1	1	1	1	1	1	1	1	1	1	1	1	1	1	1	1	1	1	752306	1	1	1	1	1	1494373	1	1504094	1	1300738	1	1	1	1	1	1	1	1	2522176	2045439	1	1	1	1	1	1	1
CP1276	1	1	1	1	1	1	1	1	1	1	1	1	1	1	1	1	1	1	1	1	1	1	1	1	1	1	1	1	1	1	1	1	1	489869	499665	420330	1	1	1	1	1	1	1	1	1	587537	760049	670239	1
CP1277	1	1559372	1599575	1	1	1397165	2357211	1	2358868	1693683	1	1685103	1446591	1	1422535	2205318	2017792	1952453	1	1	1	1	1384175	1	1	1	1	1	1	1	1	1	1	1425732	1	1	1196032	1168873	1	1	1	1	1	1	1	1307323	1	1348981	1
CP1278	1	1	1	1	1	1	1	1	1	1	1008047	1	1	1	1027963	1528374	1263359	1	1	1	1	1	1	1	1083611	1	1	1	1	1	1	1	1	1	1	1	1041504	1	1	1	1435625	1	1	1	1	1177931	1	1	1
CP1279	1	1	1	302157	1	1	1	1	1	1	1	1	413924	385979	1	1	1005295	1	1	1	1	1	1	1	1	1	1	345913	1	1	1	1	1	828885	664373	1	1	1	1	1	830705	1	1	1	1	1	1	1	1
CP1280	1	1	1	1	739677	1	687542	865573	1	1	1	1	1	1	713149	2112291	1783166	1	1	1	1	1	1	1	1	1	1	487024	1	542978	1	444011	1	859075	793856	1	1	1	1	1	940353	1	1	1	1	1	1	1	1
CP1281	1	1	1	1	1	1	1	1	1	1	1	1	1	1	1	1	1	1	1	1	1	1	1	1	1	1	1	1	1	1	1	1	1	1	1	1	1	1	1	1	1	1	1	1	1	1	1	1	1
CP1282	3761735	1	1	1	2125664	1	1	1	1	1	1	2163066	4082532	1	4482113	1	1695153	1	1	1	1	1	1	1	1	1	1	1	1	1	1	1	1	1	1	1	1	1	1	1	1	1	1	1	1	1	1	1	1
CP1283	1	1	1	1	1	1	1	1	1	1	1	1	1	1	1	1	1	1	5386491	4143205	4061686	1	3237903	2888113	1	1	3859906	5655359	5228669	5661456	3691757	4436379	3863862	3530908	1	2787438	3834575	5091521	4822053	1	5578281	1782955	3295316	2930358	3503110	4805458	1441134	1	2369374
CP1284	1	632126	1	1	1	1	1	1	1	1	1	1	1	1	1	777862	1	609521	1	1	1	1	1	1	1	1	1	1	1	1	1	1	1	1	1	1	1	1	1	1	1	1	1	1	1	1	1	1	1
CP1285	1	1	1	1	1	1	1	1	1	1	1	1	1	1	1	1	1	1	1	1	1	1	1	1	1	1	1	1	1	1	1	1	1	1	1	1	1	701618	1	1	1	1	1	1	1	1	1	1	660316
CP1286	1	1	1	1	1	1	1	1	1	1	1	1	1	1	1	1	1	1	1	1	1	516436	1	671384	1	661353	1068186	1	1	1	570784	590150	760982	699661	247906	395751	432775	535270	1	734974	1	562539	1	748615	1	921312	964903	952261	1045757
CP1287	1	1	1	1	1	1	1	1	1	1	1	1	1	1	1	1	1	1	1	1	844296	1	1	1	1	1	1	1	1	1	1	1	1	1	1	1	1	1	1	1	1	1406052	1	1	1	1	1	1	1
CP1288	1	1	1	1	1	1	1	1	1	1	1	1	1	1	1	1	1	1	1	1	1	1127797	1016277	1138495	1670528	1	1034936	1	1	1055942	1	1	1064180	1129155	949686	918940	885406	902232	996753	1067315	1070781	1119928	875433	906814	1	1750756	1662369	1847468	1231124
CP1289	1	1	1	1	1	1	1	1	1	1	1	1	1	1	1	1	1	1	1	1	1	405158	1	1	1	1	1	1	1	1	1	1	1	1	1	1	1	1373296	1	7365492	2128262	1835569	1	1	1	1	1	1	1
CP1290	1	1	1	1	1	1	1	1	2728228	1	1	1	1	1	1	1	1	1	1	1	1	1	1	1	2473370	1	1	1	2312989	1	2856228	1271953	1	1	1190437	1	1	1	1495001	1	1	1	1740152	1	1	1	1832614	2366574	2762020
CP1291	1	1	1	1	1	1	1	1	1	1	1	1	1	1	1	1	1	1	1	1	1	1	1	1	1	1	1	1	1066494	1	1	1	1	1	1	1	1	1	1	1	1	1	1	1	1	872066	1	1	1
CP1292	1637872	1	1	1	1	670456	1772978	2304362	1223112	1	1	482192	1	1	1	1	1	1	832508	1	813659	1	1	1	1	1078452	1	1	1	1	1	1	1	1	1	1	1	1	1	1347410	1	907408	1	650928	1	1	1	1	1
CP1293	1	1	1	1	1	1	1	1	1	1	1	1	1	1	1	1	1	1	3066840	3178842	4599945	1	1	1453522	1	3557640	3445676	3559845	3798930	1	1423959	3678021	2875494	1	1	3859825	1035241	2752624	3462515	4149925	1	1322020	463055	1	1	748685	1607087	1	2346751
CP1294	11479654	11893243	11238522	10017642	9326914	5486214	8867713	9476487	11778830	9232562	11825977	11077655	9102467	10355662	11221830	19203852	19541452	21946880	1	1	1	16065356	17308326	1	16696211	10547591	10608284	13108169	11543517	11812426	10298992	1	11562334	14657954	13384325	14078752	12684088	11269066	14986979	16916702	13150520	14115372	1	1	10000795	11905078	1	10027354	16458371
CP1295	6554823	10121100	7703585	3003395	4184036	1	7926605	1	4084465	8431094	4443836	1	6917232	5064775	5270099	18665498	10585836	12237320	6817397	6689745	5976853	13500342	9389253	5796768	1	7304247	7640827	7330357	7326588	7290415	6645169	6567500	7373932	9264985	10902460	10803935	8172775	7466184	5492287	8580834	10212415	7820486	6869195	6853033	6381419	7857387	7532713	9150514	10020924
CP1296	1	1	1	1	1	5392120	1	1	1	1	1	6568944	1	1	1	1	1	1	9698556	9676054	11285543	1	1	11555272	1	1	1	1	1	1	1	11097536	1	1	1	1	1	1	1	1	1	1	9363492	11210970	1	1	1	1	1
CP1297	1	1	1	1	1	1	1	1	1	1	1	1	1	1	1	1	1	1	1862986	1	1	1	1483717	1	1	1	1540442	1968148	622958	1377887	1	1	1	1	1	1	1	1087384	1	2325264	1	1058815	1	1	1	1	1	1	1
CP1298	1767674	2757470	2152181	1518168	1571004	1654152	2633523	2255103	2185752	1633404	1336592	1939924	1948078	1891046	1317602	2869230	2862536	2946719	2102252	1641094	1529212	1939098	1602414	1052651	2358084	1914120	1938060	2523815	2006764	2207616	1815470	1719163	1729412	1311786	1179330	1177408	1328119	1019897	1037642	1787841	1728107	1049478	1952988	1935319	1836175	1915207	1929731	2378545	2316049
CP1299	1	1	1	1	1	1	1	1	1	1	1	1	1	1	1	1	1	1	1	1	1	441288	1	1	1	1	1	1	1	1	300101	314405	1	1	170046	1	1	1	1	1	1	1	1	1	1	1	1	1	1
CP1300	1	715549	1	1	1	1	1	1	1	1	1	1	1	1	1	2043728	2973939	1673746	1	1	1	1431676	2072099	1	1	1	1	1	1	1	1	1	1	1	1711740	1	1	1	1389979	1995275	1263287	1	1	1	1	1	1	1	1
CP1301	1	1	1	1	1	1	1	818860	1	1	1	1	1	1	1	1	1	1	1	1	1	1	1	1	1	1	1	1	1	1	1	1	1	1	1	1	1	1	1	1	1	1	1	1	1	1	1	1	1
CP1302	1	1	1	1	1	1	1	1	1	1	1	1	1	1	1	1	1	1	1	1	1	1	928780	1022843	1	1	1	881610	1	1	1	1	1	958978	1057458	1262016	1	1	1	769713	1	547676	1	567480	1	1	1	1	1
CP1303	1	1	1	1	1	1	1	1	1	1	1	1	1	1	1	1	1	1	1186472	1	3836762	1	1	1904360	6236363	1	2230326	2207044	2614477	2358100	2121023	1	3547285	1149847	1	1	1367087	1711526	741748	1	1904550	1	2138090	3686633	4867663	3527927	1	2763641	1
CP1304	4009978	3997476	1	1	1	8469762	6686364	9522298	4676624	1	5613385	4692968	2549101	5424486	4551553	5022062	2400422	3403477	1	3551829	3503564	1	5046068	1	2063960	1	4241660	1	1	1	1	1	1	4157491	5038681	1	1	1	1	1	1	1	1	1	1	1719646	3202025	1	1
CP1305	4213589	1	1480397	3189199	1	2508714	2534283	1	1	4811358	3380756	1	1	1	2042166	1	3568362	1806684	1	1	1	1	1	1	1	1	1	1	1	1	1	1	1	1	1	1	1	1	1	1	1	1	1	1	1	1	1	1	1
CP1306	1	1	1	1	1	1	1	1	1	1	1	1	1	1	1	1	1	1	1	1642287	2070530	2172652	1	1	2072199	1	3376970	1	1	1	1	1	1	1	1	1507627	1939395	2299906	4374416	2831469	867057	1951959	1818965	1	1	1	2598381	1691697	1
CP1307	1	1445241	1	1	1	1	1	1	1	1	1833551	1	1	1	1	1	1	1	1	1	1	1	1	1	1	1	1	1	1	1	1	1	1	1	1	1	1	1	1	1	1	1	1	1	1	1	1	1	1
CP1308	1	1	1	1	1	1	1	1	1	1	1	1	1	1	1	1	1	1	1	1	1	1	1	1	1	1	1	1296536	1	1	1	1352478	1	1	1	1	1	1	1	1	1	1	1	1	1	1	1	1	1
CP1309	1	1	1	1	1	1	1	1	1	1	1	1	1	1	1	1	1	1	822291	823367	644832	624873	714417	410958	1	746948	1	1	1	965185	1021292	1858549	1011368	1	700211	574651	365308	309452	351665	1192257	1	1264257	716950	595840	631702	787611	1977910	1	1150162
CP1310	1	1	1	1	1	1	1	1	1	1	1	1	1	1	1	1	1	1	835535	676239	900856	653899	1451396	1301098	1	1840316	1340643	1	1772737	1696678	1	1389744	1672850	678495	1629556	1540401	771480	280383	538801	2164137	2105708	1548537	1454838	1498346	1228582	1	2712816	917414	1790433
CP1311	1	30179988	1	1	1	1	24113904	24516506	24072156	1	1	1	25999624	27320272	25236656	1	1	1	25022968	25897720	28343050	43266224	47444024	30780590	26965738	26189618	26559568	27910350	33203486	30527356	24733708	24807054	24056744	35101532	29818908	30856378	30656936	30945224	28850770	30660518	1	30326660	23168688	22628686	23662576	32564660	33702088	32719870	30320048
CP1312	42808684	42729060	41939800	29679896	27270546	27730718	36220308	34258756	34355168	44563724	44412520	43155672	40672688	38093248	40100788	56332980	57823708	55907036	40472096	39594092	40092792	37789276	57443516	44467652	38353440	38495572	39008204	49248104	48208592	47972464	37016024	36027916	36041684	45701812	41888184	41257868	1	40885728	40761764	44027976	44357900	44639516	30264392	30069230	30371220	50230896	51685556	50835188	43920132
CP1313	1	1	1	1	1	1	1	1	1	1	1	1	1	1	1	1	1	1	3207445	3276716	1	1	2853190	3631630	1	1	1	6429587	2922661	4781446	1	1	1	1	6746373	4504954	1245233	1	1952655	3952753	1	4271182	1	1	1	1	1	1	3692596
CP1314	1	1	1	1	1	1	1	1	1	1	1	1	1	1	1	1	1	1	809320	1812829	1853031	1	1324073	1211907	1391308	900789	1341487	1555803	879240	1794865	1889833	673623	1469029	1	1	1588627	1	1764427	1	1	1	1	1262312	1544592	1	1	1003936	1	1
CP1315	1	1	1	1	1	1	1	1	1	1	1	1	1	1	1	1	1	1	5636042	3081985	3902739	677703	3073768	1391905	5945675	5897317	4655468	4995503	7780624	5592748	4106916	6479680	6057523	2035660	1201544	1	1250072	1793618	2299047	6741281	6991711	6538782	2473725	3632808	3294077	4706696	5152802	1583583	6655682
CP1316	2468299	2408290	2259825	2659354	2585390	2603999	2142607	2132337	1747149	1805434	1499542	1570945	1870390	1891674	1881498	4296360	4528258	3827958	1359677	1821441	1222460	4094155	4259702	3269849	1	1997842	2104654	2470908	3246589	2518514	2835895	3359250	2748463	3390580	2929254	2843641	3665524	2836408	3075939	2181887	2008565	2076396	2592276	2297861	2568871	693969	1	791871	3956123
CP1317	453605	453065	444225	1	1	1	650747	582297	586735	1	1	1	1	1	1	721674	648077	569384	1	1	1	1	1	1	1	1	1	1	1	1	1	1	1	1	1	1	1	1	1	1	1	1	1	1	1	1	1	1	1
CP1318	3003346	4295196	1	2914031	3630180	3169164	1	1	3646203	1	3631333	3457928	4700963	4954121	2539790	1	1	3353900	1	1	1	1	1	1	1	1	1	1	1	1	1	1	1	1	1	1	1	1	1	1	1	1	1	1	1	1	1	1	1
CP1319	1	1	1	1	1	1	1	1	1	1	1	1	1	1	1	1	1	1	1	1	1	1	2456099	1620910	1	1	2419000	1	1	1	2162719	1990627	2148968	1	1	1	2251906	2214369	1	2674114	1	2035311	2886690	2648927	1	1	4456284	1	1
CP1320	1	1	1	1	1	1	1	1	1	1	1	1	1	1	1	1	1	1	1	1	1	1	1	1	1015586	1	1	1	1	1	1	1	1	1939382	1	1	1	1	1	2230182	1	1150515	1	1	1	1	1	1	1
CP1321	1068373	926228	878708	377068	1	1	1094589	1368011	988759	1	1	1	497747	506453	509233	1604357	1442702	1183341	1	1	1	1	1	1	1	1	1	1	392866	1	579018	599718	1	1	1	1	1	1	1	323906	343857	306910	1	1	1	1045468	1067586	1077638	1
CP1322	1	1	1	1	1	1	1	1	1	1	1	1	1	1	1	874069	1	1	1	1	1	600184	1	1	1214572	1	1	1	1	1	1	1	1	1	1	1	1	1	1	1	1	1	1	1	1	1881829	1804575	1933947	1
CP1323	702375	607210	266274	549377	1	1	421712	234610	170206	644146	676949	657286	487400	831430	454371	1817394	1853619	1399877	1185777	372205	543579	2591736	1257205	840770	1	912347	432543	612708	559353	580132	603268	527908	599312	511190	889687	758828	393524	1143928	1532520	1181158	874830	1188510	339646	460970	339055	686915	484289	1	896351
CP1324	1	1	1	1	1	1	1	1	1	1	1	1	1	1	1	1	1	1	447845	475528	387706	1393635	1194863	878022	895949	371531	531208	525097	348317	505899	436536	390996	565118	1222065	830108	835537	956608	867222	896895	599170	1089441	987611	417068	1	1	481893	528556	388032	770579
CP1325	7187950	10216348	6512929	6222692	5260505	4771255	9384764	10000680	8725964	14734673	7503008	14339119	6177666	5467711	7243143	4793244	7925885	7509951	1	1	1	1	1	1	1	1	1	1	1	1	1	1	1	1	1	1	1	1	1	1	1	1	1	1	1	1	1	1	1
CP1326	1	1	1	1	1	1	1	1	1	1	1	1	1	1	1	1	1	1	1	1	1	673372	1	5714927	1	1	1	1	2746371	1	1	1	1	5906458	4532952	3744738	1	1	848272	7288563	1040119	1	1	1	1	1	1	1	903864
CP1327	760738	1982080	1190157	1	1506048	2111838	1	1	2618819	2446276	2281459	977620	1412384	942130	1	1	1	468321	1	1	1	1	1	1	1	1	1	1	1	1	1	1	1	1	1	1	1	1	1	1	1	1	1	1	1	1	1	1	1
CP1328	1580070	1660482	1575434	1	1	1	1	1	1	1	1454264	1473885	1	1260189	1273484	3028725	2475714	2897282	1	1	1	2444592	2628974	1912194	2300333	1327739	1397364	1334240	1301313	1382369	1364487	1087707	1239907	2327962	2185006	1985951	1633628	1543231	1584498	2111047	2180126	2013183	1296674	1	1	1228496	1168177	1242911	1920223
CP1329	1188010	1188760	1	1	1	1	1	1	679332	1090686	1136862	1	1	1	1	3142706	3052011	2767160	1	1	1	2950444	2510308	1692430	1	1	1	981253	1	1	1	1020501	1	2008256	1859172	1809439	1326456	1343516	1505610	1823943	1917170	1884362	1	1	1	1	1	1	1484925
CP1330	1	1	1	1	1	1	1	1	1	1	1	1	1	1	1	4879877	6269540	6486700	1	1	1	3538133	1	1	1	1	1	1	1	1	1	1	1	1	1	1	1	1	1	1	1	1	1	1	1	1	1	1	1
CP1331	6445602	1	3366031	4554610	3413372	1	4782186	4080542	8202438	1	3021886	2995615	1	2909847	1	1	1	1	1	1	1	1	1	1	1	1	1	1	1	1	1	1	1	1	1	1	1	1	1	1	1	1	1	1	1	1	1	1	1
CP1332	1	1	1	1	1	2110748	1	1	1	1	2270590	2526849	2741620	1	3424933	1	1	1	1	1	1	1	1	1	1	1	1	1	1	1	1	1	1	1	1	1	1	1	1	1	1	1	1	1	1	1	1	1	1
CP1333	1	1	1	1	1	1	1	1	1	1	1	1	1	1	1	1	1	1	1	2345268	1	1	1	3544672	1	1	1	1	1	1	1	1836417	1	1	1	1	1	1	1	1	1	1	1	1	1	1557039	1	1	1
CP1334	1	1	1	1	1	1	1	1	1	1	1	1	1	1	1	1	1	1	596151	495839	1	1024374	1099921	910696	1	613126	1	1	456441	1	617252	1	1	1	542676	1	1260696	855692	1047343	1014092	1	716631	379895	432203	1	1	1	1	1
CP1335	1	1012916	1	1	1	1	1	1	1	1	1305051	1560871	1	1	1	1	1	1	1	1	1	1	1	1	1	1	1	1	1	1	1	1	1	1	1	1	1	1	1	1	1	1	1	1	1	1	1	1	1
CP1336	1	1	1	1	1	1	1	1	1	1	1	1	1	1	1	1	1	1	1	1	1	1	1	1	656634	1	1	1	1	575141	1	1	1	1090156	1	1	959753	1	1	1	1	1	1	1	1	1	1	1	1
CP1337	1	1	1	1	1	1	1	1	1	1	1	1	1	1	1	1	1	1	1	1	1	1	1	1	1	1	1	1	1	1	1	1	1	1	1	1	1	1	1	1	1	1	1	1	1	2860210	2121511	3304648	1
CP1338	6094704	5925032	8229065	1	1	4841305	9715229	10260040	8250014	1	1	1	5414241	1	1	1	1	1	1	1	1	1	1	1	1	1	1	1	1	1	1	1	1	1	1	1	1	1	1	1	1	1	1	1	1	1	1	1	1
CP1339	1	1	1	1	1	1	1	1	1	1	1	1	1	1	1	1	1	1	1	1	507746	1	1	1	1	1	1	1	1	1	1	1	1	1	1	1	1	1	327390	1	1	1	1	867561	1	1	1	1	1
CP1340	1	1	1	4881472	7924477	1	1	1	1	6695574	1	5826703	1	1	5148952	1	6778579	4749028	1	5413005	1	1	3243272	3107838	1223784	3728690	4097862	1	1	1	1	1	3824890	3100184	2868836	3482456	1	1	1	1	1	1	3442952	4153926	1	5886931	6509993	1	4155801
CP1341	2539509	2342192	2334107	2028080	2111731	1945960	2266543	2462760	2057488	2492097	2389147	2415674	2272354	1783607	2239847	3790400	3249422	3111337	1625260	1	1780610	1685895	3134110	2536328	3723457	2295489	2242167	3086412	1	2933583	2339745	2104628	2222367	2212255	2035232	1966797	2466868	2481492	2405713	3133319	3209532	3197118	2009399	1978827	1986132	2625359	2424501	2586269	2574427
CP1342	1460471	1	1466713	1266116	1	1245425	1648458	1538284	1560590	1340094	1334353	1342512	1429388	1387706	1373156	1	1809020	1894392	1401703	1412505	1447696	1429223	1593738	1244412	1	1443425	1424446	1656178	1	1661036	1433616	1405597	1456097	1391929	1339622	1293461	1142555	1165961	1199214	1636908	1626322	1650471	1299120	1269968	1279788	1	1635712	1608360	1461195
CP1343	1	1	1	1	1	1	1	1	1	1	1	1	1	1	1	1	1	1	1	853804	1	1	1	1	1	1	1	1	1126054	1	1	1	1	1	1	1	1	1	1	1	1	1	1	1	1	1	1	1	1
CP1344	1	1	1	1	1	1	1	1	1	1	1	1	1	1	1	1	1	1	4506575	2325893	6095683	1	1192140	1355007	1	1	1	4761780	3030656	3161001	3982852	1061239	2652780	2281184	2337922	1751873	2339087	1	3517371	3898125	2333454	1	2642049	6128043	4563051	5820467	5355864	10177160	1
CP1345	1	1	1	1	1	1	1	1	1	1	1	1	1	1	1	1	1	5998350	1	1	1	1	1	1	1	1	1	1	1	1	1	1	1	1	1	1	1	1	1	1	1	1	1	1	1	1	1	1	1
CP1346	3612575	4993824	3617368	4263682	3953490	3802426	1	3107227	3872362	1	2234588	2396650	2911626	3215427	3205993	10229208	8701193	7595955	1	1	1	1	1	1	1	1	1	1	1	1	1	1	1	1	1	1	1	1	1	1	1	1	1	1	1	1	1	1	1
CP1347	1	1	955524	1	1	1	1	1326459	1	1	1	1	1	1	1	1	1	1	360307	1	1	1	1	1	1	1	1	437880	1	1	373862	1	401453	1	1	1	1	1	1	1	1	1	1	1	1	1	1	1	1
CP1348	1	1	1	1	1	1	1	1	1	1	1	1	1	1	1	1	1	1	1	1	1	178730	1	1	1	1	1	1	1	1	1	1	1	1	1	1	1	1	1	1	1	1	1	1	1	1	1	1	1
CP1349	1	1	1	1	1	1	1	1	1	1	1	1	1	1	1	1	1	1	2181945	1	2887846	7510805	7124430	4914792	6959604	3412971	3192468	4032485	5063604	5086238	1	1	4248600	3910306	2222403	4484870	4093078	4264888	3681957	3048762	2984311	1	3422888	3751447	4142422	1	1	1	5855815
CP1350	1	1	1	1	1	1	1	1	1	2311694	1	1	1	1	1	1	1	1	1	1	1	1	1	1	1	1	1	1	1	1	1	1	1	1	1	1	1	1	1	1	1	1	1	1	1	1	1	1	1
CP1351	1	1	1	1	1	1	1	1	1	1	1	1	1	1	1	1	1	1	1	1688792	1	1	1	1	1	1	1	1	1	1	1	978645	1	1	1	1	1	1	1	1	1	1	1	1	1	2539650	2390067	3647538	1
CP1352	1	1	1	1	1	1	1	1	1	1	1	1	1	1	1	1	1	1	598143	1173635	1	1	1	1	1	792319	415359	1	1	1	1	1	1	1	1	495039	1	837145	409852	1	1	1	1	1	1	1	1	1	586533
CP1353	3029731	2812551	1833560	2492888	1	3476476	1	2625368	1	1	8784870	1	3088557	3190873	2508205	2809828	2730544	2248675	4547313	3085823	6037487	1	1311436	2623862	4138637	2743694	1379063	1	2848139	2408081	2401728	2079164	1816617	2100481	1929552	1	1	1627144	2446960	1	1491251	1849207	1	1909263	4111945	3127644	1	6517693	2827157
CP1354	1	1	1	1	1	1	1	1	1	1	1	1	1	1	1	1	1	1	1	1	1	1	1	1	1	777905	1	2382007	1	1	1	1969001	755562	1	1	1	1870362	1	1	1	1	1	4078740	1	1	1	1	1	1
CP1355	1	1	4506417	4638450	3200019	3383237	1	2648363	2326084	2461809	3793262	3542327	2017186	3479177	3675157	1	1	4079249	1578322	826047	3127699	1	3627887	954109	1	624279	1	1	606275	1	1	592242	1	1	624333	1781153	2360776	1	2583883	1	1	1239854	1	1	1	759979	365508	1	703061
CP1356	1	1	1	1	1	1	1	1	1	1	1	1	1	1	1	1	1	1	1	702633	956464	1	1	960769	1	1	1	1	1105613	1	1	1	1	1067125	930223	1	1	1	1	973097	979639	1	1	1	1	1	1	864808	1
CP1357	2156102	2159221	2174760	3068624	3140109	3053611	2522493	2229570	2388373	2434778	2026557	2648294	2370838	2432207	2294917	1964052	1683086	2224812	2294275	2389425	2457711	1000912	2132781	2145311	1	2483366	2387105	2298496	2326527	2347976	2097670	2150694	2155286	2220531	2322340	2250429	2551867	2400742	2496787	2135212	2137641	2152410	2667951	2807133	2728739	2204923	2156823	2212533	2106260
CP1358	1221902	1284687	1120014	845301	834809	820489	1594970	1413203	1335525	671734	694816	726133	831589	861159	896952	991693	1371394	1938259	1016865	1129273	1125396	1316921	875451	507388	988497	1126570	986989	1368554	1225370	1256568	1237443	1196415	1170583	744722	530261	513026	412054	410669	417073	642995	1166335	1180888	766655	740770	793729	1418017	1441491	1548755	1033919
CP1359	3892425	3659548	3825174	3228241	3168841	3148024	1	1	1	3226870	3220436	3308717	3239878	3370802	3309450	1845156	2636912	2350095	3068239	2988198	3019725	2329897	3747508	4056584	1	3316380	3251030	3175528	3127404	3056231	3906840	2552266	3812804	4093297	3726923	3550961	3209871	3363021	3445825	3988477	3924166	2919616	3103004	3055419	3033961	2447735	3630591	3704381	3613162
CP1360	1	1	1	1	1	1	6164277	5335226	5220964	1	1	1	1	1	1	1	5173719	4615527	1	1	1	1	1	1	1	1	1	1	1	1	1	1	1	1	1	1	1	1	1	1	1	1	1	1	1	1	1	1	1
CP1361	5806155	5411284	5551974	1	1	1	1	1	1	1	1	1	5420773	1	1	1	1	1	1	1	1	1	1	1	1	1	1	1	1	1	1	1	1	1	1	1	1	1	1	1	1	1	1	1	1	1	1	1	1
CP1362	1	1	1	1	1	1	1	1	1	1	1	1	1	1	1	1	1	1	5708824	5853652	6473064	4329952	4856894	1994180	1	6431639	5290518	5058953	4282489	5090702	1	4437379	1	5146425	3838416	5495590	4310510	3651440	1	1	6596058	5739393	1	1	1	3091684	3601552	3541813	1
CP1363	1	1	1	1	1	1	1	1	1	1	1	1	1	1	1	1	1	1	1	2249341	1	1	1	3243103	1	1	1	1	1	1	1	1	1	1	1	1	1	1	1	1	1	1	1	1	1	10412260	1	1	1
CP1364	1	1	1	1	1	1	1	1	1	1	1	1	1	1	1	1	4488344	4474482	1	1	1	1	1	1	1	1	1	1	1	1	1	1	1	1	1	1	1	1	1	1	1	1	1	1	1	1	1	1	1
CP1365	12433426	11835769	10726044	1	1	8488177	14767079	13681664	13262231	11431374	1	3505885	9959045	9840389	8467226	3856247	1	1	12107707	12003634	11957734	5078594	10718628	8458104	13647348	12529018	11940508	15939416	16694317	15804874	13389904	13660376	13673345	9295598	1	1	1	9343429	4233554	13685279	13428962	14547323	10815050	10621276	10614950	12975087	12473174	11486854	11404482
CP1366	539532	534457	623836	844287	863106	451738	472719	483697	408044	483818	499773	649841	483462	751624	409420	884666	802400	739627	1	1	1	1	1	1	1	1	1	1	1	1	1	1	1	1	1	1	1	1	1	1	1	1	1	1	1	1	1	1	1
CP1367	1	1	1	1	1	1	1	1	1	1	1	1	1	1	1	1	1	1	1021900	889471	437622	1	1	1	1	699033	1	1	1	720331	1	1	593687	1	94009	1	1	1	1	1	1	1	472190	429777	864002	1	1	713421	146980
CP1368	1	1	1	1	1	1	1	1	1	1	1	1	1	1	1	1	1	1	2149693	1	1	1	1	1	1252185	1	1	1	1	1	1	1	1272992	1	1	1	1	1997867	1	1	771958	1	1	756675	1352973	1134897	1034652	1231620	1
CP1369	1	1	1	1	1	1	1	1	1	1	1	1	1	1	1	1	1	1	1	1	421060	831900	747891	651603	1518724	603127	1	1	1	608694	1	1	1	1	1	1	1	1	554510	1	1	1	1	1	1	1	1	1	855647
CP1370	1	1	1	1	1	1	1	1	1	1	1	1	1	1	1	1	1	1	3729905	3823939	4051578	2787664	5066575	4681848	9124879	3859719	3927311	3500201	6342441	4395798	4414596	5393499	5240371	4468439	3974011	4097631	6968139	3689406	3974462	4254640	4957631	4743791	3750078	3807745	4491314	5939532	6051957	4847421	4454602
CP1371	1	1	1	1	1	1	1	1	1	1	1	1	1	1	1	1	1107082	1	1	1	1	1018845	639889	307156	1	913007	710346	574972	582799	559418	596514	709825	654436	767915	563486	572631	1	323053	376795	291071	1	261169	301452	1	431217	463677	494058	646227	780507
CP1372	1	1	1	1	1	1	1	1	1	1	1	1	1	1	1	1	1	1	1	1	1	1	629858	1	932609	584156	1	678888	461058	1	765482	1	1	1	1	539868	199184	236540	269208	1	1	1	1	1	1	1	1	1	1
CP1373	514426	1	527708	807265	785950	1	1	854609	825427	292384	1	334646	667863	694425	667591	958082	1	1007392	167976	181673	153956	1	1	1	1	1	616056	1	1	474667	1	575764	530392	591238	513245	1	1	1	1	1	1	1	399024	368284	337516	383941	362145	1	1
CP1374	1	1	1	1	1	1	1	1	1	1	1	1	1	1	1	1	650875	440406	1	1	1	1	1	1	1	1	1	1	1	1	1	1	1	1	1	1	1	1	1	1	1	1	1	1	1	1	1	1	1
CP1375	1	1	1	1	1	1	1	1	1	4279353	1	1	5283538	6696511	1	1	1	11804314	5464906	4958602	4871055	5680573	7033514	6774168	10623528	9197962	9674435	10806768	11262880	10594818	11238551	10206482	11058589	5593449	4810655	5096118	5243885	5227609	4716264	8612688	8017647	8369471	8483416	7821473	8274536	6956218	6777515	7165429	6239974
CP1376	3376950	3315484	3299439	3722204	3860866	3657094	4301473	4406730	3981368	1543033	1539737	1533693	2627538	2665440	2620659	4104982	4488019	5269635	1	1615126	1626435	1512561	2285186	1	1	3349076	3310998	3622053	3816038	3736790	3340413	3260655	3410130	1929054	1	1621808	1764498	1789319	1	2561864	2540892	2648958	2940100	2836222	2871990	2240600	2162335	2480615	2114424
CP1377	1	1	1	1	1	1	1	1	1	1	1	1	1	1	1	1	1	1	1	1	1	1	1	1	1	1	1	1	1	1	1	1	1	1	1	1	1	1	1	1	1	1	1	1	1	1	1	1	1
CP1378	1	1	1	1	1	1	1	1	1	1	1	1	1	1	1	1	1	1	1	1	1	1	1	4793152	1	4679822	1	1	1	1	5299188	1	4793793	1	4384676	4752176	3422339	4019876	4498360	1	5306980	4512668	1	1	3954583	7870475	1	1	5558288
CP1379	1	1	1	1	1	1	1	1	1	1	1	1	1	1	1	1	1	1	4245263	2770763	2614291	1	1	1	1	2785108	1	1	1	1	1	1	1	1	1	1	1	1	1	1	1	1	2409680	1	1	1	1	1	1
CP1380	4254869	1	5369761	3750624	3896896	3534516	4625369	3721605	4828361	3577685	1	3190099	4515802	3983662	4183191	1	5779969	5181268	2805520	4454956	4561254	3059248	3609527	2637904	4350784	1	3852504	3591425	3951427	4177738	3032048	4023318	3082489	4137666	2703632	2659634	2257367	2669595	2376525	4263838	2947982	2873421	3646284	2644709	2433383	7255212	6611573	7016466	3007572
CP1381	1	1	1	1	1	1	1	1	1	2297581	2405108	2314016	1	1	1	1	1	1	1	1	1	1	1	1	1	1	1	1	1	1	1	1	1	1	1	1	1	1	1	1	1	1	1	1	1	1	1	1	1
CP1382	1	1	1	1	1	1	1	1	1	1	1	1	1	1	1	1	1	1	1	1	1	1	1	1	1	1	1	1	1	1	1	1	1	1	1	1	1	1	3355100	1	1	1	1	1	1	1	1	1	1
CP1383	1	1	1	1	1	1	1	1	1	1	1	1	1	1	1	1	1	1	1	1	1	1	1	1	1	1	1	1	1	1	1	1	1	1	1	1	1	1	1	1	1	1	1	1	1	1	1	1	1
CP1384	1	1	1	1	1	1	1	1	1	1	1	1	1	1	1	1	1	1	1	1	1	1	1	1	1	1	1	1	1	1	1	1	1	1	1	1	1	1	1	1	1	1	1	1	1	1	1	1	1
CP1385	6745338	6769058	6600319	4663079	4622423	4648944	5223566	4920399	5065933	2457224	2466518	2420989	6839712	6854107	6909424	5768961	5638854	5544692	4171968	4646730	3868146	3766183	3606550	3473863	11117124	5061348	4837751	5456484	4907963	4655748	5498461	5403585	5494984	5662351	5536592	5329485	2583742	2707445	2599451	3272170	3187307	2852988	3918221	3920040	4196888	11863532	12108753	11894096	4967567
CP1386	1	1	372267	1	1	1	1533611	1304930	647798	669698	1007420	1	1	1	1	857971	1	1	1	1	1	1	1	1	1	1	1	1	1	1	1	1	1	1	1	1	1	1	1	1	1	1	1	1	1	1	1	1	1
CP1387	6405988	6562204	5964748	5723601	5136935	5680610	6561339	6528857	6011122	2905323	2953342	2440465	7102482	7152311	7368437	6633886	5248170	6247423	5166489	5031229	1	3539531	4423406	1	1	5799289	4839305	5374109	6189752	4979798	5754667	5552446	5428934	7114064	5986557	5329724	1	3343823	1	4291847	3307881	1	5041583	4882366	5107749	13227638	12476512	11740312	5283648
CP1388	1	1	1	1	1	1	1	1	1	1	1	1	1	1	1	1	1	1	1	1	7329454	1	1	5084295	1	1	1	1	1	1	1	1	1	1	1	1	2913370	1	3133225	1	1	4710358	1	1	1	1	1	1	1
CP1389	1013268	1	1000822	1	917165	1	1131261	1054856	1	1	1	1	1	1	1	1	1	1	1	1	1	1	1	1	1180467	1	1	1	1	1	1	1	1	1	1	1	1	1	1	1	1	1	1	1	1	912648	1	1	1
CP1390	1	1	1	1	759486	664049	991474	950900	1	1	1	1	1	1	1	1	1	1	1	1	1	1	1	1	1	1	1	1	1	1	1	1	1	1	1	1	1	1	1	1	1	1	1	1	1	1	1	1	1
CP1391	1	2102220	1927742	1530321	1	1482328	6961145	6688442	1	1	1	1	1	1	1	2525545	5301001	1	1	1	1	1	1	1	1	1	1	1	1	1	1	1	1	1	1	1	1	1	1	1	1	1	1	1	1	1	1	1	1
CP1392	2179018	1426681	867900	1065396	1054782	1049557	3937932	1711727	3384533	1	1	1	831464	1581972	935214	759505	1184812	1836303	853046	1	1	510500	3927909	1	1	1	1	1	1	1	2037084	1913431	1	1	505784	471278	1	1	1	1	1	1	1044908	1	517408	1912039	1380427	1	2191133
CP1393	7117227	7665986	8308868	5708243	5549447	6371699	8727796	5017372	5245580	5378032	5494704	5429589	5941955	8966259	5737317	1	6002265	5689379	95854688	91195248	70599648	52682488	122616920	120435272	100467520	63476280	102114088	101436528	101462080	100483792	120936536	118679680	117876728	113450568	109509560	108863688	101964896	102584696	44554072	121117704	120523360	118725840	96328672	95348872	95034304	106522712	106399944	103820752	114683248
CP1394	8225081	7042554	1	1	1	1	1	1	1	4779896	5362281	1	4363567	5693699	1	2792247	4177592	1	1	1	1	1	1	1	1	1	1	1	1	1	1	1	1	1	1	1	1	1	1	1	1	1	1	1	1	1	1	1	1
CP1395	1	1	1	1	1	1	1	1	1	1	1017550	1	1	1	1	1	2607784	1367691	1	1	1	1	1	1	1	1	1	1	1	1	1	1	1	1	1	1	1	1	1	1	1	1	1	1	1	1	1	1	1
CP1396	2252648	3247152	2006913	2548386	2702553	2567383	1970131	3159948	3143565	5072738	3964386	4262338	3292930	2637570	3164011	1404928	1444796	1795387	3517755	1	3017574	1	4301397	4098674	3324003	2619852	2346610	1	3428318	1784146	3258947	2701656	1720361	1576276	1	2809966	5017947	3303034	4946545	3909209	3773045	3638993	2744537	3270217	2578082	2945485	1617959	1947149	1784296
CP1397	1	1602827	1	1	1208998	1446748	3205455	2706021	2451528	1	1	1	1	1	1032309	1	1	790871	1	1	1	1	1	1	1	1	1	1	1	1	1	1	1	1	1	1	1	1	1	1	1	1	1	1	1	1	1	1	1
CP1398	1	1	1	1	1	1	1	1	1	1	1	1	1	1	1	1	177796	1	1	1	1	1	1	1	1	1	1	1	1	1	1	1	1	1	1	1	1	1	1	1	1	1	1	1	1	1	1	1	1
CP1399	1	1	1	1	1	1	1	1	1	1	1	1	1	1	1	1	1	1	424373	1	1	1	1100532	1009989	1	653993	1	1	1	1	941031	1	1	1108127	1	1	1	1	1	1	1076262	1041412	1	1	1	1195045	1458163	1615187	1016544
CP1400	14047126	17576888	13396144	7449200	1	8293886	13025705	1	15502950	4002776	14241655	1	5333190	1878147	1	1	7152764	9129171	4982149	1781562	1	1	10889058	1	10774220	4647624	5618721	4349574	7853280	6224304	9726916	13328604	12301676	10044124	1	1	7936872	7794234	4926745	7422868	10993712	7138124	1	5487283	3879149	1	1337258	9077814	5896036
CP1401	1	1	1	1	1	1	1	1	1	1	1	1	1	1	1	1	1	1	2224975	1	2190230	188137	1038178	2026228	3027309	1	1	1	1	3083562	1	2714739	1	1	2746315	2230423	1	2453790	1	1	2913980	1	1	865316	2098033	1	1	1	2517615
CP1402	2159099	2393365	3052014	2374092	2466140	2866416	3406319	2163847	1257027	1622516	1490599	1176876	2657771	2323039	1973029	5417749	4225412	3255940	1982136	1342274	1	1532386	1996164	1	1	2460860	1698764	1949291	2718447	1082175	1642487	1	1642734	1848281	1	1	1247354	1535405	1824272	518771	1	2702656	1527262	1863466	1	1159869	1660179	2400361	1
CP1403	1	1	1	1	1	1	1	1	1	1	1	1	1	1	1	1	1	1	1596102	11786247	1627121	1	1	1	1	1956523	2139697	1	1	2027372	1	1363978	1	1	1	1	1	1	1	2379777	2493435	1	1	1905180	1930110	1	1813711	1	2081334
CP1404	1320925	1353810	1336966	1012556	979228	1	1740973	1579897	1315553	926692	866573	1	1394149	1023752	1047755	2580513	1929557	1947612	1051872	1139072	1220157	1373511	1221339	726864	1649869	1221743	1573013	1780955	1470246	1714705	1077048	1247589	1379108	849419	780992	1	705445	1	1	1552161	1606113	1680400	1166296	897040	816938	1686724	2089341	1645509	1223306
CP1405	1	1	1	3541619	1	3305747	3904576	1	1	1	1	1	1	1	1	1	1	1	3245382	2643756	2372769	1	1918309	2841338	4136089	3802724	3821600	1843337	2861937	3772898	1641421	2990516	2539022	4575941	2995245	2777980	2132899	3030121	2145923	2839634	1	2281512	1	3323888	2258877	856334	1855079	3957320	1
CP1406	3005064	5589645	5332284	3489922	4760359	3486092	3926480	4111673	4253308	1	1	1	4351145	4401388	4026609	5217073	5660043	5687623	1	1	1	1	1	1	1	1	1	1	1	1	1	1	1	1	1	1	1	1	1	1	1	1	1	1	1	1	1	1	1
CP1407	1	1	1	1	1	1	1	1	1	1	1	1	1	1	1	1	1	1	1	1	1	1172982	2060360	1	1	1	1	1750671	1	1	1	1	2322989	1	1	1	1	1	1	1	1	1	1	1	1	1	6192884	6793196	1
CP1408	1252973	1	1	1	1	1085627	1	1	1	1	1	1	1	1	1	1	1	1	1	1	1	1	1	1	1	1	1	1	1	1	1	1	1	1	1	1	1	1	1	1	1	1	1	1	1	1	1	1	1
CP1409	3412588	4106049	2737261	2066251	1028589	1374782	1224670	1370266	1210749	2884521	3087030	3040121	3547018	1734194	1263352	882662	2621683	1374921	1561136	1430572	1571921	1	1	1	1	1	1115300	1	1295449	1	1450446	1470511	1756440	1185054	1	1840392	1697458	1	1	1	1	1	1375363	1014147	1328180	1	1233030	1202850	1828998
CP1410	2593295	2552920	2512355	1	1	1	1369358	2430256	926133	1	1	1	1	1	1	1	1	2254550	1	1	1	1	1	1	1	1	1	1	1	1	1	1	1	1	1	1	1	1	1	1	1	1	1	1	1	1	1	1	1
CP1411	1	1	1	1	1	1	1	1	1	1	1	1	1	1	1	1	1	1	1	1632731	1258027	665614	1	2394061	1	3301922	1304181	2122268	641967	2205069	1355072	1499090	1400868	1	2018104	1	1732369	1491367	3357267	1827463	3051036	1	977434	1083431	1	845765	1	1	1933000
CP1412	1	1	1	1	1	1	1	1	1	1	1	1	1	1	1	1	1	1	1648788	1256698	1338701	1	1	1386703	2739021	1	1418312	1440136	1241426	1404577	1126046	1384768	1392769	907773	1138735	1272262	1512384	1808951	1696621	1	1311190	1546856	1445411	1	1	1106350	1076546	877970	1167926
CP1413	1261813	1562342	1269574	1	1	1224124	1	1	1	1	1050806	882427	1	1621229	1106509	1027179	942655	1	1	1	1	1	606547	393238	1	1183646	1	1090509	1122116	1	1	1	1	602776	1	462363	1	303832	1	1223964	980302	1	1	991626	1257046	1496265	1	1413574	1
CP1414	1	1	1	10070294	1	1	10181036	10628544	1	1	1	1	1	1	1	1	1	1	1	1	1	1	1	1	1	1	1	1	1	1	1	1	1	1	1	1	1	1	1	1	1	1	1	1	1	1	1	1	1
CP1415	1	1	1	1	9963083	9727723	1	1	1	14573832	10575679	15064240	10478166	1	1	5883192	1	1	1	1	1	1	1	1	1	1	1	1	1	1	1	1	1	1	1	1	1	1	1	1	1	1	1	1	1	1	1	1	1
CP1416	1	1	1	1	1	1	1	1	1	1	1	1	1	1	1	1	1	1	1	7754844	1	6719767	8184927	8146709	1	5408842	10603788	1	10712848	1	8617488	1	1	8103065	7601607	7145318	7734058	6372188	1	8919355	9692841	1	1	6062110	1	9383976	8773565	6363284	11086178
CP1417	7939561	7723114	12641786	1	1	1	1	1	1	1	1	1	1	13748090	8825613	1	9908582	13372190	6757785	5978150	5109097	6116988	6426316	6930770	16077308	5950805	2500700	10721990	5065694	9749702	6576653	8189716	9001048	5798550	6349808	5898119	4863038	5072507	9962781	7321760	7192226	10945745	7577650	4108148	6796557	5606416	5790963	10712198	6094463
CP1418	5966611	6061220	1	1	1	1	5814443	5835435	5625724	1	5171508	1000266	4838069	1	1	3724479	1	1	1	1	1	1	1	1	1	1	1	1	1	1	1	1	1	1	1	1	1	1	1	1	1	1	1	1	1	1	1	1	1
CP1419	1	1	1	1	1	1	1	1	1	1	1	1	1	1	1	1593684	3486779	1	1	1	1	1	1	1	1	1	1	1	1	1	1	1	1	1	1	1	1	1	1	1	1	1	1	1	1	1	1	1	1
CP1420	1	1	1	1	1	1	1	1	1	1	1	1	1	1	1	1	1	1	1	6551765	1	1	2886656	1	4175521	1	4859501	1	4509880	1	1	1	1	1	2537559	1	1	4520056	4424270	6090073	4490745	1	1	1	3634333	1	1	1	5018890
CP1421	1	1	1	1	1	1	1	1	1	1	1	1	1	1	1	1	1	1	1514956	1	1118262	1	1	1	1	1	1	1	1	1	1682141	1	1	1	1	1	1	1	1	1	1	1738088	1	1	1	1	1	1	1
CP1422	1902084	2825065	2498116	1	1	1	1	1	1	2421770	1975853	2424266	1	2173408	2792795	2151865	2488498	1508906	1	1	1	1	1	1	1	1	1	1	1	1	1	1	1	1	1	1	1	1	1	1	1	1	1	1	1	1	1	1	1
CP1423	1	1	1	1	1	1	1	1	1	1	1	1	1	1	1	1	1	1	1	1	1	1	1	1	1	1	1	1	1	1	1	1	1	1	1	1	1	1	1	1	1	1	1	1	1	1	1	1	1
CP1424	1	1	1	1	1	1	1	1	1	1	1	1	1	1	1	1	1	1	4922036	6018615	5272906	7461306	5776688	5475737	8612022	916333	7995475	6484681	6460199	8116607	7071595	8699057	6632968	9854615	8808291	5489838	1220179	1526025	2736348	6313726	5999015	9030132	6475231	7882628	6855045	16225468	16530484	16850494	8518092
CP1425	7119255	6367787	6701537	6656307	5714065	5481942	1	7619583	1	1	1	1	1	5458220	6585904	4174036	4925270	1	1	1	1	1	1	1	1	1	1	1	1	1	1	1	1	1	1	1	1	1	1	1	1	1	1	1	1	1	1	1	1
CP1426	9235362	8738858	8645208	6675133	6641443	7635453	11282042	9058720	9226675	8857900	8534174	7906030	5847193	10900464	11550237	9726532	11988212	17216960	1	1	1	1	1	1	1	1	1	1	1	1	1	1	1	1	1	1	1	1	1	1	1	1	1	1	1	1	1	1	1
CP1427	1	1	1	1	1	1	1	1	1	1	1	1	1	1	1	1	1	1	1393066	4864928	4660573	1	1736625	1875288	1819793	1709772	1322714	1525464	2090879	1762642	1444273	1802732	1	2312126	1127426	1892959	2158177	1	2149992	2100028	1894316	2455360	3939756	3976225	4051881	1095960	3403275	1187713	1320482
CP1428	4208425	6050923	3614902	2339480	5660677	5988812	2886939	5119945	4244115	4707331	5066052	4165137	4882195	2401585	3954189	13984431	5977456	2509556	1	1	1	1	1	1	1	1	1	1	1	1	1	1	1	1	1	1	1	1	1	1	1	1	1	1	1	1	1	1	1
CP1429	1	1	1	1	1	1	1	1	1	1	1	1	1	1	1	1	1	1	3202465	4055708	3502558	1	3155821	3422426	1	4033513	2793443	4267663	4730211	4569059	3740759	3897294	3117267	4583111	3135290	2723969	2938206	3319308	2975866	6126988	4216402	4891888	3652541	3047877	3229834	4871181	1	5711027	4100127
CP1430	1	1	1	1	1	1	1	1	1	1	1	1	1	1	1	1	1	1	5218322	5880463	4936765	5461053	5227690	4221279	6947708	6208862	4802467	6355904	6588924	6404935	5832304	5019694	6454748	7863305	5248119	5080821	4564351	4365112	4538533	7422519	7403456	6964553	5513757	5339549	5629441	9123234	8829007	8193066	6213047
CP1431	2087684	1	1965705	1104353	914717	1083165	2156820	1457414	1416556	2046642	1990265	1816883	1346615	1033163	1466975	2322477	2141268	2315627	1	1	1938343	4097493	1	1	1	1767268	1899445	1	1	1	1	1775084	3050435	2565248	1984055	1	1	2058195	2202816	1	1	1	1	1	1	1138167	1397422	1028213	1
CP1432	1	1	1	1	1	1	1	1	1	1	1	1	1	1	1	1	1	1	1	1	1	1	1293458	1	1	1	1	1	1	1	1	1	1	1	1	1	1	1	1	1	1	1	1283068	1	1174688	1	1	1	1
CP1433	1	1	1	1	1	1	1	1	1	1	1	1	1	1	1	1	1	1	3067789	3385014	3641151	1	1	2489493	1	2092370	2766393	3453696	3609542	2866436	1540721	4101169	1	3336083	2789025	1498669	2481946	2442561	2224462	2195823	3740077	2767336	2951088	1688863	2521340	1	1	1	1642371
CP1434	1	1	1	1	1	1	1	1	1	1	1	1	1	1	1	1	1	1	1	1	1	2119298	7279394	1	1	1	1	1	1	1	1	1	1	1	1	1	1	1	1	1	1	1	1	1680489	1	1	1	1	1
CP1435	1	1	1	1	1	1	1	1	1	1	1	1	1	1	1	1	1	1	1	1	1	4781244	2851999	2707904	1	1	1	1	1	1	1	1	1	2033799	2225144	1886036	1	1	2327849	2119944	2138361	2134567	1	1	1	1	1	1	1
CP1436	19435714	19410064	19258662	17563472	17084450	17248114	13281542	14964598	13066498	16434429	16546108	16185070	17640026	17016814	17561864	2780014	1	5439390	16219079	16276460	17533798	1	18427156	18272952	17017852	16773625	16455791	16590411	16109197	9109744	16845410	17434996	17333122	11906256	18133012	7361454	8994819	16931148	16786576	19090058	18389644	18516064	16453602	16344880	15783241	19464620	19373778	18492560	11443580
CP1437	385650	378190	1	1	1	1	1	1	1	1	1	1	1	1	1	1	1	1	1	1	1	1	1	1	1	1	1	1	1	1	1	1	1	1	1	1	1	1	1	1	1	1	1	1	1	1	1	1	1
CP1438	1	1	1	1	1	1	1	1	1	1	1	1	1	1	1	1	1	1	1641192	2115353	1	1	1	1	1	1	1	1	1	1	1000003	1051527	1	1	1	1	1	1	1	1	1711963	1	1	1	1	1575373	1646706	1872606	1
CP1439	1	1	1	1	1	1	1	1	1	1	1	1	1	1	1	1	1	1	1	1	1	1	1	1	1	1	1	1	1	1	1	1	1	1	1	1	1	445604	409621	1	1	1	1	1	1	1	1	1	1
CP1440	1	1	1	1	1	1	1	1	1	1887662	1	1	1	1	1	1	1	1	1	1	1341974	583419	860886	721269	1	1	1529075	1	1	1704022	1005052	1	1	1	663641	1380203	1794742	1	1679293	752814	1	1	1214506	1	1185348	1	1	1	1850598
CP1441	1	1	1	1	1	1	1	1	1	1	1	1	1	1	1	1	1	1	1	1	1	1	1	429417	1	1	1	1	1	1	1	1	1	1	238330	1	256925	1	263569	1	1	1	1	1	1	1	1	1	1
CP1442	1	3599739	1	3413335	1	3482043	3251636	3099933	1	3664894	1	1	3513720	3108836	3319518	3150742	3631736	1	3007973	3411329	3270689	1	1	3589976	1	1	3291471	1	1	3692508	1	3374225	3534171	1	1	3159159	4196202	3740233	4001726	3579706	3359010	3515413	1	3249417	2953607	3071757	1	3151581	3153089
CP1443	3994629	1	4465373	1	3309296	1	1	1	4009098	1	6995179	6891483	1	1	1	1	1	4469680	1	1	1	1	1	1	1	1	1	1	1	1	1	1	1	1	1	1	1	1	1	1	1	1	1	1	1	1	1	1	1
CP1444	8557588	6618225	9195334	8280705	7714082	8385010	6287172	8676876	6272285	6863136	3881632	3271351	6931428	8237316	8002149	3384560	4392502	3889028	7011262	6909101	6848185	1	4798231	7185614	7044777	4552914	7419938	6437332	9222139	5377197	4618936	4324092	4412683	4824889	6810261	6755919	6524907	6356554	7385115	5376232	4799752	5371291	5907172	6600761	4798463	8694508	6990223	7036428	4197281
CP1445	1	1	1	1	1	1	1	1	1	1	1	1	1	1	1	1	1	1	1	1	1	1	1	1	1	1	1	1	1	1	1	1	1	1	1	1	1	1	1	1	1	1	1	1	1	1	1	1	1
CP1446	1	1	1	1	1	1	1	1	1	1	1	1	1	1	1	1	1	1	745694	1002386	786798	1125911	1359175	1311069	1	1	710435	701433	1143683	727218	1118495	1060632	959403	1	1279503	1	1	1	747619	1120963	1	1	858232	1037423	721438	1	1	1586889	1213874
CP1447	1	1	1	1	1489786	1	1089048	1	1	1	2513626	1	1	1	1	1	1	1	1	1	1	1034876	1	1	1	2027585	2609588	1876591	1	1	3537229	2754525	1	3055645	2466081	2737539	1	2704163	1	1	1	1	2610395	3512035	1	4391161	4215043	4100300	1
CP1448	1	1	1	1	1	1	1	1	1	1	1	1	1	1	1	1	1	1	895770	2691329	696908	2146912	1078724	1	3614866	1	1022000	1	3543948	874714	1063585	3946587	1	1	961950	1054460	3437902	893379	1	1	1022078	1000198	1	913060	842904	1	1091811	3405304	958677
CP1449	1	1	1	1	1	1	1	1	1	1	1	1	1	1	1	1	1	1	1	1	1	1	1	1	1	1	1	1	1	1	1	1	1	1	1	1	1	1	1	1	1	1	1	1	1	1	1	898355	1
CP1450	1	1	1	1	1	1	1	1	1	1	1	1	1	1	1	1	1	1	1	1	1	1	1	1	1	1	1	1	1	1	1	1	1	1	1	1	1	1	1	1	1	1	771393	1	1	1	1	1	1
CP1451	1	1	612919	1	1	1	1	1	1	1	1	218919	623113	593557	579843	1	1	1	1	1	1	1	1	1	1	1	1	1	1	1	1	1	1	1	1	1	1	1	1	1	1	1	1	1	1	1	1	1	1
CP1452	1	1	1	1	1	1	1	1	1	1	1	1	1	1	1	1	1	1	1	1	1	1919590	1	1	1	1	1	1	1	1	1	1	1	1	1	1	1	1	1	3895337	1	3300534	1	1	1	1	1	1	1
CP1453	1	1	1	1	1	1	1	1	1	1	1	1	1	1	1	1	1	1	1	1	1	2641843	1	1	1	1	1	1	1	1	1	1	1	1	1	1	3890258	4075882	1	1	1	1	1	1	1	1	1	1	1
CP1454	1	1	1	1	1	1	1	1	1	1	1	1	1	1	1	1	1	1	1	1	1	1	2165023	1	1	1	1	1	1438819	1	1	1	2570831	2641606	1	1164414	1	1	1	1	2112507	2006263	1	1	1	1	1	1	1
CP1455	1	1	1	1505553	1	544882	1	1	842594	2292917	1	1	1	1	1	1	1	1	1	1	1	1	1	1	1	1	1	1	1	1	1	1	1	1	1	1	1	1	1	1	1	1	1	1	1	1	1	1	1
CP1456	1	1	1	1	1	1	1	1	1	1	1	1	1	1	1	1	1	1	1	1	1	1	1	1	1	1	1	1	1	1	1	1	1	1	1084481	793736	1	1	1	1	1	1	1	1	1	1	924850	1186344	1
CP1457	1	1	1	1	1	1	1	1	1	1	1	1	1	1	1	1	1	1	1	1	1	1	1	1	1	1	1	1	1	1	1	945990	1	1	1	1	1	1	1	1	1	1	1	1	632436	1254017	1435079	1	1
CP1458	334248	411911	386088	315479	343243	356867	413175	470859	1	507879	531940	552872	454761	411390	286754	578112	1	1	1	1	1	1	1	1	1	1	1	1	1	1	1	1	1	1	1	1	1	1	1	1	1	1	1	1	1	1	1	1	1
CP1459	1	1	1	1	1	1	1	1	1	1	1	1	1	1	1	1302416	1104636	1266304	1	1	1	1	852280	1	1	1	1	1	1	1	1	1	1	1	1	1	1	1	1	1	1	1	1	1	1	1	1	1	1
CP1460	1736498	1	532288	942012	1	998465	770214	1	619264	1	655032	1	623049	1	1	1545864	2123427	2289069	1	1	1	1	1	1	1	1	1	1	1	1	1	1	1	1	1	1	1	1	1	1	1	1	1	1	1	1	1	1	1
CP1461	1	1	1	1	1	1	1	1	1	1	1	1	1	1	1	1	1	1	1	1	1	1	1	1	1	1	1	1	1	1	1	1	1	1	1	1	1	1	1	302436	1	1	1	1	1	1	1	1	358823
CP1462	1	1	1	1	1	1	1	1	1	1	1	1	1	1	1	1	1	1	1181428	1092708	745022	1	1	1234352	1	1	1	1408116	1929582	1	1	1134602	1	1529362	1643141	1303696	1	1410356	1282921	1	1	1196326	1434887	1097641	1118566	1	1	1	1
CP1463	1	2162975	1	1	1	1882533	1	1	1	1	1	1	1	1	1	3772723	1	1	1	1078876	834117	1	1	2308353	1	1	1	1	1	1	1	1	2366583	1	2672754	1	1477251	1502602	2506796	1	1914209	2798657	1	1	1	1	1	891075	1
CP1464	1	1	1	1619337	1	1521073	2403944	1880130	1	562199	1457853	1457419	1	1	1842341	1	1	1	1	1	1	1	1	1	1	1	1	1	1	1	1	1	1	1	1	1	1	1	1	1	1	1	1	1	1	1	1	1	1
CP1465	673022	1	730076	1	1	1096236	736446	962269	825889	1	1252671	1	1	702822	1	2440330	874492	849803	1	1	2681097	1	2158872	1	1	1	1	1	2732231	1	1	1	3056268	1	1	1	1	1	1	1	1	1	1	1778060	1737318	3869593	1	3186341	1
CP1466	1	1	1	1	1	1	1	1	1	1	1	1	1	1	1	1	1	1	1	1833344	1	1	1754244	1	1	1	1	1	1	1	1	1	1	1	1	1	1	1	1	1	1	2667998	1	1	1	1	1	1	1
CP1467	1	1	1	1	1	1	1	1	1	1	1	1	1	1	1	2333107	1930341	1636850	1	1	1	1	1	1	1	1	1	1	1	1	1	1	1	1	1	1	1	1	1	1	1	1	1	1	1	1745246	1751161	1740477	1
CP1468	1	1	1	1	1	1	1	1	1	1	1	1	1	1	1	1	1	1	1	1	1	1	1	438562	1	1	1	557144	1	1	1	1	1	1	390338	618363	1	1	1	794733	856934	691455	1	1	1	491122	476745	405929	1
CP1469	1	1	1	1	1	1	1	928123	1	690880	678402	706178	1	1	1	410306	1	712256	1	1	1	1	1	1	1	1	1	1	1	1	1	1	1	1	1	1	1	1	1	1	1	1	1	1	1	1	1	1	1
CP1470	1	1	1	3617292	3162496	3135833	1	1	1	1	1	1	3130739	1	3137516	1	1	1	1	1	1	1	1	1	1	1	1	1	1	1	1	1	1	1	1	1	1	1	1	1	1	1	1	1	1	1	1	1	1
CP1471	1	1	1	1	1	1	1	1	1	1	1	1	1	1	1	1	1	1	1	1	1	1	1	1	1	1	1	1	1	1	1	1	1	1	1	1	1	1	1	1	1	1	1	1	1	1	1	1	1
CP1472	2219340	2648438	2706822	2483055	2496044	2473066	2751369	1	2130810	1470093	1	1	2430132	2432439	2507461	2150968	2422167	2482975	811446	1	1	1	2564449	2351634	1	2268134	2817492	3056939	3063514	2967931	2159777	2729168	2039591	1	2588156	1	1	1	1285615	2757410	2651283	2494553	1	1740018	1	2122824	4756183	5492255	2503013
CP1473	1	1	1	1	1	1	1	1	1	1	1	1	1	1	1	1	1	1	1	1	3337902	1	1	1	1	2452290	1	1	1	1	2686402	1	1	2281666	591025	923736	1	1	1	1	1	1	1	1	1	5284899	4789437	5546143	1
CP1474	32893072	1	33764644	22541840	22620708	22390032	3036086	2314802	1	36656256	36217068	35891284	2562432	3114077	3461466	62455540	59939860	56480520	1	1	1	1	1	1	1	1	1	1	1	1	1	1	1	1	1	1	1	1	1	1	1	1	1	1	1	1	1	1	1
CP1475	1	1	1	1	1	1	1	1	1	1	1	1	1	1	1	1	1	1	1	1	1	1	1	5244682	1	1	1	1	1	1	1	1	4888912	5446349	1	5843033	45825764	4251753	2303233	1	35148760	1	1	2249521	1757781	8800319	6605403	9071343	5498834
CP1476	1	1	1	1	1	1	1	1	1	1	1	1	1	1	1	1	1	1	1	1	1	1	1	1	1	1	1	1	1	1	1	1	1	1	1	1	1	1	1	1	1	1	1	1	1	784952	1	1	1
CP1477	1	1	1	1137600	1144108	1	1	1	1	1	1	1	1	1	1	1	1	1	1	1	1	1	1	1	1	1	1	1	1	1	1	1	1	1	1	1	1	1	1	1	1	1	1	1	1	1	1	1	1
CP1478	1	1	236226	1	1	1	1	1	1	194303	1	1	1	1	1	638113	585689	487565	1	1	1	1	1	371259	1	1	1	1	1	1	205689	252669	1	1	1	1	1	1	1	314261	304430	302461	1	1	1	1	1	1	361400
CP1479	1	1	1	1	1	1	1	1	1	1	1	1	1	1	1	1	1	1	1	1	1	1	7637844	1	1	1	1	1	1	1	1	1	1	1	1	1	1	1	1	1	1	1	1	1	1	1	1	1	1
CP1480	1	2435821	797733	1	2096214	1	1	2134408	2908878	1724867	2014689	1	1717536	1	1	1	1	1524456	1	1	1	1	1	1	1	1	1	1	1	1	1	1	581905	887309	1	1	1	1	1	1	1	1	1	1	1	1	1	1	1
CP1481	4238184	3034742	3841965	3954091	3854466	5565985	6010823	5383722	5045736	1	2572155	1	4295988	5726622	2729596	3755151	3933016	4959281	2005280	1	533319	1208461	776168	1497759	4387313	2364330	2080688	1605881	1	1	2476553	2689552	2643735	1	1240230	1	1229309	1726929	1	1777245	1	1	1038357	1520505	1942964	3575627	3769738	1	1971176
CP1482	1	1	1	1	1	1	1	1	1	1	1	1	1	1	1	1	1	1	927452	923753	972316	1	874659	963496	1	1078659	1006846	1160392	1021596	1119438	1368565	1297173	1396872	734018	683752	1282225	1	1	650662	1207499	1151015	2051295	982171	985472	995891	2384414	2533666	2361848	1127047
CP1483	2126022	2023499	2164772	2030741	1840119	1484182	1541199	1	1443018	1783639	1718483	2265994	1696277	1539377	1672014	6950686	6170764	5259523	1574693	1552580	1129070	4936297	3911605	2474203	1	1333161	1667040	1854035	1880127	1856545	1684532	1802227	1745810	2584612	2650662	2323491	1	2092639	2117733	3025046	3540418	2857291	1616736	1857599	1463638	1396114	1545705	1977052	2308730
CP1484	1484294	1533502	1502700	1360377	1358754	1281739	1146017	1431672	1075394	1316584	1302915	1387784	1313314	1262493	1	2891140	2921171	2621032	1	1	1	1	1	1	1	1	1	1	1	1	1	1	1	1	1	1	1	1	1	1	1	1	1	1	1	1	1	1	1
CP1485	834564	1	1	1	1378807	1	1	894132	1	1	1416675	1048263	1	1	1008277	1	1	1	1	1004030	1006698	1	1	1	1	1	1	1	582856	773430	864098	1	485037	1	1	584697	1078726	1217873	1	1780523	1	825807	1310171	1360710	1	977478	1042558	1077343	714498
CP1486	1	1	1	1004582	1	1	1	1	1	1	1	1	1	975982	1	1	1375586	1430833	1	1	1	1	1	1	1	1	1	1	1	1	1	468197	1	1121198	1015884	1	1	1	1	1	1	1	887868	1	1	1	1	1446820	1
CP1487	1	1	1	1	1	1	1	1	1	1	1	1	1	1	1	1	1	1	1	1	1	1	1	1	1	1	1	1	1	1	452897	476172	1	1	1	1	1	1	1	1	1	1	1	1	1	1	1	1	1
CP1488	1	1	1	1	1	1	1	1	1	1	1	1	1	1	1	1	1	1	404019	418934	427645	1	1	1	1	1	1	1	1	1	1	1	1	1	1	1	1	1	1	1	1	1	1	1	1	1	1	1	1
CP1489	1	1	1	1	1	1	1	1	1	1	1	1	1	1	1	1	1	1	3646967	2643724	2317109	390513	1924049	1900204	3780598	3787300	2461903	3241563	3005420	2292930	2673800	1936567	2599633	1	2678449	2613605	1431906	716929	1569001	5490868	1533559	4767306	2163101	903676	2307227	3754300	3277214	2747509	2464232
CP1490	2061415	4322219	2532499	1516101	1652149	2266643	3605844	2997433	3526954	992934	1171388	1	2112118	2301606	1914608	1092544	1	1	1	1	1	1	1	1	1	1	1	1	1	1	1	1	1	1	1	1	1	1	1	1	1	1	1	1	1	1	1	1	1
CP1491	1	1	1	1	1	1	1	1	1	1	1	1	1	1	1	839096	1	1	1	1	1	914467	1	1	1	1	1	1	1	1	1	1	1	1	1	1	1	1	1	1	1	1	1	1	1	1	1	1	1
CP1492	1	1	1	1	1	1	1	1	1	1	1	1	1	1	1	1	1	1	1	1	1	1	2746918	1	1	1	1443804	1	1588959	1530050	1	1	1	939405	1	1	1	1	1	1	1	1	1	1	1	1	1	1	1291466
CP1493	1	693096	1	774350	1	866203	1256587	1	1	1	1	1	1084748	1086234	1139164	1	1	1	1	1	1	1	1	1	1	1	1	1	1	1	1	1	1	1	1	1	1	1	1	1	1	1	1	1	1	1	1	1	1
CP1494	672686	1	1	2917538	1	1	1	1	1	604976	1	1	1	1	1	1	1	1	1	1	1	1	1	1	1	1	1	1	1	1	1	1	1	1	1	1	1	1	1	1	1	1	1	1	1	1	1	1	1
CP1495	1	7182558	7212604	1	4903835	3559189	10782038	5643702	10205925	1	1	1	4814478	1	1	1	1	1	1	1	1	1	1	1	1	1	1	1	1	1	1	1	1	1	1	1	1	1	1	1	1	1	1	1	1	1	1	1	1
CP1496	370239	1	1	1	1	1	1	848495	1150356	1	1	1	1	1	1	1	1	1	1	1	1	1	1	1	1	1	1	1	1	1	1	1	1	1	1	1	1	1	1	1	1	1	1	1	1	1	1601906	1	1
CP1497	1	1	1	1	1	1	1	1	1	1	7141219	1	1	1	4681744	1	1	1	1	1	1	1	1	1	1	1	1	1	1	1	1	1	1	1	1	1	1	1	1	1	1	1	1	1	1	1	1	1	1
CP1498	1	1	1	1	1	1	1	1	1	1	1	1	1	1	1	1	1	1	1	1	1	1	1	1	1	1	1	1	1	1	1	1	1	1	1	1	1	1	1	1	1	1	1	1	1	3255296	1	1	1
CP1499	1	1	1	1	1	1	1	1	1	1	1	1	1	1	1	1	1	1	1	1	1	975355	1	1	1	1	2396837	1	1	2530013	2473546	1	1	2324221	1	1	1	1	2539250	1	1	1	1	1	1	1	1	1273398	1
CP1500	1	1	1	1	329458	586777	1	1	1	1	379900	1	1	1	1	1	1311299	884774	1	1	1	1	1	1	1	1	1	1	1	1	1	1	1	1	1	1	1	1	1	1	1	1	1	1	1	1	1	1	1
CP1501	494611	555664	470085	1	1	1	1	1	1	153837	193664	173352	1	1	1	1168085	894204	928383	1	1	1	1	1	1	1	1	1	1	1	1	1	1	1	1	1	1	1	1	1	1	1	1	1	1	1	1	1	1	1
CP1502	1	1	1	1	1	1	1	1	1	1	1	1	1	1	1	1	1	1	1	1	1	1	1	802604	1	2685759	1	1	1	1	1	1	1	1	1	1	1	1	1	1	1018665	1	1	1	1	1	1	1	1
CP1503	1	1	1	1	1	1	1	1	1	1	1	1	1	1	1	1	1	1	1	1716006	165234	1	1	1365636	1	1673087	1446740	1708611	1792554	1200491	1328091	913097	1	978326	1	1164741	1761534	1798495	1850852	1	1382804	1633615	1316629	1406290	1	840777	1	1	1824535
CP1504	1	1	1	1	5460028	1	7694561	8348183	3479304	5562452	5413455	5476610	1	5315850	6184814	3676471	2913301	3377684	1	3211203	1	1	1	1	1	2100447	1	1	1	1	1	1	1	1	1	3438489	1	1	1	1	1	1	1	1237831	1172675	1	1	2958381	1
CP1505	1	1	1	1	1	1	1	1	1	1	1	1	1	1	1	1	1	1	3765205	1	3568406	3641900	4791935	4348117	4926683	3130021	4105850	3618592	3863014	6513390	3079717	2938088	4067313	3572170	1002566	1	4939292	1	1	4350985	3424769	2447431	4010344	4168758	3741444	4209922	1	1	2489877
CP1506	1	1	1	1	1	1	1	1	1	1	1	1	1	1	1	1	1	1	1	1	1	1	1	1	1	1	1	1	1	1	1	1	1	1229942	1	272142	1	1	1	1	1	1	1	1	1	1	1	1	1
CP1507	1	1	1	1	1	1	1	1	1	1	1	1	1	1	1	1	1	1	2415729	2918483	1	1	2846983	1	1	1	1	1	1	1	1	1	1	1	2678915	1	1	1	1	1	1	1	1	1	2478349	1	1	2936257	1
CP1508	4225981	3925222	3976942	1	1	1	1	1	1	1	1	1	1	1	1	1	1	1	1	1	1	1	1	1	1	1	1	1	1	1	1	1	1	1	1	1	1	1	1	1	1	1	1	1	1	1	902684	1	1
CP1509	1	1	1	1	1	1	1	1	1	1	1	1	1	1	1	1	1	1	1	2175058	2536643	1745350	2216168	2688113	3945321	3450558	3413479	2056094	2017680	1980520	2521040	2522497	2486400	3506710	2252400	3288456	3462908	3490034	889856	2621171	2673952	1521760	2034021	2053559	1764383	1193218	2158644	2306722	1440390
CP1510	1	1	1	1	1	1	1	1	1	1	1	1	1	1	1	1	1	1	1	1	1	1	1	1	1	1	1	1	1	1	1	1	1	1	1	1	1	4915426	4955488	1	1	1	1	1	1	1	1	1	1
CP1511	4464897	2589645	2361050	1	1	1688869	2956606	4780847	2634247	1770941	2127734	4832307	1	2591457	2242079	2955330	1	5082060	6406916	1701251	2964306	1695323	6054421	3207921	5400826	1855328	4880690	6606415	4896085	1669315	7236581	5128657	6550724	6539348	5917615	2821221	7006812	1	1	9186970	5972876	5940308	4801344	1	5506480	1620222	1323486	1551980	6599623
CP1512	776212	1	1	1	1	1	423293	1	1	745999	1	662682	593556	1065296	653463	1590732	783719	1	419972	385786	281408	937483	519655	1	405601	371328	476313	319901	337856	268627	328681	364310	332111	932104	667139	679714	397248	351315	447535	557915	800196	523452	1	1	1	1662984	1652152	1672860	821209
CP1513	1	1	1	1	1	1	1	1	1	1	1	1	1	1	1	1	1	1	5902425	4828169	5237159	1	3814902	4038240	4453431	4772911	3691594	4777592	4060859	4341738	5252324	4722969	3923948	1	4248966	3602103	1	5020222	5492023	7253555	5910676	5341880	4303738	1	1	4849272	5348972	6414397	3898364
CP1514	2707298	2555267	2468901	2025722	1	1	2146093	1439538	1093653	1513066	1	830541	1472443	1378623	1845717	1098031	620118	1	1	1	1	1	1	1	1	1	1	1	1	1	1	1	1	1	1	1	1	1	1	1	1	1	1	1	1	1	1	1	1
CP1515	1	1	1	1	1	1	1	1	1	1	1	1	1	1	1	1	1	1	1588769	680397	1489094	1	2524755	1	1	1	1	1	1	1	1	1049607	1	1	1777861	1	1	1	1	1402240	1	1446250	904969	1	1	1	1	629851	1515519
CP1516	1	1	1	1	1	1	1	1	1	1	1	1	1	1	1	887740	575911	1	1	1	1	1	1	1	1	1	1	1	1	1	1	1	1	1	1	1	1	1	1	1	1	1	1	1	1	1	1	1	1
CP1517	1	1	1	1	1	1	1	1	1	1	1	1	1	1	1	816982	1	1	1	1	1	1	1	1	1	1	1	1	1	1	1	1	1	1	1	1	1	1	1	1	1	1	1	1	1	1	1	1	1
CP1518	1143014	1125210	1039704	2328933	2468559	1	1782574	1037058	1191360	2874575	1669315	2833893	1	1	1	1842192	1	1	1	1	1	1	1	1	1	1	1	1	1	1	1	1	1	1	1	1	1	1	1	1	1	1	1	1	1	1	1	1	1
CP1519	4579392	4677142	1	1	1	1	1	3958577	1	1	2988743	1	1	3986978	1	4865367	1	1	1	1	1	1	1	1	1	1	1	1	1	1	1	1	1	1	1	1	1	1	1	1	1	1	1	1	1	1	1	1	1
CP1520	1	3530439	3558656	2507243	2558377	2509852	2849285	1	3041179	2353245	2289972	2290040	2904678	1	3066806	4765718	4561525	4027747	1	1	1	2960270	2826077	1	1	1	2832107	2823791	1	3056315	1	1	1	1	1	1	1	1	1	3053311	1	1	1	1	1	1	5113671	5277512	1
CP1521	1	1	1	1	2343376	2153923	1	2720855	2692773	1	2084729	1	1	1	2320835	2590146	2836141	1	1928918	1872100	1923407	1562871	2359939	1	2341822	1920692	1962525	2386253	2251140	2343228	2494621	1	1510232	2439653	2302617	1	2352503	1768913	1	2113805	2131599	1990479	1733486	1434048	1626432	943138	1430864	2375558	1894494
CP1522	1	1	1	3769323	1	1	1	1	1	3768687	1	3926602	1	1	1	1	1	1	1	1	1	1	1	1	1	1	1	1	1	1	1	1	1	1	1	1	1	1	1	1	1	1	1	1	1	1	1	1	1
CP1523	5469411	3996036	8497653	7605530	4431156	6945785	8713475	7644453	10628028	5371976	4369750	3895916	3252010	5408220	3594859	6103024	4913786	3860309	1	1	1	1	1	1	1	1	1	1	1	1	1	1	1	1	1	1	1	1	1	1	1	1	1	1	1	1	1	1	1
CP1524	1	1	1	1	1	1	1	1	1	1	1	1	1	1	1	1	1	1	7487079	8873085	10900224	4931704	5264943	4110291	14965022	8239664	7660798	8293556	8544597	8172146	12563378	10306668	10050551	7072004	7275227	6705601	5411017	5824844	4406192	8270228	8006008	8086761	8177390	8048786	9623296	24519936	25125434	24596312	8277238
CP1525	1	1	1	1	1	1	1	1	1	1	1	1	1	1	1	1	1	1	1	1	1	1	1	2174759	1	7920207	7401923	28136996	2990060	1855846	6515491	1	1	3034540	5138478	2370008	1	1	5076439	11472276	1	1	1	1	9044531	36208936	35430868	34000744	3123565
CP1526	1	1	1	1	1	1	1	1	1	1	1	1	1	1	1	1	1	1	1	1	1	1328432	1	1	1	1	1	1	1500198	1	1	1	1	1	1	1	1	1	1	1	1804813	1	1	1	823042	1	1549217	1	1
CP1527	1	1	1	1	1	1	1	1	1	1	1	1	1	1	1	1	1	1	2204410	4783205	4605933	1	4850820	2880542	7732343	4077969	3515673	3004078	1	3976362	2857737	4111171	3456888	4401842	4043267	2723951	3158441	3018584	3278550	2436176	4035502	2542751	7145238	7744217	1	1	1	4283367	4822200
CP1528	1	1	1	1	1	1	1	1	1	1	1	1	1	1	1	1	1	1	1786061	7999698	1016235	4414567	1	1	1	1	1	1	1	1	1	7188638	1	1	1	1	2096410	1	1	1	1	1976215	1	1	1	1	1	1	1
CP1529	1	1	1	1	1	1	1	1	1	1	1	1	1	1	1	1	1	1	1	798427	1	502805	1	1	1	1	1	1	1	1	1	1	1	1	1	1	1	1	1	1	1	1	1	1	1	1	1	1	1
CP1530	1	1	1	1	1	1	1	1	1	1	1	1	1	1	1	1	1	1	1767549	1	1	1	1	1	1	1	1	1	1	1	1	1	1	1	481070	1	1	1	1189443	1	1	1	1	1	1715853	1	1	1	1
CP1531	1	1	1	1	1	1	1	1	1	1	1	1	1	1	1	1	1	1	1	1	1	1	1	1	1	1	1	1	1	1	1	1	1	1	1	1	1	1	1	1	1	1	1	1	1	1	1	1	1
CP1532	1	1	1	1	1	1	1	1	1	1	1	1	1	1	1	1	1	1	692079	1	1	1	1504639	1	1	2818314	2741293	1	1	1872422	1	1	3115908	2183947	1	1807251	1	1	1083438	1	1	1	1905697	1	1	1818775	1912776	1	1
CP1533	1	1	1	1	1	1	1	1	1	1	1	1	1	1	1	1	1	1	1	1	1	1	1	1	1	1	1	1	1	1	1	1	1	1	2158576	1	1	1	1	1	1	1	1	1	1	1	1	1	1
CP1534	1	1	1	1	1	1	1	1	2715474	1	1	1	2546666	1	2868855	1	1	1	1	1	1	1	1	1	1	1	1	1	1	1	1	1	1	1	1	1	1	1	1	1	1	1	1	1	1	1	1	1	1
CP1535	1	1	1	1	1	1	1	1	1	1	1	1	1	1	1	1	1	1	2074543	3678039	4864775	1	1	1	5781914	4955219	4778548	4811138	4992092	4897912	4016998	1	1	8027337	3470890	3804362	4970959	1	1	6092748	5458381	4851744	1	3248797	3550785	5740942	4367643	1	6143033
CP1536	1	1	1	1	1	1	1	1	1	1	1	1	1	1	1	1	1	1	1	1	1	1	5103366	7171934	1	1	1	1	1	1	1	1478505	2294426	1	1	1	1	4143771	9404280	1	1	1	2510478	1	1	1	1	4645251	1
CP1537	1979082	2669888	2419067	2783237	2716258	2744529	1759945	1173945	1590993	2177131	2790801	2411793	2289279	2681464	2288815	1349777	1	1597754	1849878	3652891	1804921	1	1945827	1	2693141	2402372	2304112	1742953	2054611	1	2875124	1909749	2498946	1	1	1	2422295	2170714	2292575	2804857	1	1	2134456	2656411	2485719	2078342	1	1	2229423
CP1538	2731682	2831021	2476063	2633739	2992718	1	3736202	5450584	4188022	2386851	2818266	4055083	2142160	2734356	2498848	943530	749455	1460284	1	2507443	2911145	1	2035135	2949581	3246289	2572054	2399418	2004540	2672252	1835027	3074966	2498868	2774138	3431643	3212316	2426678	2879605	2327274	2448438	3258922	2541450	2543157	2944388	3577598	3384268	1961100	2249774	2276885	2706934
CP1539	1	1	1	1	1	1	1	1	1	1	1	1	1	1	1	1	1	950622	1	1	1	1	1	1	1	1	1	1	1	1	1	1	1	1	1	1	1	1	1	1	1	1	1	1	1	1	1	1	1
CP1540	1218470	1483790	1303086	1517391	1550925	1549569	1211810	1048900	1075379	688586	687016	1	827818	728074	751556	3811496	4037523	3699591	1	1	1	1	2755467	1	1	1	1	1	1	1	1	1	1	1	1	1	1	1	1	1	1	1	1	1	1	1	1	1	1
CP1541	1695035	1591141	1499034	1581042	1484863	1497290	1170729	1090325	1065706	669864	662173	1	796300	824039	844016	4543600	4087469	3752909	322250	423187	328999	4189263	3114352	2141461	1	1197656	1159626	2007093	1610591	1913959	1793521	1703856	1763559	2152819	1702176	1644874	1827232	1620227	1445768	1240702	1193518	1161927	1088168	1360286	1307090	1	1	1	2230178
CP1542	1	1	1	1	1	1	1	1	1	1	1	1	1	1	1	1	1	1	708074	3539681	1	1	1	1	1603470	372156	831813	1	1	3459523	1075479	668152	1358637	2972662	1812181	1827006	2119339	3184159	1	1676226	3521624	3652004	1	664715	1	552782	1271225	1518934	2862917
CP1543	1	1	1	1	1	1	1	1	1	1	1	1	1	1	1	1	1	1	1529329	2877582	2899019	1	2972837	2328718	1	1960598	1899320	2055147	1914063	2095965	1881738	1599728	1	2001749	2582166	3167253	1	1278040	1663509	1980627	1528038	2214816	1711598	1639888	1646579	1	1353353	1	2142457
CP1544	1	1	1	1	1	1	1	1	1	1	1	1	1	1	1	1	1	1	1455634	1452943	1	1	1	1	1	1	2476332	1057009	1	1	1109726	1	1113129	1	1	1	1	1	1	1	928150	1	1	1	1	1	1	1	1749729
CP1545	1	1	1	1	1	1708449	1	1	1	1	1	1	2592629	2271848	1	1	1507911	1	1	1	1	1	1	1	1	1	1	1	1	1	1	1	1	1	1	1	1	1	1	1	1	1	1	1	1	1	1	1	1
CP1546	1	1	1	1	1	1	1	1	1	1	1	1	1	1	1	1	1	1	1128029	1	1	1	1	1	1749447	1451821	1707614	1545994	1439737	828089	1532467	1353414	785995	1	1069311	914071	1	1	1	2169066	2499496	3647403	1159198	1183111	1120501	1308935	1355481	1	2602717
CP1547	1	1	1	3179435	1	1	1	1	1	2042966	1	1	3805590	3122601	1	1	4926761	4644897	1	4248053	4126898	1	1	1	1	1	1	1	3086231	3611261	1	1	1	1	1	3877088	1	1	1	1	1	1	1	1	2546040	1	1	1	2326619
CP1548	1	1	1	1	1	1	1	1	1	1	1	1	1	1	1	1372755	1482710	1152579	1	1	1	1	1	1	1	1	1	1	1	1	1	1	1	1	1	1	1	1	1	1	1	1	1	1	1	1	1	1	1
CP1549	1	1	1	1	1	1	1	1	1	1	1	1	1	1	1	1	1	1	1	1	1181152	1317529	1404031	1617959	1	1700199	1698156	1	1	1793691	1	2354134	1568963	3023753	1698967	1691625	1738097	1	1470206	1	2423876	2405473	1	1	1297150	1	1	1960069	1
CP1550	4600134	3838362	4050642	2763386	3155024	3353126	3287646	3807825	3982430	3102270	3261430	3092588	2483115	2998890	2324044	4042359	3658354	5730483	4139936	4517223	4439272	1	5201933	3506365	3317304	4657701	4763524	4760600	5031589	5319735	4428444	3328680	4648731	3637569	2169450	2799206	4577074	4972933	1	6648985	6159684	5555550	4078763	4291393	4415381	6395243	5515664	6413483	5093582
CP1551	1	1	1	1	1	1	1	1	1	1	1	1	1	1	1	1	1	1	1	1	1	1	1	1	1	1	1	1	1	1	1	1	1	1	1	1	1	1	2240082	1	1	1	1	1	1	1	1	1	1
CP1552	1	1	1	1	1	1	1	1	1	1	1	1	1	1	1	1	1	1	3044134	1603674	1978154	1	263656	1	1246112	940693	1812229	1039234	1886931	1048809	1107873	993373	1139876	2411670	519998	516903	986888	1058946	291385	731229	1	2272778	1587356	1750721	1981713	2541046	1931583	2437690	690397
CP1553	1	1	1	1	1	1	1	1	1	1	1	1	1	1	1	1	1	1	1611176	2344454	1884183	2310096	5542239	2941099	3350885	1	1	2047016	2198772	2059510	1	3774540	1036779	2784316	2454644	5680841	2756068	4167037	3229130	3776038	2891057	2998573	1751983	1	1461923	779624	679543	1	2557921
CP1554	1	1	1	1	1	1	1	1	1	1	1	1	1	1	1	1	1	1	1	1	1	1	1	1	1	1	1	1	1	1	1	1	1	1	1	1	1	1	1	1	1	1	1	1	1	1	1	1	3645717
CP1555	7106245	7773714	6882203	6089975	5858117	5824902	9032078	8619874	8525806	8679489	6071102	7936684	7299521	6866425	10462073	3583946	5835259	6398727	7291465	5107469	5766618	1	4057945	6575252	7029688	5917366	5807514	8712782	8063800	7566023	6586401	1	6906804	1	5737704	2662111	5075701	6433344	1	3290141	5742059	6369003	6840702	5715147	5373620	6968493	4338351	7044417	1
CP1556	2639239	1	2952109	1	1	1	1	1	2553208	1	1	1	1	1303132	1	1	1	1	1	1	1	1	1	1	1	1	1	1	1	1	1	1	1	1	1	1	1	1	1	1	1	1	1	1	1	1	1	1	1
CP1557	2909594	2753566	3025993	2127909	3312664	2146860	3746135	3188525	3761691	908219	2149850	1331252	2472292	2317649	1	2193040	1	1	1	1	2361096	1	1	1	1	1	2369702	1	1	1	1	2738624	1	1	1900197	1	1	1	1	1	1	1	1404472	1	2238137	1	1	1	1
CP1558	1	1	1	613322	1	1	1877598	1	1779944	436644	1	1	700745	689806	1	1	1	1	1	1	1	1	1	1	2519124	1	1	857753	768982	1	1	1	1	635937	534292	1	1	1	1	1	1	1	1	1	652607	1	1	1	1
CP1559	1	1	1	1	1	1	1	1	1	1	1	1	1	1	1	1	1	1	1	1	703881	1	1	1	1	1	1	1	1	1	1	1	1	1	1	1	1	1	1	1	1	1	1	1	1	1	1	1	1
CP1560	1814984	1927535	1915392	2329438	1	2130485	7856637	1819312	8538471	4848101	9664881	3422978	4953281	1862087	1691524	2256046	1	1	1	7427987	1	1	5656733	9272229	1	5705506	1	8265925	8178859	8107815	1	1	8435669	1	8145184	1	2643219	2357363	4576084	8215731	6253971	9090493	7817240	1	7292530	12915445	13415134	13181392	1
CP1561	1	1	1	1	1041791	1	956291	816380	813543	1	1	1	1	847222	1	1197139	1	1063677	1	1	1	1	1	1	1	1	1	1	1	1	1	1	1	1	1	1	1	1	1	1	1	1	1	1	1	1	1	1	1
CP1562	1	1	1	1	1	1	1	1	1	1	1	1	1	1	1	647959	669528	1	1	1	1	1	1	1	1	1	1	1	1	1	1	1	589838	1	1	1	1	1	1	1	1	1	1	1	1	1	1	1	1
CP1563	1	1	1	1	1	1	1	1	1	1	1	1	1	1	1	1	1	1	2378842	1	1	5119155	4448566	3656673	2832382	2650005	2436164	2222123	1	2571493	3039192	2890373	3202218	3815630	3724816	4032260	3449502	3136876	3440835	4245114	4540177	4143654	2321696	2320720	2140131	1338747	1	1	2601264
CP1564	966042	969102	890273	1415714	1113375	1087310	831227	566152	446916	1152288	886091	1137115	745581	1035206	857759	2199336	1555568	2488328	1	1	1	1	1	1	1	1	1	1	1	1	1	1	1	1	1	1	1	1	1	1	1	1	1	1	1	1	1	1	1
CP1565	1	1	1	1	1	1	1	1	1	1	1	1	1	1	1	1	1	1	1	1	1	1	1	1	1	1	1	1	1	1	1	1	1	1	1	1698853	1	1	1	1	1	1	1	1	1	1	1	1	1
CP1566	1739272	1516394	1	1506782	1517365	1409159	1107028	992739	980155	2749478	1	1	1605114	1	1725544	1589286	1538815	1558929	1	1	1	1	1	1	1	1	1	1	1	1	1	1	1	1	1	1	1	1	1	1	1	1	1	1	1	1	1	1	1
CP1567	1	1	1	1	1	1	1	1	1	1	1	1	1	1	1	1	1	1	1	1	1	3556756	3990078	4974234	1	1	1	1	1	1	1	1	1	4166200	4061104	3890068	1	1	4420750	1	1	2532019	1	1	1	1	1	1	2450764
CP1568	1	1	1	1	1	1	1	1	1	1	1	1	1	1	1	1	1	1	11558345	1	1	5257307	1	13223310	1	1	1	1	12309929	12970513	1	1	1	1	1	1	13259662	1	11820483	13468094	1	1	1	1	1	1	1	13003667	1
CP1569	1	8589141	1	1	6521585	1	1	1	1	6595716	1	1	7192454	1	1	1	1861002	2429634	1	1	1	1	1	1	1	1	1	1	1	1	1	1	1	1	1	1	1	1	1	1	1	1	1	1	7262086	1	1	1	1
CP1570	1	1	1	1	1	1	1	1	1	1	1	1	1	1	1	1	1	1	1	1	1	1	1	1	1	1	1	1	1	943135	1921296	1658505	1	1859552	1548165	1489507	1	1	1	1	1	2010435	1	1	1	1	1	1	1
CP1571	1	1	1	1	1	1	1	1	1	1	1	1	1	1	1	1	1	1	967582	574558	1	1	1	1	1	1281521	1422764	1	2589815	993027	1	1372678	1670425	1	1	980014	1	865381	910825	1	1522603	1	1189123	1	1193608	2896553	2672042	2664344	1351191
CP1572	1	1	1	1	1	1	1	1	1	1	1	1	1	1	1	1	1	1	1	1	1	1	904221	1021976	1	1	1	1	1	1	1	1	1	1457025	1	1175556	1	1	1	1079930	1	1484751	1	1	1	1	1	1	1
CP1573	3546027	3577063	3363949	3007452	2935669	3286299	3206904	3101579	2883457	3903726	3944040	3782213	3074120	2843670	2907199	1	2476131	1	3005851	3636935	2677837	1	3213363	1	2967322	1	2562663	3655261	1	3300305	3081190	1	2882331	3953163	2657036	1	1	4094480	3437601	3834160	3245598	3135399	2586607	2667005	2620497	2754747	2707794	2736054	3278350
CP1574	1	1	1	1	1	1	1	1	1	1	1	1	1	1	1	1	1	1	1	1	1	1	1	1	1	1	1	1	1	1	1	1	1	1	1	1	1	1	1	1	1	1	1	1	1	1	1	1	1
CP1575	10669191	14289548	13860772	1	1	6736214	5998742	9821953	6431663	10968262	10931220	1	9677476	9044741	6798886	4998278	5358786	5092461	14098594	11094706	10501778	2480004	15963221	11654576	16631055	8137836	9921160	10499579	11187177	10030242	10291375	10188105	12702664	17161572	11915355	11330428	12202526	1	10249144	16830944	10382571	10113337	9902754	1	8528726	12628392	10809137	9789998	1
CP1576	1	1	253497	1403137	1176267	1	3497777	3232683	3020775	1	1	1	1237699	354211	2527183	3389275	3080655	3215681	1	1	1	1061162	1	1	1	1794235	418808	1	1	1	1	269494	266433	1	1	1	1	1	1	1	220688	244872	356870	340519	1	1	548350	1	1
CP1577	1	1	2274355	1	1	1	1	1	1	1	1	1	1	1	1	1	1	1	1	1	1	1	1	1	1	1	1	1	1	1	1	1	1	1	1	1	1	1	1	1	1	1	1	1	1	1	1	1	1
CP1578	1	1	1	1	1	1	1	1	1	1	1	1	1	1	1	1	1	1	1	1	1	1	1	1	1	1	1	1	1	1	1	1	1	1	1	1	1	1	1	1	1	1	1	1	1	1	1	1	1
CP1579	1	1	1	1	1	1	1	1	1	1	1	1	1	1	1	1383710	1424081	1	1	1	1	1	1	1	1	1	1	1	1	1	1	1	1	1	1	1	1	1	1	1	1	1	1	1	1	1	1	1	1
CP1580	2273662	2682542	2227917	1789916	1981191	1534316	1816626	1178425	1549653	1989929	2822005	2026113	2044959	2027270	1384515	4062657	3485908	3127817	1	1	1	1	1	1	1	1	1	1	1	1	1	1	1	1	1	1	1	1	1	1	1	1	1	1	1	1	1	1	1
CP1581	1	1	1	1	1	1	1	1	1	1	1	1	1	1	1	1	1	1	1798791	1983372	1	1	1	2993489	1	1645991	850106	1186354	842193	1	1639368	1	1935044	455751	4035506	2757107	3285915	2775371	2879316	3369846	1564816	3371349	1	1	1	1692180	178377	738300	1
CP1582	1	1	687242	1732231	1794914	636675	1	600964	1	683372	1	677790	592322	625574	727328	612235	693855	642775	1	1	1	1	1	1	1	1	1	1	1	1	1	1	1	1	1	1	1	1	1	1	1	1	1	1	1	1	1	1	1
CP1583	2425162	2409066	2653344	2585526	2569212	2614669	1	2589917	2379411	2223389	2520757	2325496	2595927	2519962	2549366	2601392	2469084	2700216	1	1	1	1	1	1	1	1	1	1	1	1	1	1	1	1	1	1	1	1	1	1	1	1	1	1	1	1	1	1	1
CP1584	1	1259723	1	1	1292440	1	1	1	1	1	1	1253558	1030086	1	1	2112372	2066313	470665	1	1	1	1	1	1	1	1	1	1	1	1	1	1	1	1	1	1	1	1	1	1	1	1	1	1	1	1	1	1	1
CP1585	1564244	2112536	1	1	1	1360377	1193162	1	1	395468	1	1	1	498917	1	633921	1736450	1	1	1	1	1	1	1	1	1	1	1	1	1	1	1	1	1	1	1	1	1	1	1	1	1	1	1	1	1	1	1	1
CP1586	1	1	1	1	1	1	1	1	1	1	1	1	1	1	1	747777	1	1	1	1	1	1	1	1	1	1	1	1	1	1	1	1	1	1	1	1	1	1	1	1	1	1	1	1	1	1	1	1	1
CP1587	6929930	6472846	5025730	4499450	5397964	1	4174896	6218041	5593092	6779626	7119170	8147414	6002905	6124635	5491333	4004668	4222093	3838520	7571517	5684461	7462795	1900722	4806181	5801112	1	6791497	5035345	8837630	7726564	7642898	1	7421231	1	3694668	1	1	9402068	7503605	6806476	7884477	6113529	5545687	6953860	1	6317190	1	3862324	3712714	1
CP1588	1	1	1	1	1	1	1	1	1	1	1	1	1	1	1	1	1	1	1	1	1	1	1	1	1	1	1	1	1	1	6928284	1	5925800	1	1	1	1	1	1	1	1	1	1	5985394	1	1	1	1	6503354
CP1589	1	1	1	612769	1	1	1	1	1	1	1	1	1	1	1	1	1352910	1	1	1	1	1	1	1	1	1	1	1	1	1	1	1	1	1	1	1	1	1	1	1	1	1	1	1	1	1	1	1	1
CP1590	1761961	2001554	1055247	1	778697	1	1	456341	408884	1528995	1858544	1670989	849201	535765	920999	2659788	6538754	5448287	1088898	1015034	1020607	2405203	3506191	2465365	1	1139924	920727	1607053	1613071	1455345	1123334	881869	954475	1	2301258	2231396	2171575	2401752	2070935	3792933	3888291	4147923	999375	916205	844455	1788012	1468339	1413282	2381651
CP1591	1	1	989722	1115642	1069103	1	1	931128	1	701789	720624	1	1	1	1	1	1	1226571	1	578709	5100659	1432524	929964	1	1525600	5244672	1023207	5317486	1652210	5125096	1	6089502	5343949	1592328	1	1	1560519	1	1	1	1075001	5842025	4758443	5180133	5110864	1493050	1	1	1111825
CP1592	1	1	1	1	1	1	1	1	1	1	1	1	1	1	1	1	1	1	1229147	1	1	1	1	1	1	1	1	1	1	1	1	1	1	1	1	1094710	1	1	1226440	1	1	1	1	1	1	1	1	1	1
CP1593	2682515	1	1	1977143	2630389	1640728	3391693	3471020	3892871	1019511	955120	1	1966414	650368	1445682	1322879	1158559	1	1	1	1	1	475362	1	1	1	1	1	1351808	1	1	1	1	1	1	316625	1	1	393675	1	1	2428938	1	1	1	927743	1219316	1070372	1
CP1594	1	1	1	1	1	1	1	1	1	1	1	1	1	1	1	1	1	1	1	1	1	1	1	1	1	1	1	1	1	1	1	1	1	1	1	1	1	1	1	1	914501	1	1	1	1	1	1	1	1
CP1595	2818565	2155199	2226226	3362022	2385693	1561544	3772135	1497236	1461064	4616934	4245845	1	2078716	2868461	3298257	1	1	1	1	1	1	1	1	1	1	1	1	1	1	1	1	1	1	1	1	1	1	1	1	1	1	1	1	1	1	1	1	1	1
CP1596	3532136	3238651	2563568	2201860	3026717	3589726	3218288	3126667	2520179	3578173	4145128	3963492	1902451	2927579	2261799	3721468	2899419	2458209	2803599	1	2400558	1	1	2852961	1	2763194	2206806	3591578	1	1	1	2802816	1	1	4017635	1574258	1341880	1	5522635	5736678	4026090	4187822	1	1	1	1852457	2710939	2012171	2877758
CP1597	1	1	1	1	1	1	1	1	1	1	1	1	1	1	1	1	1	1	814062	2817504	1	1973690	3305968	1	1	705103	1	249567	2288684	2852444	1993795	1	1	1	107465	1	1	1	233408	1	1	1	1	1	2699171	1	1	710548	1
CP1598	1	1	1	1	1	1	1	1	1	1	1	1	1	1	1	1233367	1	1	1	1	1	1	1	1	1	1	1	1	1	1	1	1	1	1	1	1	1	1	1	1	1	1	1	1	1	1	1	1	1
CP1599	1	1	1	1	1	1	1	1	1	1	1	1	1	1	1	1391150	1	1	1	1	1	1	1	1	1	1	1	1	1	1	1	1	1	1	1	1	1	1	1	1	1	1	1	1	1	1	1	1	1
CP1600	1	688431	1513881	2619067	2213226	1	4466560	1	1123645	732454	1047065	856169	1	1152865	1901217	1	1	1	1	1	1	1	1	1	1	1	1	1	1	1	1	1	1	1	1	1	1	1	1	1	1	1	1	1	1	1	1	1	1
CP1601	3907440	1152479	2213322	1	1	1	1	1	1	1	1	1	3262154	1623338	1614840	1	1	717157	1	1	1	1	1	584127	1	1	1	1	666588	1	1	943578	2838629	1005517	1803794	1	1	1	1	1	1671465	1	1	1	1	3665388	1	1	1
CP1602	1	1	1	1	1	1	1	1	1	1	1	1	1	1	1	1	1	1	528695	766412	130899	1	1	1	1	1	481361	1	1	486821	1661837	492172	1060682	1	1	765397	1	153578	1	182157	1	1	562059	1	1	1	1	1	1
CP1603	1	1	1	1	1	1	1	1	1	1	1	1	1	1	1	1	1	1	1	1	1	1	1	1	1	1	1	1	1	1	1	1	1	1	1	1	1	1	1	1	1	1	1	1	1	1	1	3007184	1
CP1604	1	1	1	1	1	1	1	1	1	1	1	1	1	1	1	1	1	1	4023400	2549530	2903038	1	3547241	4211583	6258942	3256704	3176098	3779024	3101614	1	3631847	2709255	4847986	4552920	4186859	4523191	3525194	2748859	3354041	1292808	4230907	1631240	3549115	3638477	3544730	3033474	3120603	2850258	4606199
CP1605	2400248	1604770	1	1172271	1	2389318	2067892	1653842	2189479	1	1	2027250	1726937	2017943	2103550	1	1	1	1	1	1	1	1	1	1	1	1	1	1	1	1	1	1	1	1	1	1	1	1	1	1	1	1	1	1	1	1	1	1
CP1606	2920756	2246455	2911817	1	1	1	1	1	2073317	1922878	1666699	1	2433870	2583327	1	1	2070206	1748444	1509567	1849461	1257401	1	1	1440439	1	2105429	2309003	1951007	1	2030720	2652977	2309754	2407035	1903614	1852838	1	1	1663898	1896546	1572698	1822584	1909073	1808060	1832959	1986693	2209212	2279200	1	1
CP1607	1	1	1	1	1	1	1	1	1	1	1	1	1	1	1	1	1	1	1	1	645400	1	1	1	1	1	1	1	1	1	1	1522300	1625624	1	565723	1	1	1	1	1	1	1	1	1107087	1	2348066	1850094	2385030	1
CP1608	1	1	1	1	1	1	1	1	1	1	1	1	1	1	1	1	1	1	1	1	1	1	486911	1	1	1	1	1	1	1	1	1	1	1	1	1	1	1	659236	432320	297124	1	1	1	1	1	1	1	1
CP1609	947303	1	927678	429629	1	1	926243	876319	925447	1	278042	1	707361	635559	650318	884691	1	1	1	545835	530906	540800	1	398737	1	1	1	1	1	1	1	1	819645	581769	1	221399	1	1	1	1	1	847627	440930	365670	397498	1705922	1264138	1687078	758946
CP1610	1140714	1182605	1111910	538508	449133	1	1118022	1152925	1091515	1	1	1	832637	781428	754123	976818	881895	729974	1	706385	707991	695213	520742	1	1015124	1	825850	947872	863706	862866	1014259	994042	999993	704300	1	1	1	1	1	951414	951679	907323	508674	479410	547532	1685792	1755439	1623819	936983
CP1611	1	2334627	1	1	1	1	1747733	1	1	1	1	1	1	1	1	1	1	1	1	1	1	1	1	1	1	1	1	1	1	1	1	1	1	1	1	1	1	1	1	1	1	1	1	1	1	1	1	1	1
CP1612	1	1	1	1	1	1	1	1	1	1	1	1	1	1	1	1	1	1	1	1	1	1	1	1	1	1	1	1	1	1	1	1	1	1	1	1	1	1	1	1	1	1	1	1	1	1	1	1	1
CP1613	1	1	1	1	1	1	1	1	1	1	1	489113	1	1	1	1017371	768135	1	1	1	1	1	1	1	1	1	1	1	1	1	1	1	1	1	1	1	1	1	1	1	1	1	1	1	1	1	1	1	1
CP1614	1	1	1	1	1	1	1	1	1	1	1	1	1	1	1	1	1	1	773747	774134	773011	1423511	944839	810778	1	792982	1077958	1038728	1123793	1	896445	928803	854439	1108728	805863	679103	721386	678704	778065	1214729	1179780	1154843	725566	704715	764950	792341	750547	813942	871177
CP1615	1	1	1	1	1	1	1	1	1	1	1	1	1	1	1	1	1	1	1	1	1	1	1	1	1	1	1	1	1	1	1	1	1	1	1	1	1	1	1	1	1	1	1	1	1	1	1	1	1
CP1616	1	1	1	1	1	1	1	1	1	1	1	1	1	1	1	1	1	1	1	1	1	1	1	1	1	1	1	1	1	1	1	3270674	1	1260241	1	1	1	1	1	1	1	1	2869284	1	1	1	1	1	1
CP1617	3233825	3385303	3289549	1	2335431	1	3276409	3155027	3118928	2470109	1	1	2826482	2880830	2866030	3558366	3294261	3301426	1	1	1	2778024	1	2757161	2834068	2842123	2740451	3067485	3027737	3053328	2991241	3057187	3030072	1	1	2766352	1	3343830	1	2944722	1	3030636	1	2689761	2655680	4085582	4021982	3949392	3008636
CP1618	10624480	7915558	9606277	6265789	6521393	4543395	2983031	4864482	8320580	6874650	6447350	6938908	4413929	7390667	6154403	1	6645344	5854253	10986548	8141519	8103999	1	3999871	5426263	1	1	4091430	7251934	9181455	1	7392421	10095304	7127653	9248667	1	3726671	5972074	5727248	1	9674141	1	3994684	6561033	1	8118990	1	7315123	10484466	11277716
CP1619	1	1	1	1	1	1	1	1	1	1	1	1	1	1	1	1	1	1	1	1	1	1	1	1	1	1	1	1	1	1	1	1	1	1	1	1	1	1	1	1	1	1	1	1	1	1	1	1	1
CP1620	1	1	1	1	1	1	1	1	1	1	1	1	1	1	1	1	1	1	5680686	1	4720054	1	5483304	4331380	1	5376822	1	5927730	6993927	6308545	7161110	6344397	5782481	5182469	4653101	4133822	4767367	3892230	3335498	7787395	1	8156211	6142960	6531563	6746703	1	7579334	7504270	5467195
CP1621	4051220	5922468	5313042	4553915	4328683	3426590	2947008	3028032	2967742	3960358	4196507	2415540	4277880	4313493	2969359	4889914	5169336	1	1	4389972	1	3939944	2485697	1	4815131	1	5685759	1	1	1	1	1	1	1	1	1	1	1	1	1	4300210	1	1	1	1	5915487	1	1	1
CP1622	1	1	1	1	1	1	1	1	1	1	1	1	1	1	1	1	1	1	755801	807317	1	1389062	1	471176	1	461302	536794	475116	1	1	741755	883702	1	469624	762817	813312	1	751381	760149	475579	1	461397	567882	508414	1	1764517	1	1168814	564082
CP1623	8629857	8006426	8252710	7160605	7239414	7872737	11655118	10474008	11995730	7459051	8539540	8902175	7635551	7185178	8165661	5110392	6562695	5365653	9291700	6357272	6185069	1	5815620	5740374	8060416	5122229	6711303	4410592	9081522	5730893	6278686	8240026	6754503	7454950	7681148	4946285	6092557	4873245	6727260	7065221	7110934	8953174	6134904	6011710	5957334	9105520	9491239	9524848	5251828
CP1624	2053388	2045170	2022169	1857304	2166227	1	2573627	1	2275474	1	1	1159219	1977471	2119062	2068785	1	1	2044357	2472906	1	1	3813518	1	1	3793589	1	1	4019486	1	1	1	2351099	1	2888909	1	1	2653184	1	1	1	2813924	1	1	2172210	1	2761516	2618148	2829510	1
CP1625	1	1	1	1	1	1	1	1	1	1	1	1	1	1	1	1	1	1	1	1878512	1803797	1200413	2107880	1272112	1	1825670	2118169	1	1750828	1872660	1898067	1	1925620	1	1427557	1693122	1	1662176	1016754	1	2152461	1414884	2139801	1	1827287	1	1	1	1281360
CP1626	1	1	1	1	1	1	1	1	1	1	1	910476	1	1	1	1	1	1	1	1	1	1	1	1	1	1	1	1	1	1	1	1	1	1	1	1	1	1	1	1	1	1	1	1	1	1	1	1	1
CP1627	528705	1330951	550350	881034	798342	985506	497025	521638	472284	924823	666705	1080355	372104	1	1	1	1	1	1	1	655132	1	641548	1	1	447126	494014	511252	1	533174	388331	297775	445724	1	1	299742	1	1	1	1	1	1	597828	1	596418	1	1	471342	359284
CP1628	1	1	1	1	1	1	1	1	1	1	1	1	1	1	1	1	1	1	1	1	1	1	1	1	1	1	1	1	1	1	1	1	1	1	1	1	1	1	1	1	1	1	1	1	1	1	1	1	1
CP1629	615258	1	616153	1	1	1	803514	698659	745714	1	759440	1	1	1	1	1	498315	501644	687003	704620	1	1	1	612759	1	484956	1	717753	703736	1	1	1	1	1	1	712215	1119038	1092148	1116008	1	1	1	842157	653206	947619	1	1	684282	900438
CP1630	3820517	3710247	3083106	3642014	3635881	2997583	2687283	2093868	2495739	4802609	4530946	4517630	3058477	1	2488227	1	1	1	1332811	1674653	1781460	1	1	1	1	1	1	1	1289103	1	1160690	1173376	1	1435182	1	1	1	1	1	1	1	1	1	1	1	1	2100003	2805052	1212723
CP1631	5645722	5665938	5544785	4735895	4285884	4349422	5067154	1	4737445	6278822	5755525	5806530	6237590	5764272	6154042	6383812	7156055	7151749	5594854	5626991	5966508	6772975	10032938	8293608	4496552	4429663	4366593	5336867	5234837	5364390	6013315	6063237	5767179	9772966	9264904	8612485	7734293	7644734	7610254	5205204	5093945	5312981	4896152	4665139	4834933	6135536	6112000	6333218	8031671
CP1632	1	1	1	1	1	1	1	1	1	1	1	1	1	1	1	1	1	1	1	1	1	1	1	1	1	1	1	1	1	1	1	1	1	1	1	1	1	1	1	1	1	1	1	1	1	977133	985330	1	1
CP1633	2721971	1	1	3091170	1	1	1	1	4030489	1	2319310	2119514	1	2409929	1	1	1	1	1	1	1	1	1	1	1	1	1	1	1	1	1	1	1	1	1415618	1	2581799	1	2904548	1	1	1	1	1	1	1	1	1	1
CP1634	1	1	1	1	1	1	1	1	1	1	1	1	1	1	1	1	1	1	1	1	1	1	1	1	1	1	1	1	1	1	1	1	1	1	1	1	1	1	1	1	1	1	1	1	1	1	1	1	1
CP1635	782425	664161	605958	1	1	1	1	1	1	1	1	1	1	1	1	1	1	1	1	1	1	1	1	1	1	1	1	1	1	1	1	1	1	1	1	1	1	1	1	1	1	1	1	1	1	1	1	1	1
CP1636	1	1	1	1	1	1	1	1	1	1	1	1	1	1	1	1	1	1	1	1	1	813756	846061	1	1	1	1	1	1	1	1	1	1	1	1	1	1720372	791456	1700720	1	1191545	1212833	1	1	1	1	1	1	1
CP1637	1	1	1	1	1	1	1	1	1	1	1	1	1	1	1	1	1	1	1	1	1	1	1	1	1	1	1	1	1	1	1	1	1	1	1	1	1	1	1	1	1	1	1	1	1	1	1	1	1
CP1638	3682652	3525162	4026653	2545499	2649820	3562914	4725349	6556747	5975216	3307660	3493362	1	3426052	3389021	3610048	2580295	4144338	3209336	6553371	4932133	4616861	2682145	4431606	3917458	5532147	6500407	3890003	3548334	5145646	4227715	3930624	4593925	5103862	4872472	2739254	4801221	3349488	2156087	3100979	1	3590140	1	3961985	4859279	1	4874929	4626645	4739569	4120624
CP1639	3959261	4548053	3730036	3711151	3564181	3958405	5838518	5097840	5068225	2534812	3403447	1909244	3786446	3204280	3514814	1	4780493	1150534	5131843	5863145	2820562	1	2035777	4108786	6318081	3956287	6426836	5044389	3304025	3668045	5796768	5566370	4203642	4351594	3606544	2624851	5191718	3502307	3713096	5387868	5226846	4476445	4113430	4399485	5037422	10006491	9604077	8931054	5251352
CP1640	10045156	8596328	1	6537096	6003846	6988059	8802866	4370839	9092116	4400274	9351762	6489546	3088731	1	7521252	6077982	8045666	7555560	5990073	6608354	4938656	1	5713968	6412355	16722530	8376562	7443438	8646322	9573451	6831638	7082503	6971940	1	6036735	6099811	8101568	6456760	7562857	1	10519330	6019608	13487888	5264221	1	4891812	7812687	1	1	1
CP1641	740921	1	739362	1	1	785573	1	1	1	1	1	589711	1	591826	1	1	1	1	1	1	1	1	1	1	1	1	1	1	1	1	1	1	1	1	1	1	1	1	1	1	1	1	1	1	1	1	1	1	1
CP1642	1	1	1	1	1	1	1	1	1	1	1	1	1	1	1	1	1	1	1	516104	964405	1	667526	722989	1	1	1	852911	907005	1	1	1	1	1	1	1497951	1	1	1	987774	1392105	1643624	1	1	1	1	1	913095	1
CP1643	1	1	1	1	1	1	1	1	1	1	1	1	1	1	1	1	1	1	1	1	1	934786	1	1	1	1	735974	711933	1	688786	1071481	486987	810996	1	1	1	1	1	1	1	1	1	1	1	1	1	1	1	1260056
CP1644	1	1	1	1	1	1	1	1	1	1	1	1	1	1	1	1	1	1	1	621564	498470	1	1	1	1	1	327369	248828	1	1	1	1	1	384623	1	1	1	1	1	1	1	1	1	1	1	1	1	1	1
CP1645	1	1	1	1	1	1	1	1	1	1	1	1	1	1	1	1	1	1	1	1	1	1	1	1	1	1	1	1	1	1	1	1	1	1	1	1	1	1	1	1	1	1	1	1	1	1325274	1	1180122	1
CP1646	584436	574156	1	1	1	1	621503	1	1	1	1	1	1	1	1	1099936	1038093	957586	1	1	1	1	1	1	1	1	1	1	1	1	1	1	1	1	1	1	1	1	1	1	1	1	1	1	685583	1101505	1049797	1	1
CP1647	14873649	14672391	13673023	15793443	15146515	14560761	16338646	13925145	15867422	9634582	11050283	9947485	10997997	12809692	11690761	13546934	10620771	11321216	1	1	1	1	1	1	1	1	1	1	1	1	1	1	1	1	1	1	1	1	1	1	1	1	1	1	1	1	1	1	1
CP1648	1	1	1	1	1	1	1	1	1	1	1	1	1	1	1	1	1	1	1421313	1433404	1539371	3221399	2300245	1857416	1	1517836	1643547	1692154	1745410	1675812	1714119	2167296	1322546	2558955	1556487	1511615	306890	1166345	1304046	3104283	2155285	3311165	1115798	1218598	1251758	1128290	3045515	1447112	1757224
CP1649	1836380	1711087	2538605	710046	3401219	3520007	2325481	2401690	3199428	1	1	1	1271644	1317820	2419515	1168552	2089636	1163092	1259840	1219118	938237	1	2132154	1	2474839	1335374	1182820	1465354	1489614	1894715	1515379	1550197	1391696	1	1	1	1	1	341052	1528968	1415983	1737916	945759	1981110	1960320	1757850	1805700	1601263	1082886
CP1650	1	1	1	1	1	1	1	1	1	1	1	1	1	1	1	1	1	1	1	620649	907492	1	260268	1	1	1	701908	1120262	1218372	1	1	1	1201449	1	1	1	1	1	1	1	1	1	1	1574150	713322	1	1	1	1
CP1651	1107271	1	1121374	498268	1	1	1	1	1	1	1	1	1	638612	1	1	1	1	1	1	1	1	1	1	1	1	1	1	1	1	1	1	1	1	1	1	1	1	1	1	1	1	1	1	1	1	1	1	1
CP1652	1223115	1205390	1227367	719977	672929	1	1668997	1498126	1482977	1	1	1	846103	862387	772239	1016749	1221339	923289	1	1	788783	1	1	1	1	980369	942282	1094903	1105455	1087488	1157026	1148841	1147133	663586	1	1	1	1	1	1159195	1072615	1105932	793775	793325	773197	1454301	1449958	1403368	884279
CP1653	1	1	1	1	1	1	1	1	1	1	1	1	1	1	1	1	1	1	1	1	2325572	1	2654414	1	1	1	1	3345094	5745487	6238147	1	1	1	4774413	1	4710948	1	1	1	7228231	5219896	1	1	5218562	1	1	1	1	1
CP1654	2464526	1685718	2436011	2157104	2634215	2127817	1937735	1142867	1	3046015	3630597	4233663	2940919	2074675	2300756	1	4711810	2564834	1	3086624	1	1	4341047	4285345	4734978	1	1874079	1	4904246	2188158	1	2337950	2220258	3564615	3550802	1	1	1	3363247	3862477	2270993	1	3016564	1	1	816188	1	1	2244252
CP1655	800882	697506	669701	417243	428413	433262	1	685732	622175	451370	480580	431470	563143	494371	487258	1	772453	1	1	1	1	1	1	1	1	1	1	1	1	1	1	1	1	1	1	1	1	1	1	1	1	1	1	1	1	1	1	1	1
CP1656	1	1	1	1	1	1	1	1	1	1	1	1	1	1	1	1	1	1	1	2548640	1	367790	1	1	2445827	1215257	1	1545993	2408529	1	2604245	2145337	787924	1049682	1	1	2743211	1	1348731	1933675	1	1628667	2724431	1	1	1	1155742	1003549	1575906
CP1657	1	1	1	1	1	1	1	1	1	1	1	1	1	1	1	1	1	1	1	1	1	1	1	2158238	1	1	1	1	1	1	1	1	1	1	1	1	1	1	1	1852247	1833286	1	1	1	1	1	1	1	1
CP1658	1	1	2266677	1	1	1	1	1	1	1	1	1	1	1	1	1	1	1	1	1	1	1	1	2776716	1	1	1	1	1	1	2396459	2322265	1	2477420	2417945	2424140	1	1	1	2341099	1	2305100	1	1	1	1	1	1	2362865
CP1659	1	1	1	1	1	1	1	1	1	1	1	1	1	1	1	1	1	1	1	1	1	1	1	1	1	1	1	1	1	1	1	1	1	1	1	1	1	1	1	717009	743423	721196	1	1	1	1	1	1	1
CP1660	1	1	1	1	1	1	1	1	1	1	1	1	1	1	1	1	1	1	1	1	1	1	1	1	1	1	1	1	1	1	1	1	1	1	1	1	1	1	1	1	1	1	1	1	1	1	1	1	1
CP1661	1	1	1	1	1	1	1	1	1	1	1	1	1	1	1	1	1	1	1	1	1	1	1	1	1	1	1	1	1	1	1	347382	1	1	1	1	1	1	1	1	498629	1	1	1	1	1	883333	1327343	1
CP1662	2819795	2489726	2912654	1	1	1055091	1	3605474	1	4198620	5926596	4546790	4432710	4185465	4417698	1687647	3816746	1876141	1	4815790	1826515	2796337	5226856	4381458	5631900	3738232	3588405	1	3868313	3949026	2944779	4118740	3030421	4427675	3829996	3897687	4560203	5735375	5616184	3585821	3865027	3184402	4150884	2792691	4063601	2462462	2266452	3563842	4618683
CP1663	637079	1	1	620330	573842	525765	1	1	297655	845697	957750	767615	503307	529718	522936	601412	1	447879	616114	647090	617688	1	1	1018701	1	1	1	1	936754	1	1	1	1	1	623306	737585	1	1	1	1	896265	879242	1	1	1	1	1	1	693334
CP1664	621339	1	1	983347	1612237	1	1	2111252	1	660627	1547403	1659669	1	768020	1609938	1	1	1	1	1	2060331	1	1	1	1	1524283	1681020	1626220	1810520	1	1	1656249	1609110	1	1	1751794	1	1786223	1	1	1	1	1598603	1	1	1060302	1	1187620	1
CP1665	1	1	1	1	1	1	1	1	1	1	1	1	1	1	1	1	1	1	1805723	1	1	1	1	1	1	1	1	1	1	1	1426475	1	1	1	1	1	1	1	1	1	1	1	1	1748589	1647461	1	1	1	1837383
CP1666	1	1	1	1	1	1	2216452	1	1	2463297	1	2466443	1	1	1	1215729	1	1891334	1	1	1441265	1	1	1	1	1	1	1293262	1	1	1	1	1	2587858	1	1	1	1223384	1	1	2760491	2650856	1	1	1	1	726882	1	2262003
CP1667	1	1	1	1	1	1	1	1	1	1	1	1	1	1	1	1	1	1	1	1320356	1	2533082	2115869	2268633	1	1	1	1	1	1	1	1	1	1	2438486	1705764	4135238	3086600	2056484	2011157	2184536	2628900	1	1	1	1	1	1	1544307
CP1668	1	1	1	1	1	1	1	1	1	1	1	1	1	1	1	1	1	1	1	1	1	1	1	1	1	1	1	1	1	1	1	1	1	1	1145350	1	1	1	1	1	1	1	1	1	1	1	1	1	1
CP1669	1	1811432	1	2992004	2783436	1527866	1616155	1450956	1415121	1629080	1555871	2811354	1575129	1492093	1558355	1560004	1684425	1	1604397	1	1	1623775	1778194	1242550	1	1	1	1753368	1	1709467	1	1779985	1687179	1	1	1	1	1	1093053	1	1	1	1509889	1	1	1	1601907	1	1822349
CP1670	4126947	4780091	3926203	3763996	2092330	3050941	7057942	4352183	6737136	3418196	3113285	3810714	2980012	2873561	4097036	1942771	1	4039319	1	1	1	1	1	1	1	1	1	1	1	1	1	1	1	1	1	1	1	1	1	1	1	1	1	1	1	1	1	1	1
CP1671	4529066	3573846	2348816	1	1	1	1	3444267	1	1	3555250	1	3219072	4622198	3744785	1	1	1	1	1	1	1	1	1	1	1	1	1	1	1	1	1	1	1	1	1	1	1	1	1	1	1	1	1	1	1	1	1	1
CP1672	7880322	8691337	10226288	7897352	8915532	1	10595336	9132724	3727702	5028675	5616487	7777122	8767294	6192160	5192821	6412888	6323194	6183189	9520300	10154435	12017040	5567325	6972642	8791386	11844245	7538317	9015003	4822801	11560986	6740924	11439588	10164892	9398579	7445542	8572488	9226314	5429310	6028913	5885432	14450277	8888173	12913351	11044989	9960316	10927731	13685737	13049070	13584114	11755409
CP1673	1133259	1316016	1	2211163	1	1450376	1060421	925769	1	1	1	1711972	1	969741	1	1	692549	975732	1	1	1	1	1	1	1	1	1	1	1	1	1	1	1	1	1	1	1	1	1	1	1	1	1	1	1	1	1	1	1
CP1674	1390576	1	1	1	1	1	1	1	1	1	1416702	1	1	1	1	1	1	1	1382775	1310035	1	1	1571515	1607339	1	1309947	1450461	1	1455814	1	1	1	1	1	1	1	1	1	1660451	2122170	1	1	1343625	1220555	1277001	1	1	1	1749896
CP1675	1	1	1	1	1	1	1	1	1	1	1	1	1	1	1	1	1	1	1	1	1	1	1	1182135	1	1	1427863	1730479	1	1684624	1	1	1	1053212	997583	807941	1	1	1	3267598	1	2174678	1117281	1214442	1	1	561448	1	1656911
CP1676	826882	1	1	1	1	1	798647	1	1	1	1	1	1	1	1	1	1	1	1	1	1	1	1	1	1	1	1	1	892754	1	1	1	1	1	924469	915107	737613	1	1	1819278	1	1	1	1	1	1	2030272	1	1
CP1677	1	1	1	1	1	1	1	1	1	1	1	1	1	1	1	1	1	1	1	1	1	1	1	1	1859400	809967	795546	843405	828322	1	1	762551	1	1	1	488593	1	1	1	1	679310	674841	1	1	1	1227625	1171702	1	1
CP1678	1092196	1150816	1117732	1	1017085	1079081	1355657	1273161	1226504	762129	756320	744938	894806	902257	931887	1	838478	744060	1	1	1	1	1	1	1	1	1	1	1	1	1	1	1	1	1	1	1	1	1	1	1	1	1	1	1	1	1	1	1
CP1679	1	1	1	1	1	1	1	1	1	1	1	1	1	1	1	924376	1	1	1	1	1	1	1	1	1	1	1	1	1	1	1	1	1	1	1	1	1	1	1	1	1	1	1	1	1	1	1	1154373	1
CP1680	1	1	1	1	1	1	1	1	1	1	1	1	1	1	1	1	1	1	1	935815	1	1	1	1	1	1	1	1	516190	1	1	480906	1	1	1	1	628566	1	1	1	1	1	1	1	1	1	1	1	1
CP1681	5854877	5901074	1	1	1	1	5324774	1	4856735	1	1	1	1	1	1	4162543	5680946	1	1	3071263	4401198	1453639	2096063	1409036	1	5819678	5784584	5089664	1	1	996728	1	1045093	1	1007355	1	1	1167296	1693953	1455321	1	1	1	1	1	1	1	1	1
CP1682	1	1	1	1	1	1	1	1	1	1	1	1	1	1	1	1	1	1	1	1	1448148	1	1223847	1471972	2737033	1	1	1	1235070	1	1	1	1	1	1494400	1	1077330	1	1	1273014	1	1251102	1	1	1	1	1	1	1
CP1683	5018390	5027306	1	5013296	5156804	4706627	4690755	4378051	4452065	1	4916694	1	4845441	4703894	5059459	1758485	2173312	2552146	4928523	4558703	4982195	1	4756911	5881775	4881662	4597810	1	3965946	3640418	1	4544253	5368816	5196146	5821779	5518404	5296379	5123769	5261974	4907701	5366974	5182016	5436982	4976054	1	1	4852520	4618187	1	4886708
CP1684	1	1	4072901	3453635	1	3419913	3411627	3233821	3258815	1	3620733	1	3520454	1	3533967	1618890	1977218	2943794	3594548	3667425	3395261	1	3804884	4954166	3576093	3757521	1	3415853	1	3208090	1	1	1	4372887	4313866	1	3721627	3787367	1	4607551	4633599	4321196	1	1	3329856	3720817	3640729	3294760	1
CP1685	1002908	898253	1	1	1	1	1	1	1	1	1	1	1	1	1	1	1	1	9071998	8513532	8147986	5612156	10703245	4871753	14918060	13622619	13365672	6450606	14815516	14132810	14026563	6136457	13581147	7761296	3925906	5528516	9432351	5218918	4694078	12189765	12005023	5599875	5151075	6981989	4946282	13226303	4929529	7484252	11174860
CP1686	1	1	1	1	1	1	1	629292	763244	1	1	1	1	681014	1	809436	659535	1	1	680332	1	602169	1	1	1	1	724592	782967	1	1	1	1	1	1	1	1	1	1	1	1	1	787998	1	1	1	648218	482381	1	647888
CP1687	388044	371669	1	1	1	1	1	1	1	1	366418	1	1	1	1	1100827	977763	787942	1	1	1	1	1	1	1	1	1	1	1	1	1	1	1	1	1	1	1	1	1	1	1	1	1	1	1	1	1	1	1
CP1688	990111	940213	1041341	744782	1	793267	559831	573538	544192	791840	851920	785413	548856	404464	585488	2378834	1995471	1692303	1	1	1	1	1	1	1	1	1	1	1	1	1	1	1	1	1	1	1	1	1	1	1	1	1	1	1	1	1	1	1
CP1689	1	1	1	1	1	1	1	1	1	1	1	1	1	1	1	1	1	1	1	1	1	1	1	1	1	1	1	1	1	1	1	1	1	1	1	1	1	1	1	1	1	1	1	1	1	1	1	1	1
CP1690	6137932	6268765	5864518	1	1	1	7952489	8008464	7786944	1	1	1	6396236	6678294	6259801	5097956	4712013	1	1	1	1	1	1	1	1	1	1	4619131	4332528	5035657	5643881	5706964	5726661	1	1	1	1	1	1	1	1	1	1	1	1	17840100	16220014	17743754	1
CP1691	11050038	9900434	10614906	6557862	5834996	6183099	11469613	11074998	11121105	4392722	1785040	3937307	10602459	10092698	10138280	11313652	9876908	8492080	1	1	1	1	1	1	1	1	1	1	1	1	1	1	1	1	1	1	1	1	1	1	1	1	1	1	1	1	1	1	1
CP1692	518341	1	1	1	1	1	641113	1	1	1	1	1	1	1	1	1144508	860155	994419	1	1	1	1	1	1	1	1	1	1	1	1	1	1	1	1	1	1	1	1	1	1	1	1	1	1	1	1	1	1	1
CP1693	1	1	1	1	1	1	1	1	1	1	1	1	1	1	1	1	1	1	1	1	1	871912	765221	531325	1	1	1	1	1	1	1	1	1	1	1	1	1	1	1	1	1	1	1	1	1	1	1	1	556602
CP1694	31844138	29865194	31497298	23450848	26408518	27756488	27914520	26769880	30082008	23915412	20973350	16279724	28313980	27438650	26858842	33829916	31807038	31960234	1	1	1	1	1	1	1	1	1	1	1	1	1	1	1	1	1	1	1	1	1	1	1	1	1	1	1	1	1	1	1
CP1695	1	1	35498684	32264820	1	30390616	1	1	1	1	24613550	23253392	1	1	1	1	1	39782504	27053534	1	1	14770402	24696066	21423164	37685880	1	1	1	32515294	32957010	23535544	24619468	23182684	31188164	28833782	29767156	17782172	18468488	18605632	25366952	28826194	30768486	31891076	29381158	31041864	40876640	41806664	39311096	32323224
CP1696	1	1	1	1	1	1	1	1	1	1	1	1	1	1	1	1	1	1	3957911	3721416	1	6651848	7835384	6955205	1	4637674	4500884	3966545	4286902	4161034	4351431	4291447	4151274	8264776	6886733	6665525	6422241	6435304	6724704	6528765	6661051	6536014	4670566	4475092	4435553	1	2163105	1536497	5718792
CP1697	1	1	1	1	1271142	1	1018728	1	1	1892147	815419	2205212	1	1	1	1	1	1	1	1	1	1	1	617096	1	1	1	1	1	293705	1	1	1	1	1	1	1	1	1	1	1	1	1	1	1	1	1	1	1
CP1698	1	1	1	1	1	1	1	1	1	1	1	1	1	1	1	1	1	1	1	1	1	1	1	1	1	1	1	1	1	1	1343593	743853	1290113	1	1	1	1456976	836611	1460743	1	1	1	1171401	1149637	861967	1	1	1	1
CP1699	1	1	1	1	1	1	1	1	1	1	1	1	1	1	1	1	1	1	1	527048	1	1	1080489	1	1	1	620655	1	1	1	1	1	1	1	1	1	1	1	842803	801587	1	1	1	1	469286	1	1	1	1
CP1700	1	1	1238462	2227540	1740186	2196216	3297057	2848876	3384145	1	3037676	2892088	1	1	1	1294670	1	1	1761922	1	1	1	1	1	1	1122747	1520905	1	1	1	1	1	1	1	1	1	1	1	1	1	1	1	1	1	1	1	636540	1	1
CP1701	1	1	1	1	1	1	1	1	1	1	1	1	1	1	1	1	1	1	1	1	2710816	1	1	1	1	1290598	917685	1	1451207	1	1	1	1	1	1	1	3804349	4333068	3350513	1	1	1	1	1	1	1	1	1	1
CP1702	1425812	986455	1	1	1556353	1620272	1401401	1049165	1	2684790	2478645	2646631	1216850	1792562	2481614	1	1	1	1	1	1	1	1	1	1	1	1	1	1	1	1	1	1	1	1	1	1	1	1	1	1	1	1	1	1	1	1	1	1
CP1703	6920696	6504267	6648261	4510809	4807468	4534411	6282059	5643617	5180239	5923037	5815367	5933895	5691008	5825424	5573122	8640019	6975010	7213421	7632201	8231160	7972355	4487554	4699406	5869285	5568192	1	7812170	7562938	8169899	7902619	8277091	7664025	7597144	6015786	6221508	6026240	5544356	6207311	6437822	8667112	5581291	7366805	6490436	7448417	7099474	11933410	11904920	13085502	7869667
CP1704	1957836	2037032	1893858	1448000	1	1640327	1	1	1	2081668	1755942	1831182	1	1505666	1	1589672	1901684	1795998	1	1	1	1	1	1	1	1	1	1	1	1	1	1	1	1	1	1	1	1	1	1	1	1	1	1	1	1	1	1	1
CP1705	1	1	1	1	1	1	1	1	1	1	1	1	1	1	1	1	1	1	1	424631	1	1	1	1	1	1	1	1	1	1	1	1	1	1	1	1	1	1	668954	1	1	1	1	1	1	1	1	1	1
CP1706	1	1	1	1	1323477	1	1	1	1	1	1	1	1461668	1	1	1	1	1	1	1	1	1	1	1	1	1	1	1	1	1	1	1	1	1	1	1	1	1	1	1	1	1	1	1	1	1	1	1	1
CP1707	1379395	1362272	1407861	1	639771	1	1583335	1975558	1887084	1	1	1	1	1	1	1140282	1050151	755267	1	1	1	1	1	1	1241916	948692	1445021	1238085	1531198	1	1244574	1255031	1	1	1	1	1	1	1	1333979	1238936	1	1	1	1	1	524954	1	1
CP1708	1	1	1	1	1	1	1	1	1	1	1	1	1	1	1	1	1	1	1	1	1	1	1	1	1	1	1	1	1	1	1	1	1	1	1	1	1	661452	493862	1	1	1	1	1	1	1	1	1	1
CP1709	1451893	1419239	1305870	1249119	1	1	1689913	1	1	1	1	1	1	1260968	1325650	1	1	1	1	1	1	1	1	1	1	1	1	1	1	1	1	1	1	1	1	1	1	1	1	1	1	1	1	1	1	1	1	1	1
CP1710	1	1	1	1	1	1	1	1	1	1	1	1	1	1	1	1	1	1	1	1	1	1	1	1	1	1	1	1	1	1	1	1	1	1	1	1	1	1	1	1	1	1	1	1	1	1	1	1	1
CP1711	1	1	1	1	1	1	1	1	1	1	1	1	1	1	1	1	1	1	1	1	1	1	1	1	1	1	1	1	1	1	1	1	1	1	1	1	1	1	1	1	1	1	1	1	1	1	1	1	1
CP1712	1	1	1	1	1	1	1	1	1	1	1	1	1	1	1	1	1	1	3898047	4333758	2926398	1732336	3117951	2455117	2814473	2619059	1574974	1952420	3540286	1860833	2324195	2357519	1612595	1539448	1116955	1724040	1888925	2233889	2165214	2978522	2009083	2837675	2589231	2380632	2537685	1873758	1650804	2463989	2690516
CP1713	790490	149631	948936	1	1	1	1	1	918848	2603747	1036578	3209630	1	1	1	3880007	2683273	2630248	1	1	1	1638390	1	1464784	1	782242	1	1860314	1	1	1	1	1	1	1	1	1	1496336	3089271	1	1	1	1	1	1	911807	1	919451	2291136
CP1714	1	1	1	1	1	1	1	1	1	1	1	1	1	1	1	1	1	1	1	1	1	1	1	1	1	1	1	1	1	1	1	1	1	1	1	1	1	1	1	1	1	1	1	1	1	1	1	1	1
CP1715	1	1173877	1969522	1	1	1	1	1	1	1362821	1391660	1	940042	1	1	2710656	2452885	2155619	1067691	1	1	3048271	2598185	1	1	1	1	1	1	1191092	1168409	1218096	848342	1	1788956	1	1630535	1	1	1513984	1379431	1	1	1	1	1	1	1	1
CP1716	1	1369980	1	1	1	1	1	1	1	1	1	1261091	1	1389082	1415459	8033747	2934736	2568843	1	954924	1	1	1	1	1	1	1	1	1	1	836203	1	897356	1	1	1	1	1	1	1269549	1	1	1	1428039	1367478	728273	1	764215	1424954
CP1717	1	1	1	1	1	1	1	1	1	1	1	1	1	1	1	1	1	1	1	1	1	1	1	1	1	1	1	1	1	1	1	1	1	1	1	1	1	1	1	1	1	1	1	1	1	1	1	1	1
CP1718	5603109	6213433	5598368	5699500	6478989	6104471	2862361	3060521	2931077	10210292	10102166	9944095	6414076	6274982	6364165	4809196	11449081	10953280	6100790	6042849	6107478	14015993	7204189	15135748	5269738	5138168	5187404	5535975	5002766	5501756	5271241	5060556	5200974	1	1	1	11491958	11981660	11204798	6980378	7162840	7208256	6039954	5954814	5912728	3584744	3692719	3570538	8077032
CP1719	1	1186122	1	1	1	1	1	1	1	1	1	1	1	1	1	1	1	1	1	1	1	1	1167463	1	1	1	1	1	1	1	1	1	1	947335	1	1	1	1	1	1	1	1	1	619768	913915	1	1	1	1
CP1720	1	1	1	1	1	1	1	1	1	1	1	1	1	1	1	1	1	1	1	1	1	1	1	1	1	1	1	1	1	1	1	1	1	1	1	1	1	1	1	1	1	1	1	1	1	1	1	1	1
CP1721	1	1	1	1	1	1	1	1	1	1	1	1	1	1	1	1	1	1	722235	399329	427528	1	1	609755	1	241516	1	493250	552220	573385	526736	278754	550555	572546	826697	784885	1	611188	513697	403112	1	120887	891479	810496	872641	426232	503455	484352	1
CP1722	1	1	1	1	1	1	1	1	1	1	1	1	1	1	1	1	1	1	1	1	1	1	2935757	1	1	1	1	1	1	1	1	1	1	1	1	1	1	1	1	2837317	1	2737604	1	1	1	1	3410712	1	1
CP1723	1	1	1	1	1	1	1	1	1	1	1	1	1	1	1	1	1	1	1	1	1	2529962	1	6278921	4812296	1	4496623	4349902	1	3980485	5806425	4898219	1	4205717	5334766	6089946	5020670	1	4757711	1	5531305	5444637	4470424	4495732	1	2811725	5669356	1	5321600
CP1724	3709911	3828226	2862839	1	1	3066262	6780214	7138002	7055148	1	4817589	4448471	1	1	1	2814458	1	1	1	5811967	1	1395568	1	1	1	4727424	1	1	1	2542192	1	1	1	1	1	1	1	901411	1	7184649	7800084	5129896	1	1	1	1	6378177	6361353	6371687
CP1725	1	1	1	1	1	1	1	1	1	1	1	1	1	1	1	1	1	1	1	1	1	273950	341884	287555	1	1	897099	1	1	1	1	455957	1	1	1	1	1	1	307828	1	1	1	1	1021381	307424	1	1	1	1
CP1726	1	1	1	6095499	1	6676677	1	1	1	1	1	1	1	1	1	1	6818818	5665636	4081456	4279246	3918039	1743863	3259104	2891710	1	3843498	4357494	4038693	3699947	1	4592052	5372869	4663011	1	2527661	1	1	1	1	1	1	1	3541141	3420674	3483116	2791591	2771289	2740171	4697209
CP1727	8495136	9013437	7534718	6478217	3427316	1	9553040	9373995	9584080	4023190	1	1	5094446	6685167	6748417	6882981	7078559	5928611	6610033	1	1	1	1	1	6574859	1	1	1	7071154	8401268	1	1	6942588	1	1	5268960	5454617	1	1	6496427	6092124	7478291	7746287	6787945	4270496	7077788	1	1	1
CP1728	1	1	1	1	1	1	1	1	1	1	1	1	1	1	1	1	1	1	1	1	6662948	1	5264076	5487950	1	1	5585741	6655793	1	1	4344225	6415757	1	4574265	3960701	1	1	5270061	6550415	1	1	1	1	1	1	1	1	1	1
CP1729	1	1	1	1	7508442	1	1	1	1	5460089	6502377	6835837	3060938	4814258	4526248	1	1	1	1	1	1	1	1	1	1	1	1	1	1	1	1	1	1	1	1	1	1	1	1	1	1	1	1	1	1	1	1	1	1
CP1730	1	1	1	1	1	1	1	1	1	1	1	1	1	1	1	1	1	1	1	1	1	1	1	1	1	1	1	1	1	1	1	1	1	1	1	1	1	1	1	1	1	1	1	1	1	1	1	1	1
CP1731	9756077	1	13266035	11497468	5388907	4363000	10669994	7252031	1	12246156	12520050	11436737	8137146	7873117	10924103	11713749	15167744	1	6688600	11502088	6343523	5081670	9011698	1	9551509	6055984	1	9519457	9839606	6139567	6007253	4925075	4934534	6235281	6023383	5972563	6995151	5296000	6813096	7432436	8126449	12351516	6691593	11526306	11425019	1	1	7976462	7156044
CP1732	2110451	1	2383436	1	1	1	2006144	2472837	1837227	1	1	2566601	2534524	2494777	1803323	1	1	3485835	3304594	1	1	3857480	3484830	3253728	1	2259132	2277747	1	3018685	1	2246990	2275396	2392927	3968163	2819316	1	3173106	1	3478207	3451121	4292180	3218040	1	1	1	2051029	1536715	1	1
CP1733	1	1	1	1	1	1	1	1	1	1	1	1	1	1	1	1	1	1	272291	259228	1	1	1	1	1	1	294703	280250	1	303252	333594	301650	293507	429703	1	1	1	1	1	1	1	356572	1	1	190553	1	732267	874586	1
CP1734	1	1	1	1	1	1	1	1	1	1	1	1	1	1	1	1	1	1	1	1	1	1	1	1	1453700	1	1	1	853039	1	1	1	1	1	1	1523227	1	1	1373618	1	1	1	1	1	1	883744	1	1	1
CP1735	1010225	971993	1404109	1265775	1195502	2377681	1521351	1445805	1337770	1	1	1	1904963	1920523	1890965	1419046	1741615	1	1	1	1	1	1	1	1	812866	1	1	1	1	1	1	1	1	1020357	1	1	1	1	1	1	1	939676	873052	897654	1	1	1	1
CP1736	1	1	756409	1	1	1	1	1	1	1	388293	1	1	1	1	1	430555	1	1	1	1	1013831	887457	1	1	1	1	1	1	1	460227	1	1	1	634980	1	1	825114	1	1	421316	449588	1	1	1	1	1	1	318576
CP1737	866757	890866	569910	1086617	808529	957711	617379	921260	530859	647477	925456	986930	912876	830423	895081	1219502	1130154	1113055	914026	834081	925926	1362673	1033952	904657	1	866374	836829	818441	837719	910478	669331	656805	763178	1027435	746808	785952	885072	1618626	866932	935507	1091610	914640	919093	965335	896100	874336	727770	1067353	523115
CP1738	5172292	5266221	5289659	3241663	3099285	3013857	3026007	2991928	2900488	3187667	3256925	3175403	5475112	5666232	5622616	2956913	3187656	3444286	1	1	1	2159313	1	2635176	1	1	1	1	1	3912056	1	2969105	2759092	1	3643498	1	1	1	1	4518523	3717334	3615150	2473966	1	1	1	8503166	8559238	1
CP1739	1	1	1	1	1	1	1	1	1	1	1	1	1	1	1	1	1	1	1	1	1	1	1	1	1	1	1	1	1	1	1	1	1	1	1	1	1	1	1	1	1	1	1	1	1	1	1	1	1
CP1740	4118753	4154629	4365384	1	1	2938403	1	1	2623569	2603304	2615761	2649695	4575791	4856675	4739425	1651097	1	2040475	3347076	3824893	3597461	1643025	2756999	2801403	1	3214975	3283288	3178729	1	1	2824336	2645016	2641289	3898674	3586447	3545485	1	2437351	2430850	3413206	3583003	3502810	2957157	3371106	2749662	8931052	8770140	8826213	3262008
CP1741	4947080	5081043	4622022	3382724	3451784	3044398	2976041	3498974	3871563	1	2623190	2863572	3998800	3814062	3881273	5293752	6434843	5257240	1	762343	4089580	1	496334	1	1	1	1	1	732514	1	1	700205	594226	1	1919005	1831116	1	1	872527	1032112	1209088	911075	514115	1	563095	1	1	1	536409
CP1742	1	1	1	1	1	1	1	1	1	1	1	1	1	1	1	1	1	1	2775094	2865687	1	1	2845514	1	1	4054335	3782010	1	3221401	4434187	1	2715059	1	4462878	2916124	3009748	3877161	1	4058579	4409081	1	3224149	1	3261556	3390163	5733444	5278850	1	4360297
CP1743	1	1	1	1	1	1	1	1	1	1	1	1	1	1	1	1	1	1	1636145	1250697	1	1	1	1	1	1	1	2248726	1	1	2515139	1937452	1934052	1	1	1	1	2747104	1	1	2160335	1	3112960	1	1	1978202	2012870	1862084	1652649
CP1744	1	1	1	1	1	1	1	1	1	1	1	1	1	1	1	1	1	1	4047833	1	3066668	3158321	2924556	3890088	1	2684349	1	2706137	2501242	2294461	4109352	3626978	4102202	3089895	1	1	2612174	2108912	2518436	2597243	4059094	2442268	1	3109585	1975136	4087980	3519082	2855449	3518033
CP1745	1	1	1	1	1	1	1	1	1	1	1	1	1	1	1	1	1	1	582722	1204782	633919	1	1	1455526	2843476	1	1155925	1441070	1439893	492029	1	1	1201253	1	1	1	1	791360	1	1	1	1	1062011	1043682	999117	1	1	1	1
CP1746	1	1	1	1	1	1	1	1	1	1	1	1	1	1	1	1	1	1	1	1	1	1	1	1	1	1	1	1	1	1391096	1	1	1	1	1	1	1	659769	1	1	1	1	1	1	1	1	1	1	1
CP1747	1	1	1	1	1	1	1	1	1	1	1	1	1	1	1	1	1	1	1	1	1	1	1	1	1	1	1	1	1	1	1	1	1	1	1	1	1	1	1	1	1	1	1	1	1	1	1	1	1
CP1748	1258360	1495245	1167473	1	1	1	1	806710	1048108	1	1057988	1	1281696	1	1	1	1	1	1	1	1181784	1	1	1694258	1	1	1	1397652	1184928	1166309	1496134	1588213	1616727	1909433	1	1	1	1	1	1	1	1369619	1	1053002	1353088	1124198	826883	1253133	1316211
CP1749	1490446	1	1	1557003	1558264	1	1239811	1151436	1199223	1200141	1	1302618	1625835	1	1779700	1	1	1	1	1	1	1	1	2322161	2497371	2146789	2623310	1	1	1	1937383	2327068	2042086	1	1144833	1	1908889	1	1	1706705	3026174	1570747	1	1159980	1	1422519	1316524	1390061	1
CP1750	1	1	1	1	1	1	1	1	1	1	1	1	1	1	1	1	1	1	1	1	1	1	1	3588754	1	1	1	4514209	1	7267947	1	1	1	1	1	1	1	1	1	1	1	1	1	1822040	7105385	1	2137569	3428903	7834868
CP1751	1	1	1	1	1	1	422032	385472	1	1	1	1	1	1	1	1	1	549504	1	1	1	1	1	1	1	1	1	1	1	1	1	1	1	1	1	1	1	626281	1	1	1	1	1	1	1	1	1	1	1
CP1752	1	1	1	1	1	1	1	1	1	1	1	1	1	1	1	1	1	1	1	1	1	1	1	6136033	434125	2686741	2672566	6080002	3356726	1	4820093	174694	1	1	3862686	1	1	1	2470799	1996853	1	6364953	4616274	2892110	2437997	2067917	3379201	1	2539934
CP1753	4164680	4047949	4018857	3367160	2882970	3497648	3858297	3051494	3675919	4727678	3471923	3870511	4133708	3942179	1	1	4792228	3230372	1	1	1	1	1	1	1	1	1	1	1	1	1	1	1	1	1	1	1	1	1	1	1	1	1	1	1	1	1	1	1
CP1754	477520	521385	514008	1	1	642908	1	1	1	623968	743639	1	458590	460913	831614	1245140	1	1	1126298	1120597	1153759	451274	958229	1371963	1	1082385	559258	1	1	1	995014	1	1216141	1	1305687	1252125	1	1	1	1307524	1	1	1	606582	617049	569076	604764	497050	643464
CP1755	1	1	1	1	1	1	1	1	1	1	1	1	1	1	1	1	1	1	1	1	3066720	5420113	8471454	2189861	1	1	2995963	4211448	3409733	3061308	1	2150304	1	7712906	1	1	1	1	1483419	1	4825252	1657199	3025580	2869858	2947977	1	1	1	2600954
CP1756	1	1	1	1	1	1	1	1	1	1	1	1	1	1	1	1	1	1	2908967	1761673	2513104	1	2938983	2543482	1	2529024	1	1	1	1	2095508	1	2625903	1	3412158	3026661	1	3334250	3536357	1	1	4099756	2421859	2019039	2462673	1	2039939	4520553	3164333
CP1757	1586983	1658872	1434933	1497310	1	1	1184841	1110581	841089	1118687	1	1171364	1220549	1006728	1209233	919871	1737234	1	1	1	1	1	1	1	1	1	1	1	1	1	1	1	1	1	1	1	1	1	1	1	1	1	1	1	1	1	1	1	1
CP1758	1	963963	1	1	1	1	1	1	1	1	1	1	1	1	1	1831217	1	2880081	1	1	1	1	1	1	1	1	1	1	1	1	1	1	1	1	1	1	1	1	1	1	1	1	1	1	1	1	1	1	1
CP1759	1105469	1113769	1039103	640757	694519	625015	1052550	929383	1	1	1	1	876962	879011	940267	1956541	2016584	1386632	1	1	1	1105747	746074	1	1	709455	1	1	646757	773495	989786	856807	801863	793472	723442	727457	1	1	1	821311	746216	764861	1	499860	1	1906707	1963221	2090973	1
CP1760	1329302	1236901	1243064	1	1	694197	817621	739726	716613	1	1	1	1052742	1061961	1056175	1809828	1523634	1762564	1	1	1	1417352	975749	903622	869067	1	841842	968473	744990	1	1	822220	887832	1036427	895306	877875	1	1	1	831903	844051	868066	1	1	1	2794672	2728268	2693419	1
CP1761	1	1	1	1	1	1	1	1	1	1	1	1	1	1	1	1	1	1	1	1	1	1	1	1	1	1	1	1649643	1	1	1	1	1	1	1	1	1	1	1	1	1	1	1552029	1	1	1	6582060	1	2595819
CP1762	1	1	1	1	1	1	1	1	1	1	1	1	1	1	1	1	1	1	1	1	1943545	1	3539725	2622258	1	1	1	1	1708587	1	1	1	1	3293608	1	1	1	1	2647216	1	1	2933719	1	1871186	1	1	1	1	1
CP1763	1	1	1	1	1	1	1	1	1	1	1	1	1	1	1	1	1	1	1	1	1	442658	1	1	1	1	1	1	1	1	1	1	1	1	1	1	1	1	1	1	1	1	1	1	1	1	1	1	1
CP1764	3061644	1	1	1	1	1	1	1	1	1	1	1	1	1	1	3600985	3070662	2753997	1	1	1	1	1	1	1	1	1	1	1	1	1	1	1	1	1	1	1	1	1	1	1	1	1	1	1	1	1	1	1
CP1765	1	1	1	1	1	1	1	1	1	1	1	1	1	1	1	1	1	1	4341650	4039015	3302683	2780526	1	1	5798945	4696611	4338543	3368844	4594009	3225179	4309237	4245750	4126792	4708270	4092208	5440158	3355952	1	1	3126572	3156510	3147866	2695265	2589960	2781283	12027725	11770926	12693447	5102896
CP1766	1	1	1099246	1	1	4481509	4583086	1	1	1	1	1	1	1	1	1	1	2117026	1	1	1	1	1	1	1	1	1	1	1	1	1	1	1	1	1	1	1	1	1	1	1	1	1	1	1	1	1	1	1
CP1767	1	1	276701	1	1	1	765930	1	699851	1	1	1	1	1	1	1	1	1	1	1	1	1	1	1	1	1	1	1	1	1	1	1	1	1	1	1	1	1	1	1	1	1	1	1	1	1	1	1	1
CP1768	2788216	2793727	2645706	1	1957604	3801120	3056265	2857227	2759864	4049904	1	1	2649600	2771734	3890567	1	1342751	1	1	1	1	1	1	1	1	1	1	1	1	1	1	1	1	1	1	1	1	1	1	1	1	1	1	1	1	1	1	1	1
CP1769	1	1	1	1	1	1	1	1	1	1	1	1	1	1	1	1	1	1	1	1	1011842	1	1080741	1	1	1	1	1	1	1	1801719	1	681586	5183237	1	1	1	1	1	1	1	1	1	1	1	521742	1	1	1
CP1770	1	1	1	1944603	1	1	1	1918710	1	1	1089758	4326500	1874762	1952306	1	1	1	1	1	1	1	1	1	1	4914760	1	1	4893423	1	1	2415458	2181798	1	1	1	1	1	1	1	1	1	1580094	1	1	1	1	1	1	1
CP1771	1	1	1	2536223	2422259	1	1	1	1	1	1643438	1	1	1	1	1380429	1	1897544	5647325	2254031	2179748	1110153	1	1	1	2609048	2820284	1	3111785	2761629	2584629	2682475	2443592	1931088	1878624	1	1	1	1	2493870	2444373	2807940	2684073	1	1	2219425	2725210	2504849	2348142
CP1772	1	1	1	1	1	1	469542	418300	1	1	1	1	1	1	1	459548	1	1	1	1	1	1	1	1	1	1	1	1	1	1	1	1	1	1	1	1	1	1	1	1	1	1	1	1	1	1	1	1	1
CP1773	1	1	1	1	1	1	1	1	1	1	1	1	1	1	2074199	1	1	1	1	1	1	1	1	1	1	1	1	1	1	1	1	1	1	1	1	1	1	1	1	1	1	1	1	1	1	1	1	1	1
CP1774	1	1	1	1	1	724020	1	2229511	3080608	1	499250	1	1	1	1	1	1	1	1	1	1	1	1	1	1	1	1	1	1	1	1	1	1	1	1	1	1	1	1	1	1	1	1	1	1	1	1	1	1
CP1775	1	1	1	1	1	1	1	1	1	1	1	1	1	1	1	1	1	1	1	1	1	335363	1	1	1	1774281	1	2564372	1116157	1819107	2453316	2144538	1	503506	310080	1	1	1	1	1	1	1	1	1	1483859	1	1	1	1
CP1776	2603992	1993772	2626764	991395	1087818	975781	3561573	2595264	3613240	1	880593	725730	790785	1405848	758175	1969431	2484277	925348	1219261	1112857	1196973	362484	1	448028	3063313	1172328	1549729	2440185	2212826	1574809	1980560	1624763	1597404	486204	384811	606076	433018	861625	915213	1375287	1489841	2194774	1514398	1109866	1442358	1368648	1574708	1066117	1088436
CP1777	1041250	1	1143484	1	1	699313	1	1	1	1030762	1552564	1270223	1368014	1205242	898190	1044498	2061684	1741088	1	1	1	1	1	1	1	1	1	1	1	1	1	1	1	1	1	1	1	1	1	1	1	1	1	1	1	1	1	1	1
CP1778	1	1	1	1	1	1	1	1	1	1	1	1	1	1	1	1	1	1	11791851	9512940	16008391	4442653	8636123	1	17779072	9481917	11452399	1	11695484	1	11233759	12078513	3961652	14803196	1	10466599	13177093	12678992	13291935	16071886	10045108	10045034	9441384	11482744	10803544	4616660	1	9833996	13423697
CP1779	9317164	10530592	6075973	7531237	4891434	1	1	9754322	7714455	3729401	3334716	5023413	3884479	4944820	6478843	7396057	11235079	3018395	1	1	1	1	1	1	1	1	1	1	1	1	1	1	1	1	1	1	1	1	1	1	1	1	1	1	1	1	1	1	1
CP1780	1	1	1	1	1	1	1	1	1	1	1	1	1	1	1	1	1	1	1	3964429	1	1	1	7922731	1	4533674	4794580	6230747	1	7485442	1	4514911	7987420	3523682	3801550	5348738	4900699	7050079	1	1	9349216	1	2673446	1	1	1	7342285	1	7554224
CP1781	3487575	4216577	7320683	1	4283746	8197866	3418922	1	1	1	4616369	3541608	4141543	3927308	4339118	1	4088433	4687301	1	1	1	1	1	1	1	1	1	1	1	1	1	1	1	1	1	1	1	1	1	1	1	1	1	1	1	1	1	1	1
CP1782	1	1	1	1	1	1	1	1	1	1	1	1	1	1	1	1	1	1	1	1	1821017	531808	1	1	1	1	1	1	1	1	1	1	1	1740669	1772624	2148063	2169568	1	1	1	3869122	1933638	1	1	1	1	1	1	1
CP1783	1	1	1	1	1	1	1	1	787577	1078239	1113612	1072697	1	1	1	1340987	1586746	1	1127649	1	1	1254994	1204758	1317569	1	1245369	981651	1	1151764	1178399	1107929	1246384	971569	1389944	1	1	1	1	1351980	1462883	1	1	1010829	1305629	743802	1252635	1	1125242	930492
CP1784	1	1	1	1	1	1	1	1	1	1	1	1	1	1	1	1	1	1	1	1	1	1	1	1	1	1	1	1	1	1	289026	1	1	1	1	1	1	1	482304	1	333412	1	1	1	1	1	1	1	1
CP1785	1	1	1	1	1	1	1	1	1	1	1	1	1	1	1	1	1	1	1	1	1	1	1	1	1	1	1	1	1	1	1	1	1	1	1	1	1	1	1	1	1	1	1	1	1	1	1	1	1
CP1786	1	1	1	1	1	1	1	1	1	1	1	1	1	1	1	1	1	1	6505083	6161965	6147761	1	7036166	4766890	11990615	4496901	5292062	5815966	5732440	4233123	5779559	4765531	6384751	6622316	4345924	5522177	1	4857876	7933809	14150018	9641408	9057859	5923660	5665979	5874735	4275450	6011171	10219470	4942860
CP1787	1	1	1	1	1	1477065	1	1	1	1	1	1	1824626	1	1	1	1	1	1	1	1	1	1	1	1	1	1	1	1	1	1	1	1	1	1	1	1	1	1	1	1	1	1	1	1	1	1	1	1
CP1788	1	1	1	1	1	1	1	1	1	1	1	1	1	1	1	1	1	1	1	1	1	1	1	1	1	1	1	1	1	1	1	1	1	1	1	1	1	1	1	1	1	1	1	1	1	1	1	1	1
CP1789	1011767	892547	1417164	1	1	1046706	1327642	1	1	500423	1145893	1	814037	1	795273	1097342	1	1	1182502	1444042	1434183	1	2228055	1182500	1	793821	846434	1	374943	647031	665494	692394	1	1459198	1250032	1515538	1400787	1835915	738369	1115174	1200843	1022527	1	861225	1302071	1	1	1	972390
CP1790	2627362	2750333	2648084	2400916	2393735	2694331	2023304	1620681	1699462	3963642	3809221	3847896	2488554	2400960	2423847	3110736	3163399	3661707	1	1	1	901855	1	1	1	1	1	1	1	1	1	1	3792301	1139678	1	1	1378763	1	1	1	1	1	1	1	1	1	864060	1	1
CP1791	1	1	1	1	1	1	1	1	1	1	1	1	1	1	1	1	1	1	1	1	1	1	1	5455826	1	1	1	406989	1	352133	1	1	1	5535331	4905540	4708686	1	4569514	4672388	1	1	1	1	1	1	1	1	1	1
CP1792	1159753	1	1	3256806	1	1259259	1	1	1	1	1	3292631	2726435	3422664	1	1	1	3102935	1	1	1	1	1	1	1	1	1	1	1	1	1	1	1	1	1	1	1	1	1	1	1	1	1	1	1	1	1	1	1
CP1793	1930507	2967324	2132260	1698584	1	2002183	3381917	2549388	1937725	1	1763307	1697097	1989757	2238553	2159517	3339411	4764819	3609793	1	1	1037228	1502971	1245123	2023437	1	1	1	1	1	1	1	1	1	1	1	1234227	1	1	1024846	1	1	1	1	1	1	1	1	1	1
CP1794	1	2177145	2190026	1128159	987570	1	1454209	1956310	1413887	1	1	1	1917576	1	1	1	1	1	1	1	1	1	1	1	1	1	1	1	1	1	1	1	1	1	1	1	1	1	1	1	1	1	1	1	1	1	1	1	1
CP1795	2314109	1543532	1737380	1438527	2553927	1786048	2227529	1355223	1624254	979164	1179847	1119640	1397244	2031619	1998047	1	1831937	1426560	1515938	1855308	1493476	1	635026	1497090	1	2053558	1903682	2027477	2593292	2158417	2264496	2388920	1780854	1	1252493	1379509	1	1738046	1	1	1726130	2345204	1372624	803160	1526840	1	2594890	3263901	2608716
CP1796	1	1	1	1	1026680	1114578	1	1	1	1	1	1	1	1	1	1	1	1	1	1	1	1	1	1	1	1	1	1	1	1	1	1	1	1	1	1	1	1	1	1	1	1	1	1	1	1	1	1	1
CP1797	1	1	1	1	1	1	1	1	1	1	1	1	1	1	1	1	1	1	1	1	1	1	1	1	1	1	1	1	1	1	1	1	1	1	1	1	1	1	1	1	1	1	1	1	1	2099212	1	1948466	1
CP1798	1	1	1	1	1	1	1	1	1	1	1	1	1	1	1	1	1	1	1	1120666	1235400	1	1	1	1	1	1	1356662	1	975339	1201562	1140321	1	1	1	1	1	1	1	1	1	1	1	1	1231096	1338857	1	1351915	1
CP1799	1	1	1	1	1	1	1	1	1	1	1	1	1	1	1	1	1	1	1290952	1047043	1237359	1	1	1	1	1	1	1	1	1	1	1	1	1	1	1	1208801	2261088	1	1	1239951	1358553	1147219	1	1277641	789903	1	1123669	1
CP1800	1	1	1	1	1	1	1	1	1	1	1	1	1	1	1	1	1	1	1	1	1	1	1	1	2771569	1	1	1	1	1	1	1	1	1	1	1	1	1	1	1	1	1	1	1	1	1	1	1	1
CP1801	1	2311261	1	1	1	1	3088028	1793270	2686345	2710687	2239172	1477055	1261658	1	1314938	1	1	1	1	1	1	1	1	1012272	1	1	1	1	1	1	1	1	1	1	713293	1	1	1	1	587438	1	1	1	987862	752061	1	1	1	702377
CP1802	1	1	1	1	1	1	1	1	1	1	1	1	1	1	1	1	1	1	978609	894480	1	1	1	1	1	1	1	1001968	1	697825	1	1	1	1	1	1	975749	1	1	1	1	1	1035065	1	1	1	1	1	1
CP1803	1	1	1	1	1	1	1	1	1	1	1	1	1	1	1	1	1	1	1	4883867	4668095	1	1142725	1	1	1	1219556	1	3555687	1	1	1	1	588803	674064	3557270	1	1	1	1	1166921	1	4703829	1	1	1	4001609	1	1
CP1804	990006	1744741	4500770	2618993	1	2207997	6842420	3898299	4485993	1	1	1	2237890	1	1	1	1094574	1073788	3154118	2355646	3338620	1	1	1	1425157	2043185	1842155	4255587	1	1	3370881	5469759	1061519	974342	1749807	1004676	1819456	1806340	1823008	3418518	1	1070099	2311003	2719430	3185701	2007076	6187483	3427644	1585779
CP1805	1	1	1	1	1	1	1	1	1	1	1	1	1	1	1	1	1	1	3551059	3488102	3630487	1876041	1	1	9458862	3414961	2972027	4107645	3973818	2931119	4687832	5006715	4149921	1	4080967	1	2584400	2544135	2398631	5363732	3997048	4320146	3314868	3208249	3360527	5111168	3757111	5457343	3777691
CP1806	2261043	1837175	1804680	1634694	1653442	1610442	1	2067113	2025261	1644924	1559523	1589845	1582591	1640746	1618877	1630166	1	1563846	1	1	1	1034226	1089758	1	1	1	1	1	1	1257002	1	1	3323363	1	1125348	1	1	1	1	1	723730	1	1	1	1	1	1	1	1
CP1807	1	1	1	1	1	1	1	1	1	1	1	1	1	1	1	1	1	1	2343039	2080809	1944923	1	2256886	1985723	1	1466017	1979172	1591619	2309376	1	2213093	1989180	1	2823380	1	1862777	1463413	1432105	1355100	2204265	1780773	1940849	1783864	1727070	1919048	4110372	2020011	2340060	2401659
CP1808	1	1	1110972	910119	1	1	1	1	1	1	1	1	1	1	1	2393804	2544254	1	1	1	1	1	1	1	1	1	1	1	1	1	1	1	1	1	1	1	1	1	1	1	1	1	1	1	1	1	1	1	1
CP1809	7862418	6707513	6575273	5073337	5874120	5036505	9088382	5163923	7326028	4442517	2679100	5008465	5521855	5472634	6366978	5247865	1	7694419	1	4434387	4194401	1623455	2894792	2474342	1	5116418	1	3240731	5392856	3978775	5008780	5094623	5150304	3541811	2471822	2249697	2630794	2487893	3012186	4971010	4723500	4301850	4915967	4347090	1	6120211	6306770	5991556	3598593
CP1810	1	5608117	5225274	1	1	1	2227598	3943255	8325684	1	1	1	1	4628413	5319318	1	1	1	1	1	1	1	1	1	1	1	1	1	1	1	1	1	1	1	1	1	1	1	1	1	1	1	1	1	1	1	1	1	1
CP1811	1448811	1	1	1	1	1	1	1	1	1	1	1	2067004	3056223	2055365	2014198	1919525	1	2141863	1564991	1314183	1018220	1906573	1	3438878	1	2230493	1	1	1	1518651	1	1335301	2389120	1522027	1170387	1711465	1	1	1525119	2222466	1052322	1	1	1105612	5094292	5003837	4580403	2514420
CP1812	8829988	1	1	6863187	7401273	7525367	9072255	10097266	1	6514918	4735085	4954037	6765232	1	1	5460160	8630908	4962877	1	1	1	1	1	1	1	1	1	1	1	1	1	1	1	1	1	1	1	1	1	1	1	1	1	1	1	1	1	1	1
CP1813	986573	1	969566	964390	1242963	1219102	1496475	1390135	1409084	1297021	1405181	1047397	1394944	1	1155968	642200	1850709	1	885596	1020153	977517	970918	1251043	778397	1	2241595	1	1062815	1915922	1633533	829372	779850	1	1423039	1364977	1184947	1	1461178	866397	1120686	1038101	996361	1533597	1486525	637990	2284780	2341553	1	1272757
CP1814	1	1	1	1	1	1	1	1	1	1	1	1	1	1	1	1	1	1	1	1	1	1	1	1	1	1	1	1	1	1	1	1	1	1	1	1	404798	1	1	1	1	1	1	1	1	1	1	1772639	1
CP1815	1352902	1	1	907134	1	1196371	1	1	1217823	1609449	1469871	1	1353804	1453616	1217921	1	1538274	1646038	1	1	1	1	1	1	1	1	1	1	1	1	1228524	1269807	1	1	1	1	1	1	819665	1	1	1	1	1	1	1036883	984931	1	1
CP1816	1	2746006	2840331	1	1	4117171	5984640	1	3280664	1	1	1	1	1	1	4804233	4879987	1	1	1	1	1	1	1	1	1	1	5423160	1418357	5394489	1	1295468	1360080	1	2923242	2784646	1	1	2667270	1357932	1	1610082	1	1	1	1	1	1	1
CP1817	1	1	1	1	1	1	1	1	1	1	1	1	1	1	1	1	1	1	1	1	1	1	1	1	1	3447943	3062081	3027805	1	3361011	1	1	1	1	1	1	1	1	1	1	1	1	7153466	1	1	1	1	1	1
CP1818	8918173	17448730	1	1	1	8962250	16149648	10735447	1	1	1	14617784	13622504	8543018	1	4398371	8970918	8083711	1	1	1	1	1	1	1	1	1	1	1	1	1	1	1	1	1	1	1	1	1	1	1	1	1	1	1	1	1	1	1
CP1819	1	1	1	1	1	1	1	1	1	1	1	1	1	1	1	1	1	1	1	1	1	1	1	1	1	1	1	1	1	1	1	1	1	1	1	1	1	1	1	1	1	1	1	1	1	2297303	1	2339068	1
CP1820	1	1	1	1	1	1	1	1	1	1	1	1	1	1	1	1	1	1	2019392	1	1891655	1	2584807	1	1	2003405	1746988	1	1	1	1	639642	1	1	1975723	1898590	956481	964932	994244	1	1	1	1859299	1574168	1847729	755598	1	756673	2431286
CP1821	1	1	1	1	1	1	1	1	1	1	1	1	1	1	1	1	1421531	1537876	1	1	1	1	1	1	1	1	1	1	1	1	1	1	1	1	1	1	1	1	1	1	1	1	1	1	1	1	1	1	1
CP1822	1	1	1	1	1	1	1	1	1	1	1	1	1	1	1	1	1	1	1	578939	1	1	1	1	1	1120714	1	691091	744718	980979	1	1	1	1082844	1	1	1146223	1	1	1	1	553032	631319	600779	622031	1	1	1	1260303
CP1823	1	1	1	1	1	1	1	1	1	1	1	1	1	1	1	1	1	1	3017320	2914834	1	2500184	5489596	5226687	3335664	2858408	2936376	4060147	2238304	3500810	2026628	2096831	2976644	6552392	5648783	5720915	5841520	6220866	1	4725937	4038822	4430765	3434215	3645456	3759762	3370691	1167584	1	3945326
CP1824	3887826	3044495	3176679	3962600	3959152	3973831	3293640	3243451	1231163	3624261	1	1	3765956	4097817	3683368	3367630	3520557	3472007	3263275	1564958	1	3086392	4619749	4661474	3776158	1	2378616	3601594	3523069	3228365	3554832	3176581	3355154	1	2612935	5359478	4067487	2545272	3702282	1935385	2474852	2229094	2984716	2726427	2741327	3386738	3501827	3113296	5664355
CP1825	1	1	1	1	1	1	1	1	2870103	2645056	3450683	3026045	1	3602072	1	3093422	1	1	1	1	1	1	1	1	1	1	1	1	1	1	1	1	1	5438058	4101354	1	1	3612751	1	1	1	1	1	1	1	1	1	1	1
CP1826	3305544	3731190	1	1	1319798	1	1	1	1	1103831	1	2153833	1075357	2051068	1	1	1	1	1875485	359728	1	1	1336721	1141926	3220340	2082343	1	1	1412091	1399936	1	1385439	1	2838527	1203096	2263553	1992575	2276069	1485700	3083477	3183560	3524412	1	1	980997	1252825	4005919	1	1
CP1827	1	1	1	1	1	1	1	1	1	1	1	1	1	1	1	1	1	1	1	1	1	1	1	1	1	725714	875111	1	1	1	1	658017	1	1	1	1	1	1	1	817450	1	1	857603	1047327	1	1	1	408382	1
CP1828	1	1	1	1	861707	2390976	1	1	1	1	1	1	1	1	1	1	1	1	3915978	1	1	1	1	1	1	1	3281192	1	1	1	1	1	1	1	1	1	1282350	4001015	3609413	5163580	1	4240563	1	1	1	1	1	2329065	2289210
CP1829	1	1	1	1	1	1	1	1	1	1	1	1	1	1	1	1	1	1	1	1	1	1	1	1	1	1	1	1	1	1	1	1	1	1	3990362	1	1	1	1	1	1	1	1	1	1	1	1	1	1
CP1830	2176967	2148497	1	1	1	1	1	1	1	1	1	1	1	1	1	1	2920936	2807620	1	1	1	2548177	2893112	2255088	1	1	1	1	1	1	1	1	1	3856728	3524767	1	1	1	2062975	2242075	2276760	2119597	1	1	1	1	1	1	1
CP1831	1	1	1	1	1	1	1	1	1	1	1	1	1	1	1	1	3653185	1	1	1	1	3795681	3709999	1	1	1	1	1	1	1	1	1	1	1	4146438	1	1	1	1	1	1	1	1	1	1	1	1	1	1
CP1832	4102234	2544477	3959893	1	1	1	3409894	1	1	1	1	1	1	1	1	6032090	5838119	2401098	1	3024063	3043315	3823832	1	1	1	3223862	1	1	1	1	2362322	2235456	2395347	3594259	2312673	1	1	1	1	2967977	2882846	2950360	3521136	3402491	1	2530172	2624607	2584923	2388853
CP1833	2940745	3113933	3068914	2821380	2776804	2646012	6965036	6852541	6569682	1	1	1	1	1	1	2371632	2290620	1	1	1	1	1	1	1	1	3638725	3796910	3830259	3635465	3631975	2895862	3012795	3027215	1	1	1	1	1	1	1	1	1	2781476	2678574	1	4170219	3981144	4209423	1
CP1834	3760175	3967745	3939695	3277036	3325375	3292101	7760487	6730117	7074369	1	1	1	1851774	2074001	1943734	1	1144239	1	2790936	2882630	2831644	1	1	1	11272533	3987540	3824596	3828234	3828311	3893292	3237755	3304196	3307060	1	1	1	1	1	1	1	1	1851159	2884716	2858275	2872167	4110790	4134506	3934724	2620055
CP1835	1	1	1	1	1	1	1	1	1	1906239	1861351	1915218	1	1	1	2334696	1	1755046	1	1	1	1	1	1	1	1	1	1	1	1	1	1	1	1	1	1	1	1	1	1	1	1	1	1	1	1	1	1	1
CP1836	1	1	1	1	1	1	1	1	1	1	1	1	1	1	1	1	1	1	1	1	1	1	1	1	1	1	1	1	1	1	1	1	1	1	1	1	1	483700	1	316161	1	1	1	1	1	1	1	1	1
CP1837	1	1	1	1	1	1	1	1	1	1	1	1	1	1	1	1	1	1	1	1	1	921017	875515	940967	1	237599	206358	269099	249876	282523	427737	332239	1	846636	769066	718087	556144	534271	608313	398480	501180	1	276403	1	1	1	1	1	374393
CP1838	1	1	1	1	1	1	1	1	1	1	1	1	1	1	1	1	1	1	1	1	1	1	1	1	1	1	1	1	1	1	1	1	1	1	1	1	1	1	1	1	1	1	1	1	1	1359090	1	1	1
CP1839	6588530	7571237	6527273	6229849	6000891	6777686	8497536	7589380	7854684	4745597	5584706	5831884	6604468	6608519	5600926	6008632	5914273	6348464	5902695	1	1	1906772	5129900	1	1	1	6777756	1	1	1	6431392	7374793	7072643	7455782	5061975	1	5276460	1	4510585	4829763	6805499	1	1	5058188	5086041	10245518	9871182	10582212	5887124
CP1840	1972967	1541815	1773957	1464595	1431849	1607246	1674615	1339700	1269294	1716551	1686828	2015505	1205401	1485882	1411078	1716749	1656002	1515717	1918719	1	1663384	994661	1101911	1370807	1	1735787	1774658	1985693	1906583	1866538	1854729	1787090	1875068	1	1079585	776695	1	878530	1253693	2286589	2621436	2585700	1717753	1670351	1	746465	520827	971496	1942752
CP1841	3545895	3421156	4147770	1	2898561	2955306	3396875	3562719	2982015	1	1	2998817	2905035	2747140	2850364	1499711	1	1	3275051	3323546	3465691	2225534	1	2628207	1	3138882	3050101	3638220	4184976	4025388	3431794	3438809	3520836	2447486	1	1	1	2230703	2995817	1	4687838	4386629	3164281	3614158	3616753	1379300	1	1	3937943
CP1842	1	1	1	1	1	1	1	1	1	1	1	1	1	1	1	1	1	1	1	1	1	1	312051	1	1	1	998167	1	1	1045964	1	1	1	678924	1	1	1	1	1	1	1	1	1	1	1	1	1	3420298	713642
CP1843	1	2045197	1843637	406360	560276	1	1	887213	1283557	695774	551799	415712	1	551556	1	1278946	1775033	1	1166212	1	1	1	1	1	1	1	526676	920554	1	1	1	1	1	1	1	484166	1	1	1	1	1	550371	1	1	1	1	2060037	1	1
CP1844	1	1	1	1	1	1	1	1	1	1	1	1	1	1	1	1	1	1	1	1	1	2367282	1	1	1	1	1	1	1	1	1	1	1	1	1905355	1	1	1	1326532	1	1	1	1	1	1	1	1	1	1
CP1845	1	1	1	1	1	1	1	1	1	1	1	1	1	1	1	1	1	1	1	1	1	1	1	1	1	1	1	1	1	1	1	1	1	1	1	1	1	1	1	1	293184	1	1	1	1	1	1	1	1
CP1846	1	1	1	1	1	1	1	1	1	1	1	1	1	1	1	1	1	1	497476	746264	612756	1	1	1	1	1	1	932648	1053866	1	630202	1	681073	856798	1	832482	843400	1	501687	857061	476768	1	738899	498664	524538	1	1076677	813522	1
CP1847	1	1	1	1	1	1	1	1	1	1	1	1	1	1	1	1	1	1	1	1	1	1	1	1	1	655407	466782	1	1	704810	1	1	1	1	1	1	1	1	1	1	1	1	1	1	1	1	1	1	399983
CP1848	18995142	19110688	18788360	18300470	18009226	17851140	20828174	19512616	20120262	12210457	12078358	12109961	14375083	13996950	14320834	8748230	13818962	14543288	1	1	1	1	1	1	1	1	1	1	1	1	1	1	1	1	1	1	1	1	1	1	1	1	1	1	1	1	1	1	1
CP1849	1	1	1	1	1	1	1	1	1	1	1	1	1	1	1	1	1	1	1	1	1	1	1	1	1	1	1	1	1	1	1	1	1	1	1	1	1	1	1	1	1	1	1	1	1	1	1	1	1
CP1850	1	1	1	1	1	1	1	1	1	1	1	1	1	1	1	1	1	1	10286235	10412856	10216880	1	10000937	11156896	1	12113267	12982610	10567893	9647389	10207621	13782785	13622433	13513817	9969126	9195576	9105704	9586561	9010654	9041602	11384091	11159779	11083313	11509641	11494264	11485057	13943994	13896240	13168993	10000899
CP1851	2357151	2307256	2402892	1450395	1674523	1552312	2101705	1933528	2045082	1738559	1716818	1725493	1854029	1682972	1747007	4234415	3830641	3044868	1	1	1	1	1	1	1	1	1	1	1	1	1	1	1	1	1	1	1	1	1	1	1	1	1	1	1	1	1	1	1
CP1852	1	1	1	1	1	1	1	1	1	1	1	1	1	1	1	1	1	1	1	1	1	1	1	1	1	1	1	1	1	1	1	1	1	1	1	1	1	1	1	1	1	1	1	1	1	1	1	1	1
CP1853	2740241	2052982	1967268	4091735	3914111	2815121	3920448	2367185	2496978	4159153	4135294	3224960	2494211	2860963	3164624	2140209	2070038	2879457	1197626	3397171	1190464	1563251	1759478	5019333	2743988	2302736	2708347	2268636	1578586	1434864	2938397	2932970	1881419	3626147	4227279	2494642	3279868	2577973	3611224	1861042	3246295	3005988	2313113	2556473	705356	2158740	2137598	1	3683272
CP1854	1	1661313	1	1	1	1	1	1299985	1044851	1	1	1	1444137	1395373	1	1	1	1	1	1	1	1	1	1	1	1	1	1	1	1	1	1	1	1	1	1	1	1	1	1	1	1	1	1	1	1	1	1	1
CP1855	1	1	1	1	1	1	1	1	1	1	1	1	1	1	1	1	1	1	1	1	1	1	1	1	1	1	1	1	1	1	1	1	1	1	1	1	1	1	1	1	1	1	1	1	1	1	1	1	1
CP1856	760834	742536	755503	976845	756987	766003	712579	692672	668718	1509981	1147009	1457052	850259	941126	818400	1409686	1293829	1167026	1	1	1	1	1	1109298	1	1	1	1	1	1	1	1	1	1	1	1	1	1	1	1	1	1	1	1	1	1	1	1	1
CP1857	1	1	1	1	1	1	1	1	1	1	1	1	1	1	1	1	1	1	630756	587275	1	1	1531965	1	670573	682802	1	1	705105	670256	1	917370	1	1673746	1931775	1801284	1	1424787	796950	1	1	1071913	1	558487	1	694812	676819	1021790	1730205
CP1858	1	1	1	1	1	1	1	1	1	1	1	1	1	1	1	1	1	1	2236947	1	1324510	1	2150863	1	1	1	1	1	1830129	1311408	1	1	1	1	1	1	1	1	1	1	586801	1	1559154	1	1661111	1	1	1	1
CP1859	1	1023239	1017392	1	1	1	1	1	1	1	1	1	1	1	1	1	1	1	1	1	1	1	1	1	2155492	924258	1	856438	1	1	1	1	1	1	1	1	1	1	1	1	1	1	1	1	1	1	1	1	1
CP1860	1	1	1	1	1	1	1	1	1	1	1	1	1	1	1	1	1	1	1	1	1	1	1	1	1	1	1	1	1	1	1	1	1	1	1	1	1	1	1	1	597118	1	1	1	1	1	1	1	1
CP1861	1	427271	1	1	1	1	1	1	1	1	1	1	1	1	1	1983613	1890129	1419372	1	1	1	1183981	949733	1	1	1	1	1	1	1	1	382371	385104	573095	1	1	1	493970	1	1	373753	1	1	1	1	1	1	1	1
CP1862	1	1	1	1	1	1	1	1	1	1	1	1	1	1	1	1	1	1	1	1	1	1	1	1	1	1	1	1	1	1	1	1	1	1	1	1	1	1	1	1	1	1	1	1	1	1	1	1	1
CP1863	1	1	1	1	1	1	1	1	1	1	1	1	1	1	1	1	1	1	1	1	1371146	1	1	1	1	785759	1	1	1	1	1	1	1	1	1	1	1	1	1	1	1	1	1	1314556	1	694698	190894	1	1
CP1864	1	305548	1	1	1	1	1	1	1	1	1	1	1	1	1	1	1	1	1	1	1	1	1	1	1	1	1	1	1	1	1	1	1	1	1	1	1	1	1	1	1	1	1	1	1	1	1	1	1
CP1865	1	1	1	1	1	1	1	1	1	1	1	1	1	1	1	1	1	1	5696598	3621118	6776039	1	1	1	1	1	1935223	1	1	1	1	1	5954665	1	1	1	1	1	5926926	1	1	3114857	7210327	1	3334809	1	1	1	3084970
CP1866	1	2339899	4013557	1453483	2269282	1268450	1	1	1	1342333	3092823	1	744100	1	1955945	976541	2165092	6990816	1	1	1	1	1	1	1	1	1	1	1	1	1	1	1	1	1	1	1	1	1	1	1	1	1	1	1	1	1	1	1
CP1867	1	1	1	1	1	1	1	1	1	1	1	1	1	1	1	1	1	1	2430932	2369782	2293079	2145826	2451887	2165606	1	2529887	3020610	3080365	3184022	3115790	2436273	2232200	2466330	2353478	1905822	1881229	2177334	1814789	2310782	2730842	2473093	2751447	2270819	1928584	2262483	3614787	3467643	3570941	2639917
CP1868	2848549	1643824	2847102	2490141	1645119	1629276	1616892	1939643	1480763	1393300	2134349	1550703	1250084	1395231	1402093	1	2160148	1943594	1	1	1	1791519	1620628	1	1	1421903	1	1461508	1552825	1508044	1870095	944344	872757	1233138	1	1	1767721	864259	1	1	1342800	1210443	1135903	1477440	1495597	1	1	1	830983
CP1869	1	1	1	1	1	1	1	1	1	1	1	1	1	1	1	1	1	1	1	1	1	1	1	1	1	1	1	1	1	1	1	1	1	1	1	1	1	1	1	1	1096655	1	1	1	1	1	1	1	1
CP1870	1	1	1	1	1	1	1	1	1	1	1	1	1	1	1	1	1	1	1	1	1	1	1	1	1	681050	1	665279	1	1	783964	1	1	1	1	1	1	1	1	1	1	1	1	677848	645755	684007	676268	1	774449
CP1871	1626386	1214633	1200278	1	1667093	1	1312799	1	825563	999897	1	1023200	965319	1002496	1	3395930	2755893	1	1	1	1	1	1	1	1670020	1	1	1	1	1	1	1	1	1	1	1	1754204	1	1	1	1	1	1	1	1	1	1	1	1
CP1872	1	1	1	1	1	1	1	1	1	1	1	1	1	1	1	1	1	1	396381	408938	419136	1183937	1053425	664818	1	481458	434374	435187	494168	441628	508465	452857	516888	851595	798908	803992	1	700888	717751	823260	840369	834296	425235	1	430217	618347	415573	634584	640900
CP1873	1	1	1	1	1	1	1	1	1	1	1	1	1	1	1	833221	613045	1	1	1	1	1	1	1	1	1	1	1	1	1	1	1	1	1	1	1	1	1	1	1	1	1	1	1	1	1	1	1	1
CP1874	636271	1	677848	389706	355720	1957748	1	1	3670557	577212	1	757239	433820	1	464401	2621405	1	3020820	1	1	1	1	1	1	1	1	1	1	1	1	1	1	1	1	1	1	1	1	1	1	1	1	1	1	1	1	1	1	1
CP1875	1	1	1	1	1	1	1	1	1	1	1	1	1	1	1	1	1	1	1	1	1	823763	453980	1	1	1	1	1	1	1	1	1	333873	217007	1	178462	1	587491	588531	1	1	484197	1	1	1	1	1	1	1
CP1876	1	1	1	1	1	1229975	240585	1	1	96612	242637	1	1	1	1	1	1	1	1	1	1	1	1	1	1	1	1	1	1	1	1	1	1	1	1	1	1	1	1	1	1	1	1	1	1	1	1	1	1
CP1877	1	1	1	1	1	1	1	1	1	1	1	1	1	1	1	1	1	1	2179340	2172626	1879126	1581723	1121828	873076	1	1	1999005	1	3946599	1	2338452	2220976	1	1100471	1	1327653	1085533	1881889	1334415	2642354	1	1	1	1427202	1685541	1	2822364	1	2113608
CP1878	3550243	3615771	4048488	4180678	1	3476196	4975011	6609719	5205554	4043399	4294227	4949579	4976782	3599670	3355528	5732409	6663709	5546991	3023185	3328344	1	1	4843071	4633561	6817752	3191284	2565033	3319600	2824612	3872190	2817829	3145206	3881258	3878234	3630261	2323838	3715882	3456323	2414790	3861418	8239442	3378669	3836553	2801181	3650266	3008515	1	3408080	1
CP1879	1	1	1	617496	1	1	1	1	1	1	1	1	1	1	1	1	1	1	1	1	1	1	1	1	1	1	1	1	1	1	1	1	1	1	1	1	1	1	1	1	1	1	1	1	1	1	1	1	309255
CP1880	1	1	1436380	1	1	1	1	1	1	1783856	1	1	1	1	1383144	1	1	1	1434932	1485957	1594378	1616389	1	1	1	1530954	1	1732457	1854995	1707082	1423719	1	1355461	500130	1613295	1	1	1	1	1	2192391	1945447	1374634	1345940	1360163	1433193	1441109	1	1
CP1881	1	1	1	1	1	1	1	1	1	1	1	1	1	1	1	1	1	1	1	1	1	1	1	1	1	1	1	1	1	1	1	1	1	1	1	1	1	1	1	1	1	1	1	1	1	1	1	1	1
CP1882	1	1	1	1	1	1	1	1	1	1	1	1	1	1	1	1	1	1	1	1	1	1	1	1	1	1	1	1	1	1	1	1	1	1	1	1	1	1	1	1	1	1	1	1	1	1	1	1	1
CP1883	1	1	1	1	1	1	1	1	1	1	1	1	1	1	1	1	1	1	1	1	1	1	1	3510363	1	1	1	1	1	1	1	1	1	3547395	1657580	1	1	1	1	1	1	1	1	1	1	1	1	1	1
CP1884	1	1	1	1	1	1	1	1	1	1	1	1	1	1	1	1	1	1	1	1	1	1	1	1	1	1	1	1	1	1	1	1	1	1	2447483	1	2443936	2445412	1	1	1	1	1	1	1	1	1	1	1
CP1885	1	1	1	1	1	1	1	1	1	1	1	1	1	1	1	1	1	1	1	1	1	1	1	818538	1	1	1	1	1	1	1	1	1	1	1	752936	778316	759859	1	1	1	1	1	1	1	1	1	1	815391
CP1886	3445877	3704722	2901115	3603525	3561929	3590574	3054603	2793570	2690871	3226381	3285566	3237319	3518342	3731185	3450769	2017404	2584276	2419614	3090098	3356572	3349272	2094143	4188274	4759010	5133803	3153920	3348177	2502082	3280258	2708596	3122154	4438312	4360151	5032234	3848934	3683941	3540977	4153536	4022215	4013409	3768809	3199526	3864013	3245413	3227611	2622504	3433495	3574374	4324772
CP1887	405460	1	416552	497625	1	1	807641	1	603257	1	531755	1	1	1	1	1	1	708188	1	1	1	1	1	1	1	1	1	1	1	1	1	1	1	1	1	1	1	1	1	1	1	1	1	1	1	1	1	1	1
CP1888	981038	1234151	940854	1047033	1622748	1618269	1523539	1669522	1228169	671588	1055835	1012670	804861	1004104	769426	1	1215188	1321976	666308	1052061	1117323	1	926279	1042884	2485804	701688	646813	934872	1	838567	880250	767384	694863	1	960990	1114717	1170523	1148874	1156649	1047259	829011	893130	1060858	1116137	1241084	1241289	1171912	1094723	1011962
CP1889	1	1	1	1	1	1	1	1	1	1	1	1	1	1	1	1	1	1	1	1	1	1	582698	681659	1	252983	1	1	654470	1	779761	848087	631225	961640	320940	444201	594848	590647	614681	1094375	516363	640770	1023924	933955	1	447946	508886	540308	518360
CP1890	1	1	1	1	1	1	1	1	1	1	1	1	1	1	1	1	1	1	1	1	1	1	637696	1	1	1	1	1	1	1	1	1	1	1544965	1	1366818	1	1	1	1	1	1	1	1	1	1	1	1	1283354
CP1891	4005808	3055949	3843577	2424191	1	3447646	2736659	4168449	2203536	3849206	4451014	3179795	3281107	1	2557628	1	6678228	4890034	1	1	1	1	1	1	1	1	1	1	1	1	1	1	1	1	1	1	1	1	1	1	1	1	1	1	1	1	1	1	1
CP1892	1	1	1	1	1	1	1	1	1	1	1	1	1	1	1	1	1	1	2126330	1588960	2240071	2105980	1451562	2145537	1	2232423	2133874	3005111	1601989	1858610	3309117	2734298	3026217	5052347	4126387	2466356	3421329	1759584	3079231	2135486	3164284	3546640	3020181	3698172	3829251	5028536	5393195	4040743	2885659
CP1893	1	5430757	4203650	4465039	1	4608778	5514146	4741186	1	5722250	4858229	6085748	5326732	5086756	4640521	1	1	1	4492667	4024310	4812465	1	4241537	4373265	1	2766143	4320687	1	1	1	1	1	1	4096308	2325253	3785315	5038385	3651829	2730879	4969441	1	4839414	1	3556950	3358215	4709201	3447124	4826497	4150559
CP1894	830978	1	798768	1054248	973643	1	1043312	677424	1	1	1	1	1	1	1	1	1	1	1	1030297	1	1	1	1	1	1	872435	1	746331	1	1	1	1	1	1	946045	1	1	1	1	1	1	1075101	1	1055953	754575	788209	717866	1
CP1895	4919786	1	1	9428667	1	8321512	1	1	8031430	4869678	4943268	5402893	10952934	5887901	5738347	1	6638489	6551843	1	1	1	2303812	1	3349905	1	1	1	6549284	1	1	1	6949598	1	1	3557345	3141783	1	3177019	3813019	1	1	5790659	5674294	1	6000762	1	8143914	4635061	1
CP1896	1	1	1	1	1	1	1	1	1	1	1	1	1	1	1	1	1	1	1	1	1	1	1	1	1	1	1	1	1	1	1	1	1	1	1	1	1	1011018	1	1	1	1	1342468	1	1	1	1	1	1
CP1897	820875	1	1	1	1	1	1	1	1	1	1	1	1	1	1	2930421	743031	1	1	1	1	1	1	1	1	1	1	1	1	1	1	1	1	1	1	1	1	1	1	1	1	1	1	1	1	1	1	1	1
CP1898	1	1	1	1	1	1	1	1	1	1	1	1	1	1	1	1	1	1	1	1	1	1	1	1	1003493	1	2710526	1	1	1083707	1	1062794	1	1	1	1	1	1	1	1	1	1282287	1	1	1	1	913585	916203	1
CP1899	1135960	1180605	1110204	692896	690892	627041	1207859	926345	877283	1	1	1	661308	1	1	1582474	1525059	1385586	611127	677121	539592	750569	1	1	1	875828	1	1	887281	1	1	1	1	838137	758387	1	1	1	1	1	1	1	1	708596	683667	1	1	1	1
CP1900	1	1	1	1	1	1	1	1	1	1	1	1	1	1	1	1	1	1	1	1	1	1	986470	1	1	1	1	1284690	1	1	1081337	1	1156027	1	1	1	1048451	981160	1096037	1302399	1347812	1	938838	1	1	933929	1	1	1462309
CP1901	1	1	1	1	1	1	1	1	1	1	1	1	1	1	1	1	1	1	1	1	1	1	1	2007942	1	1	1	1	1	1	1	1	1	1	1	1096614	1	1	1	1	1	1	1	1	1	1	1	1	1
CP1902	1	1	1	1	1	1	1	1	1	1	1	1	1	1	1	1	1	1	1	1	1	1	1	464431	1	1	1	1	1	1	1	1	1	1	1	1	337119	315181	1	1	1	1	1	1	1	1	1	1	1
CP1903	1	1	1	1	1	1	1	1	1	627519	596767	1	423396	417966	453640	700762	1	1	1	261623	243686	745239	1	882568	1	1	1	1	1	486872	1	1	1	1	1	1	1	1	1	1	1	1	1	1	437308	445555	1	1	726228
CP1904	9327972	9890938	7993704	7803921	6421042	6551811	8752605	8614137	8820212	5656527	6687855	5621137	5799009	6150867	6235957	16646433	14943362	12736971	6503727	6533270	9257966	8043384	11682820	8340376	1	11873274	11693260	7486360	7037731	7302451	13881002	15383664	7373452	5338642	7168055	7315852	7210407	7402487	5307848	8025743	8171596	11658588	12718202	11707752	9187275	9716174	12078992	12427764	7723207
CP1905	1	1	1	1	1	1	1	1	1	1	1	1	1	1	1	1	1	1	1	1	1	1	1	1	1	1	1	1	1	1	1	1	1	1	1	1	1	1	1	1	1	1	1	1	1	1	1	1	1
CP1906	1	793051	845979	584804	686576	715851	1	946865	901324	760710	1	1	645575	1	693274	1	1	1	1	1	1	563545	1	1	1	1	1	1	1	1	535384	1	669802	1	1	1	1	1	1	1	1	1	1	597098	605341	376554	1	603475	1
CP1907	6893354	6288784	6119355	7546005	4723024	4888114	8091294	7249855	5236086	7942942	9679900	9892477	5990358	8411497	4786888	7418843	9293766	7609396	1	1	1	1	1	1	1	1	1	1	1	1	1	1	1	1	1	1	1	1	1	1	1	1	1	1	1	1	1	1	1
CP1908	1	1	1	1	1	1	1	1	1	1	1	1	1	1	1	1	1	1	2808014	1977685	1	1	1965235	1	1	1	1	1	1	1	1	793831	1	1	419964	1	1	1	1	1	1	1	1	1	1	1	1	1	1
CP1909	1047585	1195607	2789126	1133877	1	1	1	2949683	4058269	1276940	1	1	1431092	1	1	1	2645749	1937293	1	1	1	1	1	1	1	1	1	1	1	1	1	1	1	1	1	1	1	1	1	1	1	1	1	1	1	1	1	1	1
CP1910	1	1	1	1	1	1	1	1	1	1	1	1	1	1	1	1	1	1	1	1	1	1634840	2379483	1	1	840204	1	1	1	1	1	1	1	1	711132	1	1	1	1	1444582	2566128	1479389	1	1	1	1	958979	1	1289402
CP1911	1	1	1	1	1	1	1	1	1	1	1	1	1	1	1	1	1	1	746689	1	713059	845955	1	1	836444	609982	658153	682463	640361	818402	743177	1	719815	1	1	358278	453642	1	1	884399	845160	858401	502984	573808	1	857351	1	1	679548
CP1912	1	1	1	1	1	1	1	1	1	1	1	1	1	1	1	1	1	1	1	1	1	1	1	1	1	1	1	1	1	1	700238	621128	592435	1	584524	1	1	1	1	1	1	1	1	1	1	1	1	1	1
CP1913	6684533	1	6565912	6710974	1	6884133	5165165	4904042	3491998	9264403	10215016	9754914	4577822	7024378	5347805	5665893	7689724	7756814	5984838	5223085	7357072	5283391	5886580	13215662	10460088	7200824	6006817	5651474	4719052	5600139	6540851	6462861	7319409	4941593	8243754	1	12583528	11687914	11223544	8660316	9712543	10160557	6222085	8090330	7731198	3057805	1	4024737	7030890
CP1914	1	1	1	1	1	1	1	1	1	1	1	1	1	1	1	1	1	1	1	1	1	1	6098060	1	1	1	1	1	1	1	1	1	1	1	1	1	1	1	1	1	1	1	1	1	1	1	1	1	1
CP1915	4643269	4690832	4510855	4410882	4406485	4147663	3311716	2744162	2609415	5652405	5626397	5610326	4141790	4528274	4384199	7717513	7189429	6860590	1	1	1	1	1	1	1	1	1	1	1	1	1	1	1	1	1	1	1	1	1	1	1	1	1	1	1	1	1	1	1
CP1916	1	1	1	1	1	1	1	1	1	1	1	1	1	1	1	1	1	1	1	1	1	7495750	10689366	1	1	1	1	1	1	1	1	1	1	11603391	6008901	1	1	1	1	1	1	1	1	1	1	2582689	1	1	1
CP1917	1	1	1	1	1	1	1	1	1	1	1	1	1	1	1	1	1	1	1	1	1	1	1	1	1	1	1	1	1	1	1	1	1	2447613	1	5157659	1	1	1	1	1	1	1	1	1	1	1	1	3478811
CP1918	3069909	3314074	3156468	2270866	2362698	2235939	2423715	2189390	1	3119139	3253531	3081871	2635033	2604468	2617600	4045541	3012197	3967591	2449850	2450702	2492111	4261905	1	4126873	1	2593728	2736833	2744540	2859138	2749604	2548468	2382705	2548076	1	4778007	4344628	3759172	3630600	3741379	4332846	4494635	4417404	2775234	2656450	2643358	2534369	2409166	2661608	3672208
CP1919	4056317	3847220	3743907	3058297	2986632	2883739	2023140	1	2362345	4217152	4349612	4388244	3471679	3312986	3427088	6491076	5941795	5312901	3523607	3411552	3644282	5850242	6556255	4917876	3615979	3666916	3527811	3460927	3720932	3510261	3571604	3477804	3687966	5670242	5668186	5552411	4911224	4888697	4632179	5622371	5530267	5533428	3687947	3725783	3575450	3430749	3097429	2863382	5128536
CP1920	1	1	1	1798644	3203550	3050647	1	1	3188581	1	1	1021277	1	1	1	1	400827	1	1745896	1	1	1279448	1	1	1	1	1	1	1	2637258	1	1	1	1	1	2440080	1	1	1	1	1	1	1	1	1392876	1935608	2040688	1	1920420
CP1921	1	1	1	1	1	1	1	1	1	1	1	1	1	1	1	1	1	1	1	1	1	493076	591433	410741	1	1096507	600007	789957	736396	548302	909808	763697	979989	1	471061	456497	1	337314	484376	734037	618320	933989	672556	370680	1	936633	1	1	524370
CP1922	1	1	1	1	1	1	1	1	1	1	1	1	1	1	1	1	1	1	1	7716456	1	1	1	1	1	1	1	1	1	1	1	1	1	1	1	1	1	1	1	1	1	1	9340973	1	8616624	11608082	11015411	11424201	1
CP1923	1	1	1	1	1	1	1	1	1	1	1	1	1	1	1	1	1	1	7819944	1	1	9233300	11015862	10101523	1	9418828	10443441	9616764	8656032	9352633	10026477	8948096	8823300	1	10160863	1	1	1	1	9862772	7652916	8601402	1	9021921	1	1	1	1	1
CP1924	1	1	1	1	1	1	1	1	1	1	1	1	1	1	1	1	1	1	1	1	9507428	1	1	1	8348093	1	1	1	1	1	1	1	1	10503912	1	11265165	8433176	1	9433930	1	1	1	1	1	1	1	1	1	10071317
CP1925	1	1	1	1	1	1	1	1	1	1	1	1	1	1	1	1	1307857	1432231	1	1	1	1	1	1	1	1	1	1	1	1	1	1	1	1	1	1	1	1	1	1	1	1	1	1	1	1	1	1	1
CP1926	1	1	1	1	1	1	1	1	1	1	1	1	1	1	1	1	1	1	1	1	1	1	1	1	1	2609612	1	1	1	3709158	1	1	1	1	1	1	1	1	1	1	1	1	1	1	1	4474824	3974856	2846946	1
CP1927	10529352	9674540	1	5881391	10643571	1	1	9487844	3731038	8621686	4122592	8429479	3966208	4142437	8305090	1	1	5558378	11413838	8312915	10778912	3869581	13904495	12365578	3960173	12331224	6171039	12623563	10130862	1	12350755	15343036	10619374	16593993	7509293	1	14725358	1	6983496	11784242	15553852	15661256	11531716	12815124	6561749	5124968	10909241	9678345	13471123
CP1928	1	1	1	1	1	1	1	1	1	1	1	1	1	1	1	1	1	1	1	1	1	1	1	1	1	1	1	1	1	1	1	1	1	134260	1	1	1	1	1	1	1	1	1	1	1	1	1	1	1
CP1929	1104737	1245564	1	1	1	2072583	954322	938328	1219896	1047931	1	1	1	657577	352222	1	1	1	950380	1	1055255	1	1	668656	617130	1	1	851330	887918	1	1063700	1	1	2206616	941809	561987	1619981	1444508	1	878314	461857	1	819758	810365	1	1	836996	1248300	1
CP1930	1	1	1	1	1	1	1	1	1	1	1	1	1	1	1	1566647	1	1	1396787	1	1	1608455	5566635	1	1	1419171	1	1	3042885	1475244	1	3896650	3930152	1	1	1	3693709	1397692	1	1	4209728	4369700	1	1	1	1	1	3695282	1
CP1931	1	1	1	1	1	1	2614533	2133610	1	1	1	1	854304	1	1	1	1	1	1	1	1	1	1	1	1	1	1	1	1	1	1	1	1	1	1	1	1	1	1	1	1	1	1	1	1	1	1	1	1
CP1932	1	1	1	1	1	1	1	1	1	1	1	1	1	1	1	1	1	1	1	1	1	2152020	731664	1	1	835352	1	1	1	1	1	2522199	1	2786284	1	1491966	1	2075129	1	3104879	1452792	1	1	1	1	1	1	1	1
CP1933	1	1	1	1	1	1	1	1	1	1	1	1	1	1	1	1	1	1	1	1	1	1	1	1	1	1	1	1	1	1	1	1	1	1	1	1	1	1	1	1	1	1	1	1	1	1	1	1	1
CP1934	1	1	1	1	474458	1	1	1	1	1	1	1	1	1	1	1187218	1044859	992194	1	1	1	1	1	1	1	1	1	1	524319	571990	517216	1	507436	809529	1	1	1	1	1	1	1	1	407420	1	1	1	1	972189	1
CP1935	1	1	1	771255	1	759486	1	1	1	1	1	1	1	1	1	1748895	1629198	1570042	876989	858505	1	1	1	1119548	1	1	1	1	1	1	1	1	1	1	1390656	1397739	1	1	1	1	1	1	1	709153	1	1	1567049	1752372	1
CP1936	1	1	1	1	1	1	1	1	1	1	1	1	1	1	1	1	1	1	1	1	1	1	1	1	1	1	1	1	1	1	1	1	1	1	1116592	1	1	1	1	1	2136352	1	1	1	1	2408422	2326993	2243493	1
CP1937	2152126	1605495	1	1	2566791	3765609	4371942	2709900	1	2767930	2485716	2006664	1	1	1	1	1484255	2178120	1	998340	1	1	1681121	2397585	3544912	1	1	1	1780966	1	1	1977063	536799	1	1	939770	1	1	1	1	1	2174877	1467169	1	2479139	1	866555	670231	1
CP1938	1	1	1	1	1	1	1	1	1	1	1	1	1	1	1	1273510	1244484	1215379	1	1	1	1	1	1	1	1	1	1	1	1	1	1	1	1	1	1	1	1	1	1	1	1	1	1	1	1	1	1	1
CP1939	877286	976370	1017442	834982	865729	1	528702	1	1	303650	1	1	741042	728820	803037	1	1	1019916	520553	508864	520112	969318	1	1063484	2073226	1227770	833657	1	717108	1	907959	835119	824034	948360	1060044	848755	584978	517714	503325	746007	815147	834708	602270	612102	562499	1166158	1273796	1180949	682052
CP1940	3466607	3600085	3533040	2842569	2923759	2787318	3088068	2647797	3032955	3338564	3750574	3457212	3117380	3055092	3063195	6692960	5974140	5256204	1	1	1	1	1	1	1	1	1	1	1	1	1	1	1	1	1	1	1	1	1	1	1	1	1	1	1	1	1	1	1
CP1941	2632804	1	1	1	1	1	1	1	1	3345162	4030070	4637663	1	1	1	1	1	2055317	2609825	3032378	2712137	1369782	4759864	3126476	1	2375726	2375112	2877967	2919075	2806628	1	1	1	2951883	1	1	4474630	5496170	5075286	4525142	4115871	4742970	1	1	1	1	1	1	3147433
CP1942	1	1	1	1	1	1	1	1	1	1	1	1	1	1	1	1	1	1	1	1	1	1	1	1	1	1	1	1	1	1	1	1	1	1	1	1	1	1	1	1	1	1	1	1	1	1	1	1	1
CP1943	1	2644623	1	1	1	1	1	2458745	2461601	1	1	1	2093452	802366	1	1	1	1	1	1704942	1	1	1	1421105	1	1	1190356	1	1	1	1663394	1	1	1	1328336	1	1	1	1171304	1	1930873	1	1	1	1	1069547	1	1	1
CP1944	1	1	1	1	1	1	1	1	1	1	1	1	1	1	1	1	1	1	1	1	1	1	1	1	1	1	1	1	1	1	1	1	1	951979	1	1075688	1	1	1	1	1	1	1	1	1	1	1	1	1
CP1945	40171856	49967052	1	1	33529798	2245473	36780568	34329920	43941980	33190414	1	1	32339696	36129376	33749552	32358244	46110836	15435204	1	23705256	29655404	1	1	12666026	32868830	36863612	37005080	34288828	1	1	1	1	1	1	1	1	1	1	1	1	1	1	1	1	1	1	1	12848645	1
CP1946	1	1	1	1	1	1	1	1	1	1	1	1	1	1	1	1	1	1	27307776	22612648	22803852	16036680	24710612	22931066	1	29243148	28253012	1	29531748	29858226	21964164	25491660	24837530	31287176	25855686	28162812	19736174	19912212	14806654	1	29034950	28232250	22958084	24466830	24476580	1	20578084	1	27167610
CP1947	1	1	1	1	1	1	1	1	1	1	1	1	1	1	1	1	1	1	1	1	1	1	1	1	1	1	1	1	1	1	1	9182399	7574426	1	1	1	1	2687026	1	8325679	1	1	1	1	1	11139624	12303268	1	1
CP1948	1	1	1	1	1	1	1	1	1	1	1	1	1	1	1	1	1	1	1	362749	1	1	1	1	1	1	1	1	719965	1	1	1	1	1	1	1	1	1	1	1	1	1	302494	1	1	1	1	1	1
[truncated: 1,054 more rows]
[truncated: 93 more columns]

## Sheet: MSMS annotations
Average Rt(min)	Average Mz	Metabolite name	Adduct type	Formula	INCHIKEY	Total score	MS1 isotopic spectrum	MS/MS spectrum
[truncated: 96 more rows]

[truncated: 4 more sheets: FoodDB, PCA FoodDB QCs, Phenol-Explorer, Maillard and volatiles]
