# Supplementary material for: Identification of markers of sensory quality in ground coffee: an untargeted metabolomics approach
Source: Metabolomics. 2020 Dec 14;16(12):127. doi: 10.1007/s11306-020-01751-6 (PMC7736008; doi:10.1007/s11306-020-01751-6)
Supplement: Supplementary file 5 — Supplementary file5 (XLSX 277 kb) [file 11306_2020_1751_MOESM5_ESM.xlsx]

## Sheet: Index
Identification of Markers of Sensory Quality in Ground Coffee: An Untargeted Metabolomics Approach
Gabriele Rocchetti, Gian Paolo Braceschi, Luigi Odello, Terenzio Bertuzzi, Marco Trevisan, Luigi Lucini
Supplementary table 3
Sheet "Semi-Quant Phenolics"			Semiquantitative values for each phenolic subclass in the different coffee sample replicates, according to UHPLC-QTOF-MS data.
			The results are expressed as mgEquivalent/g
Sheet "OPLS-DA phenolics"			OPLS-DA discriminant analysis, goodness parameters of OPLS-DA score plot and VIP marker compounds according to the polyphenols annotated by UHPLC-QTOF-MS.

## Sheet: Semi-Quant phenolics
ID	Sensorial quality	Anthocyanins	Flavones	Flavonols	Alkylphenols	Tyrosols	Phenolic acids	Total (mg/g)
C057	High	0.470699	0.663606	1.0565	2.07601	3.03194	29.7202	37.0189
C076	High	0.235389	0.847259	1.15361	1.1825	2.33019	25.1186	30.8675
C162	High	0.245373	0.699127	1.11956	2.30563	3.21582	19.691	27.2765
C013	High	0.192876	0.517802	0.79576	1.86677	2.88893	15.5573	21.8195
C106	High	0.267455	0.508027	0.552197	2.21154	2.01376	17.1203	22.6733
C171	High	0.288199	0.883334	1.20961	1.56933	2.46301	19.7771	26.1905
C168	High	0.516304	0.825752	0.949353	1.36166	2.60176	19.5323	25.7871
C138	High	0.31266	0.640858	0.858421	1.37468	1.89638	17.5837	22.6668
C250	High	0.315369	0.836229	1.14909	1.94503	2.52159	11.7344	18.5017
C313	High	0.267626	0.584804	0.544781	2.06707	2.69497	22.2737	28.4329
C087	High	0.333296	0.674336	0.894085	1.78148	2.14468	14.7885	20.6163
C154	High	0.230823	0.435405	0.698066	1.67132	2.09908	22.2141	27.3488
C019	High	0.250662	0.723275	0.444462	3.20814	2.10112	16.8699	23.5975
C080	High	0.259387	0.842526	0.638618	3.02324	2.49981	14.1361	21.3997
C050	High	0.33352	0.423579	0.626793	2.00551	2.18686	21.3228	26.8991
C167	High	0.296713	0.456927	0.588391	1.89032	2.47336	12.8586	18.5643
C143	High	0.307515	0.572056	0.610621	2.26722	1.99705	23.2364	28.9909
C225	High	0.326685	0.678561	0.741883	1.05011	1.90852	20.3236	25.0294
C074	High	0.224521	0.51121	0.624232	1.65537	2.55024	16.4135	21.979
C035	High	0.330009	0.551801	0.676037	2.76248	2.90642	12.5231	19.7498
C003	Low	0.395938	0.869033	1.22779	1.68148	2.31678	13.7826	20.2736
C058	Low	0.247608	0.566641	0.770349	2.49307	2.68815	23.3945	30.1603
C077	Low	0.24622	0.676484	0.755667	3.95458	2.44173	21.5039	29.5786
C183	Low	0.359775	0.886804	0.510691	2.94455	2.09026	18.5822	25.3743
C236	Low	0.22091	0.42563	0.679151	2.75105	2.68781	15.3719	22.1365
C161	Low	0.274916	0.383179	0.636044	3.33169	2.68691	15.2741	22.5868
C163	Low	0.181956	0.550223	0.487832	2.8852	1.69512	14.099	19.8993
C297	Low	0.186549	0.427742	0.799892	1.42317	2.34613	21.336	26.5195
C304	Low	0.170644	1.19352	0.540899	1.4898	1.9824	25.9572	31.3345
C008	Low	0.208874	0.426131	0.816829	3.03132	1.84188	20.2528	26.5778
C061	Low	0.21927	1.36858	0.664441	1.97717	1.87384	17.3418	23.4451
C017	Low	0.131652	0.430979	0.593494	3.70772	2.15164	15.8138	22.8293
C222	Low	0.194592	0.593436	0.672842	1.62	1.52099	18.9698	23.5716
C204	Low	0.310153	0.458535	0.593502	3.13204	2.54442	25.874	32.9127
C010	Low	0.305544	0.40219	0.709834	3.27773	1.82931	16.2343	22.7589
C067	Low	0.260937	0.83841	0.870117	1.97424	1.66395	14.7865	20.3942
C073	Low	0.22074	0.855769	0.884249	2.36188	1.58157	14.7848	20.689
C149	Low	0.237255	0.694692	0.931994	1.33852	1.56671	18.9746	23.7437
C169	Low	0.28572	1.17868	0.625664	0.919416	1.33818	21.7488	26.0965
C081	Low	0.34042	0.805533	0.604617	3.33943	2.22657	13.8633	21.1799
C287	Low	0.343346	0.569618	0.700105	0.836433	1.47775	23.6494	27.5767
C000	Low	0.25002	0.91995	0.903731	3.52007	2.28832	18.1237	26.0057
C052	Low	0.279798	0.73633	0.870832	0.953979	2.48666	16.8961	22.2237
C208	Low	0.239449	0.592598	0.67614	1.10827	1.64811	19.4654	23.73
C199	Low	0.196718	0.617749	0.809976	2.3215	1.64436	15.137	20.7273
C140	Low	0.207386	0.593304	0.607124	3.12315	1.39295	20.688	26.6119
C321	Low	0.217381	0.600874	0.832353	1.10579	1.16638	10.2775	14.2003

## Sheet: OPLS-DA phenolics
							R2Y	0.63
							Q2Y	0.5
Var ID (Primary)	M1.VIP[1+1+0]	2.44693 * M1.VIP[1]cvSE
Delphinidin 3-O-(6''-acetyl-glucoside)	1.76752	0.490669
Chrysoeriol 7-O-apiosyl-glucoside	1.65719	0.619602
Kaempferol 3-O-galactoside 7-O-rhamnoside	1.65719	0.619602
Luteolin 7-O-rutinoside	1.65719	0.619602
Kaempferol 3-O-rutinoside	1.65719	0.619602
Apigenin 6,8-di-C-glucoside	1.65719	0.619602
Tetramethylscutellarein	1.65658	0.49995
Carvacrol	1.63814	0.653547
Demethyloleuropein	1.50722	0.681346
4-Caffeoylquinic acid	1.45297	0.702514
5-Caffeoylquinic acid	1.45297	0.702514
3-Caffeoylquinic acid	1.45297	0.702514
4-Methylcatechol	1.45086	0.594041
3-Methylcatechol	1.45086	0.594041
Guaiacol	1.45086	0.594041
2-Methoxy-5-prop-1-enylphenol	1.44771	1.01808
Eugenol	1.44771	1.01808
Morin	1.3195	0.623765
Quercetin	1.3195	0.623765
6-Hydroxyluteolin	1.3195	0.623765
Arbutin	1.28825	0.506934
Hydroxytyrosol	1.24917	0.737171
Gallic acid	1.18176	0.908512
Theaflavin	1.17267	1.01407
Luteolin 7-O-glucuronide	1.13612	0.358319
Kaempferol 3-O-glucuronide	1.08059	0.349022
Formononetin	1.07924	0.462877
4-Hydroxybenzaldehyde	1.05252	0.702835
Benzoic acid	1.05252	0.702835
4-Vinylphenol	1.01653	0.519971
