# Supplementary material for: Identification of markers of sensory quality in ground coffee: an untargeted metabolomics approach
Source: Metabolomics. 2020 Dec 14;16(12):127. doi: 10.1007/s11306-020-01751-6 (PMC7736008; doi:10.1007/s11306-020-01751-6)
Supplement: Supplementary file 6 — Supplementary file6 (XLSX 47 kb) [file 11306_2020_1751_MOESM6_ESM.xlsx]

## Sheet: Index
Identification of Markers of Sensory Quality in Ground Coffee: An Untargeted Metabolomics Approach
Gabriele Rocchetti, Gian Paolo Braceschi, Luigi Odello, Terenzio Bertuzzi, Marco Trevisan, Luigi Lucini
Supplementary table 4
Sheet "Pearson's correlations"			Pearson's correlation coefficients considering VIP marker compounds (Table 1 and Table 2) and sensory descriptors.
Sheet "Summary"			Overview on the number the significant correlations established by each VIP compound.

## Sheet: Pearson's correlations
		COLOUR INTENSITY	TEXTURE	OLFACTORY INTENSITY	BODY	ACIDITY	BITTERNESS	ASTRINGENT	FLOWERS AND FRESH FRUIT	VEGETABLE	DRIED FRUITS AND NUTS	ROASTED	SPICY	EMPYREUMATIC	BIOCHEMICAL	OVERALL POSITIVE ODOURS	OVERALL NEGATIVE ODOURS	AROMA PERSISTENCE	Attractiveness	Olfactory richness	Olfactory frankness	Gustative balance	Tactile balance	Finesse	Richness	HEDONIC LEVEL
Caffeine	Pearson's correlations	0.041	0.117	0.222	0.119	0.029	0.077	0.101	-0.051	0.005	0.227	0.173	0.025	0.157	-0.039	0.051	-0.052	0.143	0.034	0.1	0.082	-0.126	0.09	-0.004	0.03	0.059
	Sign. (two-tailed)	0.805	0.477	0.174	0.469	0.862	0.64	0.542	0.759	0.977	0.165	0.293	0.88	0.339	0.814	0.76	0.753	0.384	0.838	0.544	0.618	0.445	0.587	0.983	0.856	0.719
	N	39	39	39	39	39	39	39	39	39	39	39	39	39	39	39	39	39	39	39	39	39	39	39	39	39
alpha-Furyl methyl diketone	Pearson's correlations	-0.226	-,548**	-,464**	-,644**	-0.166	-,353*	-0.076	-0.096	-0.01	-,513**	-0.298	-0.213	-0.046	0.179	-0.225	-0.097	-,432**	-,435**	-,367*	-0.255	-0.05	-,495**	-0.152	-0.306	-0.201
	Sign. (two-tailed)	0.166	0	0.003	0	0.314	0.028	0.644	0.563	0.951	0.001	0.065	0.192	0.78	0.277	0.168	0.558	0.006	0.006	0.021	0.118	0.761	0.001	0.356	0.058	0.219
	N	39	39	39	39	39	39	39	39	39	39	39	39	39	39	39	39	39	39	39	39	39	39	39	39	39
O-Methylcorypalline	Pearson's correlations	0.186	,479**	,467**	,560**	-0.067	,496**	0.136	-0.029	-0.07	0.281	,383*	0.143	0.227	-0.177	0.315	0.156	,385*	,472**	,462**	0.154	0.114	,443**	0.081	,387*	0.16
	Sign. (two-tailed)	0.257	0.002	0.003	0	0.686	0.001	0.41	0.86	0.672	0.083	0.016	0.385	0.165	0.28	0.051	0.344	0.015	0.002	0.003	0.351	0.489	0.005	0.624	0.015	0.332
	N	39	39	39	39	39	39	39	39	39	39	39	39	39	39	39	39	39	39	39	39	39	39	39	39	39
Styrene	Pearson's correlations	,326*	0.259	0.033	,346*	-0.161	,318*	0.068	-0.17	-0.299	,454**	,399*	0.135	0.286	-0.212	0.294	-0.183	0.309	0.315	0.188	0.043	0.016	,318*	0.075	0.098	0.229
	Sign. (two-tailed)	0.043	0.111	0.842	0.031	0.327	0.048	0.679	0.302	0.064	0.004	0.012	0.414	0.077	0.196	0.069	0.265	0.056	0.051	0.252	0.794	0.921	0.049	0.65	0.552	0.16
	N	39	39	39	39	39	39	39	39	39	39	39	39	39	39	39	39	39	39	39	39	39	39	39	39	39
erythro-Syringoylglycerol	Pearson's correlations	0.215	,449**	,375*	,630**	-0.078	,443**	0.306	-0.004	0.016	0.21	0.298	0.184	,409**	-0.111	0.077	0.187	,380*	,372*	,368*	0.093	-0.244	0.261	-0.044	0.167	-0.038
	Sign. (two-tailed)	0.189	0.004	0.019	0	0.636	0.005	0.058	0.981	0.924	0.199	0.066	0.263	0.01	0.5	0.642	0.255	0.017	0.02	0.021	0.574	0.135	0.109	0.789	0.309	0.816
	N	39	39	39	39	39	39	39	39	39	39	39	39	39	39	39	39	39	39	39	39	39	39	39	39	39
1-(3-Methylbutanoyl)-6-apiosylglucose	Pearson's correlations	0.197	0.298	0.13	0.315	-0.042	0.188	0.139	0.058	-0.019	0.195	0.27	-0.054	0.197	-0.031	-0.023	0.112	0.095	,453**	0.184	0.109	0.099	0.158	0.095	0.174	0.159
	Sign. (two-tailed)	0.229	0.065	0.43	0.05	0.798	0.251	0.398	0.726	0.907	0.234	0.097	0.742	0.229	0.852	0.889	0.499	0.564	0.004	0.262	0.509	0.549	0.336	0.564	0.289	0.335
	N	39	39	39	39	39	39	39	39	39	39	39	39	39	39	39	39	39	39	39	39	39	39	39	39	39
3-Mercapto-3-methylbutyl formate	Pearson's correlations	0.039	0.288	0.177	0.217	0.103	0.216	-0.254	0.184	-0.24	0.227	0.216	-0.18	-0.271	-0.311	,456**	-0.181	0.223	,415**	,352*	,366*	,412**	,590**	,320*	,390*	,501**
	Sign. (two-tailed)	0.814	0.075	0.28	0.185	0.534	0.187	0.118	0.263	0.141	0.165	0.186	0.274	0.096	0.054	0.004	0.269	0.172	0.009	0.028	0.022	0.009	0	0.047	0.014	0.001
	N	39	39	39	39	39	39	39	39	39	39	39	39	39	39	39	39	39	39	39	39	39	39	39	39	39
2-[(Ethylthio)methyl]furan	Pearson's correlations	0.137	,318*	0.302	,471**	-0.058	,361*	,349*	-0.119	0.142	0.058	0.298	0.168	,320*	0.174	0.154	,390*	,327*	0.295	0.266	-0.194	-0.063	0.239	0.046	0.235	0.028
	Sign. (two-tailed)	0.405	0.048	0.062	0.003	0.724	0.024	0.029	0.469	0.389	0.727	0.065	0.307	0.047	0.288	0.349	0.014	0.042	0.068	0.101	0.236	0.704	0.142	0.781	0.149	0.867
	N	39	39	39	39	39	39	39	39	39	39	39	39	39	39	39	39	39	39	39	39	39	39	39	39	39
Tryptophol [xylosyl-(1-6)-glucoside]	Pearson's correlations	0.13	0.216	0.09	0.22	-0.009	0.209	-0.007	-0.029	-0.309	0.021	0.229	0.202	0.054	-0.204	0.092	0.095	0.17	0.305	0.153	0.051	0.211	0.202	0.069	0.04	0.085
	Sign. (two-tailed)	0.43	0.186	0.585	0.177	0.958	0.203	0.967	0.86	0.056	0.901	0.16	0.216	0.745	0.212	0.578	0.566	0.3	0.059	0.351	0.76	0.197	0.218	0.678	0.807	0.606
	N	39	39	39	39	39	39	39	39	39	39	39	39	39	39	39	39	39	39	39	39	39	39	39	39	39
Torachrysone 8-(2-apiosylglucoside)	Pearson's correlations	0.276	0.186	0.107	,331*	0.08	0.204	-0.075	0.079	-0.183	0.24	0.248	-0.211	-0.185	-0.24	0.307	-0.038	,367*	,332*	,333*	,380*	,382*	,467**	,331*	0.292	,353*
	Sign. (two-tailed)	0.089	0.257	0.515	0.04	0.63	0.212	0.65	0.633	0.264	0.14	0.128	0.197	0.259	0.142	0.058	0.816	0.021	0.039	0.038	0.017	0.016	0.003	0.04	0.071	0.028
	N	39	39	39	39	39	39	39	39	39	39	39	39	39	39	39	39	39	39	39	39	39	39	39	39	39
4-Ethyl-1,2-dimethoxybenzene	Pearson's correlations	0.067	0.257	0.267	0.28	-0.051	0.154	0.145	0.103	0.197	0.1	0.161	0.056	0.286	0.005	0.256	0.025	0.278	0.191	,364*	0.148	0.099	,362*	0.209	0.253	0.198
	Sign. (two-tailed)	0.686	0.115	0.1	0.085	0.759	0.35	0.38	0.531	0.23	0.546	0.328	0.733	0.077	0.978	0.116	0.879	0.086	0.243	0.023	0.368	0.548	0.024	0.202	0.12	0.228
	N	39	39	39	39	39	39	39	39	39	39	39	39	39	39	39	39	39	39	39	39	39	39	39	39	39
2,5-Diethyl-3-methylpyrazine	Pearson's correlations	0.119	,392*	,430**	,333*	-0.033	,322*	0.139	0.051	0.058	0.314	,319*	0.215	0.288	-0.043	0.179	-0.065	0.184	0.283	0.217	0.049	0.026	0.277	0.025	,319*	0.154
	Sign. (two-tailed)	0.47	0.014	0.006	0.038	0.841	0.045	0.397	0.76	0.725	0.052	0.047	0.189	0.075	0.795	0.275	0.695	0.263	0.081	0.184	0.769	0.875	0.088	0.882	0.048	0.351
	N	39	39	39	39	39	39	39	39	39	39	39	39	39	39	39	39	39	39	39	39	39	39	39	39	39
L-Homoserine	Pearson's correlations	,322*	,474**	,408**	,553**	-0.024	,454**	0.193	-0.056	-0.019	,391*	,365*	0.106	,317*	-0.033	0.224	0.175	,381*	,384*	,354*	-0.011	0.034	,388*	0.086	,350*	0.144
	Sign. (two-tailed)	0.046	0.002	0.01	0	0.887	0.004	0.238	0.737	0.909	0.014	0.022	0.522	0.05	0.841	0.171	0.286	0.017	0.016	0.027	0.945	0.836	0.015	0.603	0.029	0.381
	N	39	39	39	39	39	39	39	39	39	39	39	39	39	39	39	39	39	39	39	39	39	39	39	39	39
Mascaroside	Pearson's correlations	-,324*	0.156	0.223	0.211	0.272	-0.002	-0.175	0.253	-0.014	-0.137	-0.237	0.041	-0.098	-0.212	0.307	-0.071	0.278	-0.079	,390*	,359*	0.024	0.247	0.232	0.26	0.051
	Sign. (two-tailed)	0.044	0.342	0.172	0.198	0.093	0.991	0.288	0.12	0.934	0.407	0.147	0.804	0.554	0.195	0.057	0.667	0.087	0.631	0.014	0.025	0.886	0.13	0.155	0.11	0.757
	N	39	39	39	39	39	39	39	39	39	39	39	39	39	39	39	39	39	39	39	39	39	39	39	39	39
trans-Chlorogenic acid	Pearson's correlations	-0.05	-0.054	-0.046	-0.134	0.272	-0.249	-0.282	,365*	-0.273	0.113	-0.027	-0.031	-,317*	-0.242	,352*	-,439**	0.235	-0.165	0.102	,396*	,405*	0.191	,502**	0.291	,495**
	Sign. (two-tailed)	0.763	0.744	0.781	0.417	0.094	0.126	0.082	0.022	0.093	0.495	0.871	0.852	0.049	0.138	0.028	0.005	0.149	0.315	0.537	0.012	0.01	0.243	0.001	0.072	0.001
	N	39	39	39	39	39	39	39	39	39	39	39	39	39	39	39	39	39	39	39	39	39	39	39	39	39
Methyl phenyl sulfide	Pearson's correlations	0.16	0.025	0.091	0.111	0.075	0.071	-0.039	0.148	-0.012	0.243	-0.035	0.072	0.12	-0.016	0.15	-0.041	0.175	-0.142	0.037	-0.055	-0.018	0.123	0.045	0.196	0.026
	Sign. (two-tailed)	0.33	0.88	0.58	0.502	0.648	0.665	0.815	0.368	0.944	0.136	0.833	0.664	0.468	0.924	0.363	0.805	0.287	0.389	0.822	0.739	0.914	0.457	0.784	0.231	0.876
	N	39	39	39	39	39	39	39	39	39	39	39	39	39	39	39	39	39	39	39	39	39	39	39	39	39
5-Acetyl-2,4-dimethyloxazole	Pearson's correlations	-0.05	-0.18	-0.185	-0.116	0.186	-0.184	-0.049	0.217	0.083	0	-0.1	0.005	-0.227	0.12	0.077	-0.059	0.027	-0.186	-0.027	0.083	-0.121	-0.162	0.158	0.052	0.05
	Sign. (two-tailed)	0.76	0.273	0.26	0.48	0.258	0.262	0.769	0.185	0.615	0.998	0.547	0.976	0.165	0.468	0.643	0.722	0.871	0.256	0.868	0.614	0.463	0.324	0.337	0.753	0.762
	N	39	39	39	39	39	39	39	39	39	39	39	39	39	39	39	39	39	39	39	39	39	39	39	39	39
1-Phenyl-1-propanone	Pearson's correlations	0.088	,318*	0.28	,338*	0.101	0.174	0.059	0.048	-0.212	0.178	0.151	0.015	0.061	-0.22	0.168	-0.026	0.222	0.266	,332*	0.22	-0.033	0.212	0.099	0.252	0.224
	Sign. (two-tailed)	0.596	0.049	0.085	0.035	0.541	0.289	0.722	0.769	0.195	0.278	0.358	0.927	0.711	0.179	0.308	0.875	0.174	0.102	0.039	0.178	0.843	0.195	0.548	0.121	0.17
	N	39	39	39	39	39	39	39	39	39	39	39	39	39	39	39	39	39	39	39	39	39	39	39	39	39
4-Ethyl-2-methylphenol	Pearson's correlations	-0.126	0.203	0.166	0.205	0.147	-0.003	0.076	-0.017	-0.241	0.012	0.033	-0.059	0.034	-0.248	0.003	0.016	0	0.108	0.048	0.092	-0.003	0.048	-0.003	-0.017	-0.015
	Sign. (two-tailed)	0.443	0.215	0.312	0.212	0.371	0.986	0.644	0.917	0.139	0.943	0.842	0.72	0.835	0.128	0.987	0.924	0.999	0.512	0.77	0.577	0.987	0.772	0.987	0.918	0.927
	N	39	39	39	39	39	39	39	39	39	39	39	39	39	39	39	39	39	39	39	39	39	39	39	39	39
Coniferin	Pearson's correlations	0.011	0.126	0.267	0.091	0.062	0.016	0.109	0.156	-0.292	0.123	0.252	0.075	-0.137	-0.12	0.221	-0.066	0.099	,317*	0.209	0.045	0.267	,334*	0.25	0.17	0.235
	Sign. (two-tailed)	0.949	0.443	0.101	0.581	0.708	0.923	0.51	0.343	0.071	0.455	0.122	0.65	0.407	0.466	0.176	0.692	0.548	0.049	0.203	0.784	0.1	0.038	0.124	0.301	0.15
	N	39	39	39	39	39	39	39	39	39	39	39	39	39	39	39	39	39	39	39	39	39	39	39	39	39
Furfuryl isovalerate	Pearson's correlations	0.033	0.162	0.082	-0.008	-0.167	0.194	0.015	-0.125	0.044	0.144	0.055	0.123	0.115	0.062	-0.141	-0.123	-0.197	,318*	-0.151	-0.056	0.109	0.094	-0.299	-0.185	-0.092
	Sign. (two-tailed)	0.844	0.325	0.618	0.963	0.309	0.236	0.93	0.447	0.79	0.38	0.742	0.455	0.487	0.709	0.391	0.454	0.229	0.048	0.358	0.737	0.508	0.568	0.064	0.259	0.578
	N	39	39	39	39	39	39	39	39	39	39	39	39	39	39	39	39	39	39	39	39	39	39	39	39	39
Scorzonoside	Pearson's correlations	-0.135	0.112	0.226	0.203	0.052	0.054	0.03	0.138	0.202	-0.053	-0.045	0.147	0.104	0.195	0.049	0.18	0.133	-0.004	0.017	-0.096	-0.04	0.162	-0.025	0.204	-0.102
	Sign. (two-tailed)	0.411	0.496	0.167	0.216	0.755	0.746	0.855	0.403	0.217	0.748	0.788	0.371	0.529	0.233	0.767	0.272	0.42	0.983	0.92	0.559	0.807	0.325	0.882	0.213	0.537
	N	39	39	39	39	39	39	39	39	39	39	39	39	39	39	39	39	39	39	39	39	39	39	39	39	39
Methyl pentanoate	Pearson's correlations	-0.09	0.1	,378*	0.205	0.11	0.072	-0.31	0.082	-,322*	0.28	0.034	-,428**	-,320*	-,435**	,467**	-,363*	0.275	,328*	,551**	,505**	,452**	,660**	,397*	,449**	,446**
	Sign. (two-tailed)	0.584	0.544	0.018	0.21	0.505	0.665	0.055	0.62	0.045	0.084	0.837	0.007	0.047	0.006	0.003	0.023	0.091	0.041	0	0.001	0.004	0	0.012	0.004	0.004
	N	39	39	39	39	39	39	39	39	39	39	39	39	39	39	39	39	39	39	39	39	39	39	39	39	39
1,2-Dehydro-alpha-cyperone	Pearson's correlations	0.017	0.076	0.14	0.125	0.154	-0.065	-0.306	0.236	-0.206	-0.075	-0.032	0.003	-0.093	-0.186	0.258	-0.073	0.197	0.089	,341*	,440**	0.06	0.24	0.175	0.228	0.171
	Sign. (two-tailed)	0.917	0.647	0.395	0.447	0.348	0.696	0.058	0.149	0.208	0.652	0.845	0.988	0.573	0.257	0.113	0.657	0.23	0.591	0.034	0.005	0.717	0.142	0.286	0.162	0.298
	N	39	39	39	39	39	39	39	39	39	39	39	39	39	39	39	39	39	39	39	39	39	39	39	39	39
Lucenin 2,7-O-rhamnoside	Pearson's correlations	-0.051	0.177	0.298	,354*	0.09	0.303	-0.135	0.142	-0.033	0.146	-0.014	-0.163	-0.189	-,360*	,334*	-0.197	0.243	0.19	,345*	0.165	,316*	,494**	0.308	,419**	0.31
	Sign. (two-tailed)	0.757	0.281	0.066	0.027	0.585	0.06	0.414	0.39	0.843	0.374	0.933	0.321	0.249	0.024	0.038	0.23	0.137	0.246	0.032	0.316	0.05	0.001	0.056	0.008	0.055
	N	39	39	39	39	39	39	39	39	39	39	39	39	39	39	39	39	39	39	39	39	39	39	39	39	39
4-[(2-Furanylmethyl)thio]-2-pentanone	Pearson's correlations	0.24	0.045	,323*	0.231	0.089	0.003	-0.232	0.11	-0.23	0.185	0.109	-0.147	-0.151	-,332*	,495**	-0.187	0.306	0.253	,455**	,459**	,389*	,639**	,323*	,422**	,321*
	Sign. (two-tailed)	0.14	0.786	0.045	0.157	0.591	0.983	0.156	0.504	0.158	0.26	0.508	0.373	0.357	0.039	0.001	0.255	0.058	0.12	0.004	0.003	0.014	0	0.045	0.007	0.047
	N	39	39	39	39	39	39	39	39	39	39	39	39	39	39	39	39	39	39	39	39	39	39	39	39	39
3-(2-Furanyl)-2-propenal	Pearson's correlations	0.053	0.039	0.217	0.084	0.008	0.16	-0.045	0.134	0.057	0.105	0.061	-0.029	0.04	-0.221	0.165	-0.139	0.121	0.154	0.258	0.238	0.021	0.154	0.104	,374*	0.13
	Sign. (two-tailed)	0.747	0.816	0.184	0.612	0.963	0.332	0.783	0.415	0.728	0.526	0.712	0.863	0.81	0.176	0.316	0.397	0.464	0.349	0.113	0.145	0.899	0.35	0.528	0.019	0.431
	N	39	39	39	39	39	39	39	39	39	39	39	39	39	39	39	39	39	39	39	39	39	39	39	39	39
4-Acetyl-2-methylpyridine	Pearson's correlations	,459**	0.238	0.312	,451**	0.11	0.24	0.286	-0.035	-0.082	0.264	0.244	0.053	0.031	-0.195	-0.003	0.052	,322*	,323*	0.155	0.065	0.078	,352*	0.057	0.181	0.187
	Sign. (two-tailed)	0.003	0.145	0.053	0.004	0.505	0.141	0.077	0.831	0.619	0.104	0.134	0.747	0.852	0.235	0.985	0.754	0.045	0.045	0.346	0.695	0.637	0.028	0.729	0.27	0.255
	N	39	39	39	39	39	39	39	39	39	39	39	39	39	39	39	39	39	39	39	39	39	39	39	39	39
(R)-2,7-Dihydroxy-2H-1,4-benzoxazin-3(4H)-one 2-glucoside	Pearson's correlations	-0.027	-0.19	-0.206	-0.127	0.001	-0.241	-0.15	-0.023	0.172	-0.057	-0.115	-0.133	-0.092	0.14	-0.001	-0.187	0.084	-0.21	-0.171	-0.088	0.062	-0.136	0.106	-0.139	0.032
	Sign. (two-tailed)	0.872	0.247	0.208	0.441	0.995	0.14	0.361	0.888	0.294	0.729	0.486	0.42	0.577	0.396	0.993	0.254	0.611	0.2	0.298	0.594	0.708	0.407	0.52	0.399	0.845
	N	39	39	39	39	39	39	39	39	39	39	39	39	39	39	39	39	39	39	39	39	39	39	39	39	39
Calystegine A6	Pearson's correlations	0.227	0.057	0.198	0.203	0.044	-0.005	0.07	0.01	0.043	0.178	0.181	-0.006	0.038	0.039	0.246	-0.015	0.307	0.168	,348*	0.305	0.144	,362*	0.279	0.224	0.311
	Sign. (two-tailed)	0.164	0.729	0.227	0.215	0.79	0.976	0.67	0.952	0.795	0.278	0.269	0.973	0.819	0.813	0.132	0.926	0.057	0.308	0.03	0.059	0.383	0.023	0.086	0.17	0.054
	N	39	39	39	39	39	39	39	39	39	39	39	39	39	39	39	39	39	39	39	39	39	39	39	39	39
5-Methylquinoxaline	Pearson's correlations	0.032	0.315	0.294	,386*	-0.003	0.152	,337*	0.019	0.26	-0.079	0.17	0.241	0.229	0.211	0.165	0.295	0.198	0.129	0.152	-0.009	-0.003	0.21	-0.028	0.228	-0.078
	Sign. (two-tailed)	0.847	0.051	0.069	0.015	0.987	0.355	0.036	0.91	0.109	0.632	0.3	0.139	0.161	0.198	0.316	0.068	0.228	0.433	0.357	0.958	0.988	0.2	0.865	0.164	0.638
	N	39	39	39	39	39	39	39	39	39	39	39	39	39	39	39	39	39	39	39	39	39	39	39	39	39
2-Ethyl-5-methylpyridine	Pearson's correlations	-0.004	-0.286	-0.119	-0.017	-0.255	-0.136	-0.036	-0.201	-0.067	-0.062	-0.019	0.188	0.13	0.122	-0.173	0.057	-0.024	-0.117	-0.21	-0.085	-0.125	-0.119	-0.233	-0.308	-,329*
	Sign. (two-tailed)	0.98	0.078	0.472	0.916	0.117	0.408	0.826	0.219	0.686	0.709	0.907	0.252	0.431	0.458	0.293	0.731	0.884	0.479	0.199	0.608	0.447	0.469	0.154	0.056	0.041
	N	39	39	39	39	39	39	39	39	39	39	39	39	39	39	39	39	39	39	39	39	39	39	39	39	39
2-Acetyl-5-methylthiophene	Pearson's correlations	0.048	0.203	,368*	0.285	0.014	0.155	0	0.071	0.01	0.181	0.24	-0.084	-0.053	0.129	,393*	0.132	,408**	0.304	,377*	0.215	,347*	,486**	0.269	,349*	0.302
	Sign. (two-tailed)	0.772	0.215	0.021	0.079	0.934	0.345	1	0.668	0.952	0.27	0.142	0.612	0.747	0.433	0.013	0.421	0.01	0.06	0.018	0.188	0.03	0.002	0.097	0.03	0.062
	N	39	39	39	39	39	39	39	39	39	39	39	39	39	39	39	39	39	39	39	39	39	39	39	39	39
Calystegine C1	Pearson's correlations	0.208	0.127	0.069	0.177	-,432**	,373*	0.127	-0.288	0.027	0.106	0.298	0.017	,396*	0.163	-0.184	0.314	-0.029	,448**	0.065	-0.145	-0.041	0.037	-0.153	-0.057	0.05
	Sign. (two-tailed)	0.204	0.442	0.676	0.28	0.006	0.019	0.441	0.076	0.87	0.52	0.066	0.92	0.013	0.323	0.263	0.052	0.862	0.004	0.694	0.377	0.803	0.824	0.354	0.732	0.761
	N	39	39	39	39	39	39	39	39	39	39	39	39	39	39	39	39	39	39	39	39	39	39	39	39	39
Propylpyrazine	Pearson's correlations	-0.067	0.238	,346*	0.152	0.036	0.079	0.014	0.125	-0.046	0.008	0.082	0.262	0.216	-0.059	0.203	0.134	0.199	0.127	,337*	0.247	-0.026	0.205	-0.027	0.225	-0.007
	Sign. (two-tailed)	0.685	0.144	0.031	0.356	0.828	0.631	0.933	0.447	0.781	0.96	0.619	0.108	0.186	0.719	0.216	0.417	0.226	0.44	0.036	0.129	0.876	0.211	0.869	0.169	0.965
	N	39	39	39	39	39	39	39	39	39	39	39	39	39	39	39	39	39	39	39	39	39	39	39	39	39
Thalictroidine	Pearson's correlations	0.212	,379*	,357*	,487**	0.051	,356*	0.076	0.11	-0.144	0.286	0.305	0.161	0.132	-0.192	0.301	0.145	,404*	,333*	,406*	0.156	0.049	,440**	0.122	,375*	0.182
	Sign. (two-tailed)	0.195	0.017	0.026	0.002	0.757	0.026	0.646	0.507	0.383	0.078	0.059	0.326	0.422	0.241	0.063	0.38	0.011	0.038	0.01	0.342	0.767	0.005	0.46	0.019	0.269
	N	39	39	39	39	39	39	39	39	39	39	39	39	39	39	39	39	39	39	39	39	39	39	39	39	39
2-(Methoxymethyl)furan	Pearson's correlations	-0.092	-0.184	-0.158	-0.133	-0.149	-0.095	0.071	-0.15	0.254	-0.162	-0.099	0.076	0.018	0.281	-0.287	0.246	-0.246	-0.226	-,358*	-0.189	-0.152	-,337*	-0.284	-,448**	-,392*
	Sign. (two-tailed)	0.579	0.263	0.335	0.421	0.367	0.565	0.669	0.362	0.119	0.324	0.549	0.647	0.912	0.083	0.076	0.131	0.132	0.166	0.025	0.25	0.355	0.036	0.079	0.004	0.014
	N	39	39	39	39	39	39	39	39	39	39	39	39	39	39	39	39	39	39	39	39	39	39	39	39	39
Methyl hexanoate	Pearson's correlations	,338*	,445**	,336*	,646**	-0.043	,391*	,348*	-0.151	0.222	0.151	,352*	-0.057	0.219	0.174	0.027	,434**	,431**	,498**	,356*	0.097	-0.049	0.309	0.003	0.149	0.079
	Sign. (two-tailed)	0.035	0.004	0.037	0	0.796	0.014	0.03	0.36	0.175	0.359	0.028	0.729	0.181	0.29	0.871	0.006	0.006	0.001	0.026	0.556	0.769	0.056	0.987	0.366	0.631
	N	39	39	39	39	39	39	39	39	39	39	39	39	39	39	39	39	39	39	39	39	39	39	39	39	39
3-Ethyl-5-methyl-2-vinylpyrazine	Pearson's correlations	-0.17	0.157	0.18	,358*	0.1	0.194	0.264	0.084	,320*	-0.141	-0.117	-0.164	0.178	0.189	-0.168	,348*	0.067	0.086	0.125	0.033	-0.271	0.081	-0.131	0.063	-0.259
	Sign. (two-tailed)	0.299	0.339	0.272	0.025	0.544	0.237	0.104	0.609	0.047	0.391	0.479	0.319	0.279	0.25	0.306	0.03	0.685	0.603	0.449	0.84	0.095	0.622	0.425	0.703	0.111
	N	39	39	39	39	39	39	39	39	39	39	39	39	39	39	39	39	39	39	39	39	39	39	39	39	39
1-(Methylthio)-2-butanone	Pearson's correlations	-0.261	0.052	,330*	0.198	0.064	0.085	0.021	0.182	0.195	-0.027	-0.169	-0.025	0.06	-0.112	0.273	-0.037	0.145	-0.168	,401*	0.233	0.023	0.22	0.143	,417**	0.091
	Sign. (two-tailed)	0.108	0.755	0.04	0.227	0.697	0.605	0.899	0.267	0.235	0.871	0.302	0.88	0.718	0.496	0.093	0.822	0.378	0.308	0.011	0.154	0.89	0.179	0.384	0.008	0.582
	N	39	39	39	39	39	39	39	39	39	39	39	39	39	39	39	39	39	39	39	39	39	39	39	39	39
2-Methylbenzaldehyde	Pearson's correlations	-0.018	0.18	-0.047	0.207	-0.161	0.134	,366*	-0.236	0.19	0.177	0.294	0.131	0.058	0.179	-0.113	0.219	0.051	0.114	-0.059	-0.176	-0.262	-0.117	-0.139	-0.28	-0.124
	Sign. (two-tailed)	0.913	0.273	0.775	0.206	0.327	0.417	0.022	0.147	0.248	0.282	0.069	0.425	0.728	0.275	0.494	0.18	0.758	0.488	0.721	0.284	0.107	0.48	0.398	0.084	0.451
	N	39	39	39	39	39	39	39	39	39	39	39	39	39	39	39	39	39	39	39	39	39	39	39	39	39
2-Furanmethanethiol	Pearson's correlations	0.04	0.305	0.295	0.312	0.006	0.242	-0.163	0.193	-0.103	,355*	0.226	-0.133	-0.189	-0.063	,401*	-0.172	0.219	,448**	,391*	,339*	,384*	,588**	0.238	,362*	,415**
	Sign. (two-tailed)	0.809	0.059	0.069	0.053	0.973	0.137	0.322	0.239	0.532	0.026	0.167	0.421	0.249	0.703	0.011	0.296	0.181	0.004	0.014	0.034	0.016	0	0.145	0.023	0.009
	N	39	39	39	39	39	39	39	39	39	39	39	39	39	39	39	39	39	39	39	39	39	39	39	39	39
Orientin 7-rhamnoside	Pearson's correlations	-0.078	0.021	-0.007	-0.068	0.209	-0.284	-0.244	0.227	-0.151	-0.008	-0.165	-0.147	-0.097	0.054	0.068	-0.124	0.084	0.117	0.105	0.186	,352*	,341*	0.227	0.056	0.201
	Sign. (two-tailed)	0.637	0.9	0.966	0.681	0.202	0.08	0.135	0.164	0.358	0.962	0.317	0.373	0.556	0.743	0.681	0.453	0.613	0.476	0.523	0.258	0.028	0.034	0.164	0.735	0.219
	N	39	39	39	39	39	39	39	39	39	39	39	39	39	39	39	39	39	39	39	39	39	39	39	39	39
3-Methylbutanal	Pearson's correlations	-0.052	0.029	0.041	-0.143	0.01	0.064	-0.009	-0.076	0.212	-0.029	-0.043	-0.121	-0.097	0.191	0.091	0.027	0.076	0.019	0.089	-0.047	0.079	0.043	0.011	0.06	-0.024
	Sign. (two-tailed)	0.755	0.863	0.803	0.384	0.953	0.701	0.958	0.648	0.196	0.861	0.794	0.461	0.557	0.245	0.584	0.868	0.646	0.907	0.591	0.777	0.631	0.793	0.946	0.715	0.885
	N	39	39	39	39	39	39	39	39	39	39	39	39	39	39	39	39	39	39	39	39	39	39	39	39	39
2-Methylbutanal	Pearson's correlations	-0.221	-0.072	0.008	0.035	0.141	-0.217	0.018	0.237	0.055	-0.011	-0.138	0.038	-0.021	0.152	-0.041	0.105	-0.074	-0.183	-0.06	0.057	-0.068	-0.148	0.113	0.067	-0.057
	Sign. (two-tailed)	0.177	0.664	0.96	0.833	0.392	0.185	0.915	0.147	0.742	0.945	0.403	0.82	0.899	0.355	0.805	0.525	0.652	0.265	0.716	0.729	0.681	0.369	0.494	0.685	0.731
	N	39	39	39	39	39	39	39	39	39	39	39	39	39	39	39	39	39	39	39	39	39	39	39	39	39
3-Methylfuran	Pearson's correlations	-0.009	0.007	-0.165	0.099	-0.143	-0.039	0.015	0.141	-0.062	0.145	0.116	0.105	0.181	-0.065	-0.049	0.023	-0.058	-0.099	-0.082	-0.047	-0.215	-0.057	0.001	-0.095	-0.168
	Sign. (two-tailed)	0.955	0.966	0.316	0.549	0.385	0.812	0.928	0.391	0.705	0.379	0.48	0.526	0.27	0.695	0.767	0.891	0.727	0.548	0.621	0.777	0.188	0.729	0.996	0.565	0.307
	N	39	39	39	39	39	39	39	39	39	39	39	39	39	39	39	39	39	39	39	39	39	39	39	39	39
Pyridine	Pearson's correlations	0.19	,462**	,350*	,597**	-,360*	,697**	,524**	-,352*	0.297	0.314	,679**	,349*	,405*	0.258	0.083	,406*	0.294	,387*	0.082	-0.242	-0.179	0.115	-0.207	0.092	-0.027
	Sign. (two-tailed)	0.248	0.003	0.029	0	0.024	0	0.001	0.028	0.067	0.052	0	0.03	0.011	0.112	0.615	0.01	0.069	0.015	0.619	0.138	0.276	0.484	0.207	0.577	0.872
	N	39	39	39	39	39	39	39	39	39	39	39	39	39	39	39	39	39	39	39	39	39	39	39	39	39
2-Methyl-pyrazine	Pearson's correlations	0.027	0.148	0.125	-0.046	-0.218	,456**	0.033	-0.185	0.199	-0.076	0.09	0.272	0.196	-0.058	-0.034	-0.05	0.01	0.172	0.083	0.02	-0.269	-0.202	-0.214	-0.018	-0.073
	Sign. (two-tailed)	0.872	0.368	0.448	0.779	0.183	0.004	0.844	0.259	0.224	0.646	0.587	0.094	0.231	0.726	0.836	0.764	0.951	0.294	0.616	0.904	0.098	0.217	0.19	0.911	0.66
	N	39	39	39	39	39	39	39	39	39	39	39	39	39	39	39	39	39	39	39	39	39	39	39	39	39
2,5-Dimethyl-pyrazine	Pearson's correlations	-0.021	0.072	-0.06	-0.033	-0.038	0.068	0.23	-0.15	0.028	0.086	0.066	0.277	,330*	0.098	-0.125	0.119	-0.011	-0.05	-0.184	-0.267	-0.183	-0.21	-0.107	-0.085	-0.06
	Sign. (two-tailed)	0.898	0.662	0.716	0.844	0.82	0.681	0.159	0.364	0.867	0.604	0.689	0.088	0.04	0.554	0.449	0.469	0.947	0.765	0.261	0.1	0.265	0.199	0.516	0.605	0.719
	N	39	39	39	39	39	39	39	39	39	39	39	39	39	39	39	39	39	39	39	39	39	39	39	39	39
2-Ethyl-6-methylpyrazine	Pearson's correlations	0.019	,428**	,342*	,496**	-0.268	,618**	,357*	-0.194	,318*	0.128	,422**	,420**	,389*	0.273	0.256	0.302	0.29	0.291	0.239	-0.167	-0.261	0.078	-0.11	0.189	-0.029
	Sign. (two-tailed)	0.908	0.007	0.033	0.001	0.099	0	0.026	0.237	0.049	0.437	0.007	0.008	0.014	0.092	0.115	0.062	0.074	0.072	0.142	0.31	0.108	0.635	0.506	0.249	0.862
	N	39	39	39	39	39	39	39	39	39	39	39	39	39	39	39	39	39	39	39	39	39	39	39	39	39
2-Ethyl-3-methylpyrazine	Pearson's correlations	-0.025	,338*	,423**	,469**	-0.203	,524**	,335*	-0.199	,430**	0.169	0.275	0.273	,368*	0.272	0.159	0.171	0.305	0.232	0.187	-0.124	-0.231	0.165	-0.073	0.164	-0.003
	Sign. (two-tailed)	0.879	0.036	0.007	0.003	0.215	0.001	0.037	0.223	0.006	0.303	0.09	0.093	0.021	0.094	0.334	0.297	0.059	0.155	0.256	0.451	0.156	0.315	0.658	0.319	0.986
	N	39	39	39	39	39	39	39	39	39	39	39	39	39	39	39	39	39	39	39	39	39	39	39	39	39
2-Methylpropanal	Pearson's correlations	-0.106	-0.231	-0.012	-0.062	0.141	-0.233	-0.059	0.275	0.045	-0.072	-0.164	0	-0.192	0.063	-0.05	0.021	-0.065	-0.28	-0.133	0.035	-0.13	-0.161	0.097	0.077	-0.054
	Sign. (two-tailed)	0.521	0.157	0.943	0.706	0.393	0.154	0.721	0.09	0.787	0.662	0.317	0.999	0.241	0.703	0.763	0.899	0.696	0.084	0.42	0.831	0.43	0.328	0.558	0.639	0.743
	N	39	39	39	39	39	39	39	39	39	39	39	39	39	39	39	39	39	39	39	39	39	39	39	39	39
Acetylpropionyl	Pearson's correlations	-0.131	-0.241	-0.102	-0.307	,345*	-,441**	-0.185	0.266	-0.074	-0.169	-0.225	0.009	-,343*	-0.056	0.036	-0.143	-0.052	-,389*	-0.171	0.127	-0.031	-0.265	0.255	0.112	0.108
	Sign. (two-tailed)	0.428	0.139	0.535	0.057	0.031	0.005	0.26	0.102	0.653	0.303	0.168	0.955	0.032	0.736	0.827	0.385	0.755	0.014	0.299	0.441	0.851	0.104	0.117	0.498	0.511
	N	39	39	39	39	39	39	39	39	39	39	39	39	39	39	39	39	39	39	39	39	39	39	39	39	39
2-methyltetrahydrofuran-3-one	Pearson's correlations	-0.159	-0.276	-0.284	-0.291	-0.102	-0.137	-0.209	0.013	-0.093	-0.031	-0.109	-0.022	-0.265	-0.079	-0.049	-0.289	-0.305	-0.213	-0.241	-0.018	-0.038	-0.216	0	-0.157	-0.002
	Sign. (two-tailed)	0.335	0.089	0.08	0.072	0.537	0.404	0.202	0.936	0.575	0.853	0.508	0.893	0.102	0.632	0.766	0.075	0.059	0.194	0.139	0.915	0.816	0.188	0.998	0.339	0.99
	N	39	39	39	39	39	39	39	39	39	39	39	39	39	39	39	39	39	39	39	39	39	39	39	39	39
2-etil-3,5-dimetilpirazina	Pearson's correlations	-0.146	0.23	,348*	0.203	0.096	0.147	-0.019	0.04	0.222	0.072	-0.137	0.124	0.068	0.078	0.117	-0.013	0.197	-0.004	0.195	-0.079	-,370*	0.064	-0.087	0.075	-0.047
	Sign. (two-tailed)	0.375	0.159	0.03	0.215	0.56	0.373	0.911	0.807	0.174	0.662	0.407	0.451	0.681	0.637	0.476	0.94	0.229	0.981	0.235	0.635	0.02	0.698	0.598	0.651	0.774
	N	39	39	39	39	39	39	39	39	39	39	39	39	39	39	39	39	39	39	39	39	39	39	39	39	39
2-Methylpyridine	Pearson's correlations	-0.165	-0.051	0.224	0.197	-0.086	-0.115	-0.008	0.027	0.041	-0.131	-0.071	-0.016	0.014	-0.02	-0.047	0.17	-0.198	-0.018	0.029	-0.008	0.104	0.168	0.005	-0.067	-0.052
	Sign. (two-tailed)	0.314	0.757	0.17	0.228	0.603	0.485	0.96	0.872	0.802	0.426	0.668	0.923	0.932	0.904	0.774	0.3	0.227	0.912	0.859	0.96	0.531	0.307	0.976	0.686	0.751
	N	39	39	39	39	39	39	39	39	39	39	39	39	39	39	39	39	39	39	39	39	39	39	39	39	39
5-Methylfurfural	Pearson's correlations	0.093	,376*	,348*	0.273	0.234	0.103	0.161	0.115	0.129	0.024	0.11	-0.005	-0.005	0.09	0.195	0.152	0.268	0.15	0.289	0.134	-0.084	0.03	0.098	0.221	0.135
	Sign. (two-tailed)	0.572	0.018	0.03	0.092	0.152	0.532	0.327	0.485	0.435	0.886	0.505	0.977	0.976	0.585	0.233	0.354	0.099	0.361	0.075	0.418	0.61	0.855	0.551	0.177	0.413
	N	39	39	39	39	39	39	39	39	39	39	39	39	39	39	39	39	39	39	39	39	39	39	39	39	39
Guaiacol	Pearson's correlations	0.135	0.287	0.291	,371*	0.117	0.226	0.145	0.012	-0.029	0.194	0.201	-0.237	-0.103	-0.177	0.194	0.118	0.262	,427**	,425**	0.203	0.067	,355*	0.092	0.206	0.153
	Sign. (two-tailed)	0.414	0.076	0.072	0.02	0.477	0.167	0.379	0.94	0.862	0.236	0.219	0.146	0.531	0.281	0.236	0.476	0.107	0.007	0.007	0.215	0.687	0.027	0.577	0.209	0.353
	N	39	39	39	39	39	39	39	39	39	39	39	39	39	39	39	39	39	39	39	39	39	39	39	39	39
4-Ethylphenol	Pearson's correlations	0.169	0.104	-0.086	-0.188	,439**	-0.192	-0.258	0.289	-0.088	0.064	-0.308	-0.023	-0.145	0.091	-0.039	-0.159	-0.043	-0.15	-0.096	-0.151	-0.094	-0.119	0.088	-0.066	0.04
	Sign. (two-tailed)	0.303	0.531	0.604	0.253	0.005	0.241	0.113	0.074	0.594	0.701	0.057	0.887	0.379	0.58	0.813	0.334	0.793	0.361	0.563	0.358	0.569	0.47	0.596	0.688	0.811
	N	39	39	39	39	39	39	39	39	39	39	39	39	39	39	39	39	39	39	39	39	39	39	39	39	39
N-furfurylpyrrole	Pearson's correlations	-0.032	,355*	0.279	,473**	0.052	,336*	-0.068	0.085	0.142	0.116	0.113	-0.163	-0.094	-0.307	,331*	-0.151	,355*	,330*	,406*	0.221	0.083	,477**	0.309	,367*	0.272
	Sign. (two-tailed)	0.848	0.026	0.086	0.002	0.754	0.037	0.681	0.606	0.389	0.481	0.493	0.322	0.568	0.057	0.039	0.36	0.027	0.041	0.01	0.176	0.614	0.002	0.056	0.022	0.094
	N	39	39	39	39	39	39	39	39	39	39	39	39	39	39	39	39	39	39	39	39	39	39	39	39	39
3,4-Dideoxyglucosone	Pearson's correlations	0.174	0.22	0.004	0.297	0.174	0.203	-0.128	0.183	0.08	0.197	0.134	-0.267	-0.183	-0.267	,444**	-0.277	,484**	0.295	,497**	,321*	0.287	,484**	,577**	,520**	,569**
	Sign. (two-tailed)	0.289	0.179	0.979	0.066	0.289	0.216	0.437	0.264	0.628	0.23	0.417	0.101	0.264	0.1	0.005	0.087	0.002	0.069	0.001	0.046	0.076	0.002	0	0.001	0
	N	39	39	39	39	39	39	39	39	39	39	39	39	39	39	39	39	39	39	39	39	39	39	39	39	39
1-Furfurylpyrrole	Pearson's correlations	-0.032	,355*	0.279	,473**	0.052	,336*	-0.068	0.085	0.142	0.116	0.113	-0.163	-0.094	-0.307	,331*	-0.151	,355*	,330*	,406*	0.221	0.083	,477**	0.309	,367*	0.272
	Sign. (two-tailed)	0.848	0.026	0.086	0.002	0.754	0.037	0.681	0.606	0.389	0.481	0.493	0.322	0.568	0.057	0.039	0.36	0.027	0.041	0.01	0.176	0.614	0.002	0.056	0.022	0.094
	N	39	39	39	39	39	39	39	39	39	39	39	39	39	39	39	39	39	39	39	39	39	39	39	39	39
Furfuryl acetate	Pearson's correlations	-0.233	-0.17	-,359*	-,386*	0.246	-0.275	-0.236	,485**	-0.075	-,502**	-,476**	-0.157	-0.306	0.076	-0.104	-0.149	-,378*	-0.155	-0.236	0.035	0.143	-0.165	0.045	-0.029	0.078
	Sign. (two-tailed)	0.153	0.301	0.025	0.015	0.131	0.09	0.148	0.002	0.649	0.001	0.002	0.339	0.058	0.646	0.53	0.366	0.018	0.346	0.149	0.831	0.386	0.314	0.786	0.861	0.635
	N	39	39	39	39	39	39	39	39	39	39	39	39	39	39	39	39	39	39	39	39	39	39	39	39	39
4-Ethyl-2-methoxyphenol	Pearson's correlations	,368*	,402*	,362*	,566**	0.071	0.229	0.298	0.063	-0.166	,354*	,453**	-0.026	0.178	-0.027	0.218	0.119	,460**	,394*	0.283	0.031	-0.022	,439**	0.186	0.315	0.169
	Sign. (two-tailed)	0.021	0.011	0.024	0	0.667	0.161	0.065	0.701	0.312	0.027	0.004	0.873	0.277	0.869	0.182	0.469	0.003	0.013	0.081	0.853	0.892	0.005	0.257	0.051	0.303
	N	39	39	39	39	39	39	39	39	39	39	39	39	39	39	39	39	39	39	39	39	39	39	39	39	39
p-Vinylguaiacol	Pearson's correlations	-0.04	0.085	0.071	0.147	-,367*	0.308	,345*	-0.305	0.107	-0.057	0.211	-0.029	0.236	0.098	-0.01	0.224	0.057	0.181	0.194	-0.147	-0.157	-0.112	-0.11	-0.107	-0.105
	Sign. (two-tailed)	0.811	0.608	0.669	0.373	0.021	0.057	0.031	0.059	0.518	0.73	0.197	0.862	0.149	0.553	0.95	0.17	0.733	0.27	0.236	0.37	0.339	0.497	0.504	0.515	0.524
	N	39	39	39	39	39	39	39	39	39	39	39	39	39	39	39	39	39	39	39	39	39	39	39	39	39
3-Mercapto-3-methylbutyl formate	Pearson's correlations	0.117	0.268	0.291	0.301	0.095	0.22	-0.088	-0.025	-0.149	0.196	0.248	-0.206	-0.11	-0.151	,356*	-0.05	0.288	,348*	,326*	0.275	0.244	,517**	0.227	0.298	,360*
	Sign. (two-tailed)	0.478	0.099	0.072	0.063	0.567	0.178	0.593	0.88	0.366	0.231	0.128	0.209	0.505	0.358	0.026	0.762	0.076	0.03	0.043	0.09	0.134	0.001	0.164	0.065	0.024
	N	39	39	39	39	39	39	39	39	39	39	39	39	39	39	39	39	39	39	39	39	39	39	39	39	39
Hexanal	Pearson's correlations	0.182	,491**	,352*	,539**	-0.005	,487**	0.229	-0.096	0.155	0.262	0.285	-0.003	0.176	-0.076	0.122	0.275	0.303	,390*	,389*	0.123	-0.027	0.265	0.01	0.224	-0.009
	Sign. (two-tailed)	0.267	0.001	0.028	0	0.978	0.002	0.16	0.562	0.346	0.107	0.079	0.985	0.283	0.647	0.461	0.091	0.061	0.014	0.014	0.454	0.871	0.103	0.954	0.17	0.956
	N	39	39	39	39	39	39	39	39	39	39	39	39	39	39	39	39	39	39	39	39	39	39	39	39	39
Furfurylmethylether	Pearson's correlations	-0.149	-0.273	-0.134	-0.298	-0.106	-0.19	-0.068	-0.246	0.131	-0.165	-0.165	0.057	-0.101	0.259	-0.177	0.053	-0.137	-0.266	-0.313	-0.168	-0.017	-0.278	-0.175	-,412**	-0.259
	Sign. (two-tailed)	0.365	0.093	0.415	0.066	0.519	0.246	0.682	0.131	0.425	0.316	0.314	0.731	0.54	0.111	0.28	0.749	0.406	0.102	0.052	0.306	0.92	0.087	0.288	0.009	0.112
	N	39	39	39	39	39	39	39	39	39	39	39	39	39	39	39	39	39	39	39	39	39	39	39	39	39
2-Furfurylthiol	Pearson's correlations	0.067	,336*	,340*	,369*	0.11	0.217	-0.229	0.182	-0.222	,391*	0.242	-0.283	-0.254	-0.309	,480**	-0.271	,345*	,476**	,486**	,437**	,487**	,749**	,435**	,505**	,584**
	Sign. (two-tailed)	0.688	0.036	0.034	0.021	0.503	0.185	0.16	0.267	0.174	0.014	0.138	0.081	0.118	0.056	0.002	0.095	0.032	0.002	0.002	0.005	0.002	0	0.006	0.001	0
	N	39	39	39	39	39	39	39	39	39	39	39	39	39	39	39	39	39	39	39	39	39	39	39	39	39
2-Acetyl-1-pyrroline	Pearson's correlations	0.181	-,486**	-0.141	-,441**	-0.198	-0.248	-0.255	-0.109	-0.057	-0.029	-0.215	-0.209	-0.093	-0.083	-0.054	-0.254	-,389*	-0.162	-0.095	-0.064	,349*	0.102	0.035	-0.036	0.114
	Sign. (two-tailed)	0.271	0.002	0.393	0.005	0.226	0.128	0.116	0.511	0.729	0.862	0.188	0.201	0.574	0.614	0.743	0.119	0.014	0.326	0.563	0.697	0.029	0.537	0.833	0.83	0.489
	N	39	39	39	39	39	39	39	39	39	39	39	39	39	39	39	39	39	39	39	39	39	39	39	39	39
Difurfuryl ether	Pearson's correlations	-0.173	-0.099	0.039	-0.075	0.134	-0.124	-0.24	0.31	-,382*	-0.049	-0.206	-0.019	-0.259	-,355*	0.214	-0.232	-0.021	-0.148	0.082	0.185	0.269	0.222	0.174	0.215	0.226
	Sign. (two-tailed)	0.293	0.55	0.814	0.652	0.416	0.454	0.142	0.055	0.016	0.767	0.209	0.91	0.111	0.027	0.191	0.154	0.899	0.367	0.62	0.261	0.098	0.175	0.29	0.19	0.167
	N	39	39	39	39	39	39	39	39	39	39	39	39	39	39	39	39	39	39	39	39	39	39	39	39	39
N-(carboxymethyl)lysine	Pearson's correlations	0.055	0.144	0.197	0.209	-0.038	0.077	-0.088	0.072	-0.111	0.123	0.103	-0.131	0.01	-0.204	0.236	-0.22	0.141	0.238	0.223	0.189	,337*	,421**	,326*	0.26	,444**
	Sign. (two-tailed)	0.741	0.381	0.228	0.202	0.82	0.641	0.595	0.662	0.5	0.457	0.534	0.428	0.95	0.212	0.147	0.179	0.392	0.144	0.173	0.25	0.036	0.008	0.043	0.11	0.005
	N	39	39	39	39	39	39	39	39	39	39	39	39	39	39	39	39	39	39	39	39	39	39	39	39	39
N6-formyl lysine	Pearson's correlations	-0.135	0.096	0.28	0.012	0.173	-0.09	-0.019	0.184	0.018	0.044	-0.181	0.112	-0.134	-0.305	-0.033	-0.201	-0.032	0.093	0.208	0.217	-0.018	0.125	-0.047	0.012	-0.087
	Sign. (two-tailed)	0.411	0.559	0.084	0.943	0.291	0.588	0.911	0.263	0.911	0.789	0.269	0.497	0.416	0.059	0.841	0.22	0.846	0.572	0.204	0.184	0.915	0.449	0.777	0.94	0.597
	N	39	39	39	39	39	39	39	39	39	39	39	39	39	39	39	39	39	39	39	39	39	39	39	39	39
3-Deoxyglucosone	Pearson's correlations	-0.143	-0.033	-0.011	-0.22	0.294	-,329*	-,348*	0.21	0.087	-0.069	-0.297	-,396*	-0.298	-0.043	0.084	-0.263	0.005	0.003	0.149	0.241	,332*	0.203	,368*	0.221	,321*
	Sign. (two-tailed)	0.384	0.844	0.947	0.177	0.069	0.041	0.03	0.199	0.598	0.678	0.066	0.013	0.065	0.795	0.612	0.106	0.974	0.984	0.367	0.139	0.039	0.215	0.021	0.177	0.046
	N	39	39	39	39	39	39	39	39	39	39	39	39	39	39	39	39	39	39	39	39	39	39	39	39	39
*significant at p<0.05 (two-tailed)
** significant at p<0.01 (two-tailed)

## Sheet: summary
DESCRIPTOR	Number of significant (p<0.05) correlations			Compound	Number of significant (p<0.05) correlations established
Olfactory richness	28			Methyl pentanoate	15
BODY	26			2-Furfurylthiol	14
Tactile balance	26			L-Homoserine	13
Attractiveness	24			Pyridine	12
OLFACTORY INTENSITY	21			Methyl hexanoate	11
TEXTURE	19			O-Methylcorypalline	10
BITTERNESS	19			4-[(2-Furanylmethyl)thio]-2-pentanone	10
Richness	18			3-Mercapto-3-methylbutyl formate	9
AROMA PERSISTENCE	17			Torachrysone 8-(2-apiosylglucoside)	9
Gustative balance	14			Thalictroidine	9
HEDONIC LEVEL	13			2-Furanmethanethiol	9
OVERALL POSITIVE ODOURS	12			2-Ethyl-6-methylpyrazine	9
EMPYREUMATIC	11			N-furfurylpyrrole	9
Olfactory frankness	10			4-Ethyl-2-methoxyphenol	9
ASTRINGENT	9			alpha-Furyl methyl diketone	8
ROASTED	9			erythro-Syringoylglycerol	8
Finesse	9			trans-Chlorogenic acid	8
DRIED FRUITS AND NUTS	7			3,4-Dideoxyglucosone	8
COLOUR INTENSITY	6			1-Furfurylpyrrole	8
OVERALL NEGATIVE ODOURS	6			2-[(Ethylthio)methyl]furan	7
ACIDITY	5			Lucenin 2,7-O-rhamnoside	7
VEGETABLE	5			2-Acetyl-5-methylthiophene	7
SPICY	4			2-Ethyl-3-methylpyrazine	7
BIOCHEMICAL	4			Styrene	6
FLOWERS AND FRESH FRUIT	3			2,5-Diethyl-3-methylpyrazine	6
				Furfuryl acetate	6
				Hexanal	6
				3-Deoxyglucosone	6
				4-Acetyl-2-methylpyridine	5
				3-Mercapto-3-methylbutyl formate	5
				Calystegine C1	4
				2-(Methoxymethyl)furan	4
				Acetylpropionyl	4
				Guaiacol	4
				2-Acetyl-1-pyrroline	4
				N-(carboxymethyl)lysine	4
				Mascaroside	3
				1-Phenyl-1-propanone	3
				3-Ethyl-5-methyl-2-vinylpyrazine	3
				1-(Methylthio)-2-butanone	3
				4-Ethyl-1,2-dimethoxybenzene	2
				Coniferin	2
				1,2-Dehydro-alpha-cyperone	2
				Calystegine A6	2
				5-Methylquinoxaline	2
				Propylpyrazine	2
				Orientin 7-rhamnoside	2
				5-Methylfurfural	2
				p-Vinylguaiacol	2
				Difurfuryl ether	2
				1-(3-Methylbutanoyl)-6-apiosylglucose	1
				Furfuryl isovalerate	1
				3-(2-Furanyl)-2-propenal	1
				2-Ethyl-5-methylpyridine	1
				2-Methylbenzaldehyde	1
				2-Methyl-pyrazine	1
				2,5-Dimethyl-pyrazine	1
				2-etil-3,5-dimetilpirazina	1
				4-Ethylphenol	1
				Furfurylmethylether	1
				Caffeine	0
				Tryptophol [xylosyl-(1-6)-glucoside]	0
				Methyl phenyl sulfide	0
				5-Acetyl-2,4-dimethyloxazole	0
				4-Ethyl-2-methylphenol	0
				Scorzonoside	0
				(R)-2,7-Dihydroxy-2H-1,4-benzoxazin-3(4H)-one 2-glucoside	0
				3-Methylbutanal	0
				2-Methylbutanal	0
				3-Methylfuran	0
				2-Methylpropanal	0
				2-methyltetrahydrofuran-3-one	0
				2-Methylpyridine	0
				N6-formyl lysine	0
